# Supplementary material for: Hepatocyte-targeted Bap1 reduction in the liver primes an inflammatory transcriptional response
Source: G3 (Bethesda). 2026 Feb 19;16(5):jkag047. doi: 10.1093/g3journal/jkag047 (PMC13148380; doi:10.1093/g3journal/jkag047)
Supplement: jkag047_Supplementary_Data [file jkag047_supplementary_data.zip]

Archive with 12 entries (12 files):
- Supplemental_Material_G3-2026-406585.docx
- Supplemental_Table_10_G3-2026-406585.xlsx
- Supplemental_Table_11_G3-2026-406585.xlsx
- Supplemental_Table_1_G3-2026-406585.xlsx
- Supplemental_Table_2_G3-2026-406585.xlsx
- Supplemental_Table_3_G3-2026-406585.xlsx
- Supplemental_Table_4_G3-2026-406585.xlsx
- Supplemental_Table_5_G3-2026-406585.xlsx
- Supplemental_Table_6_G3-2026-406585.xlsx
- Supplemental_Table_7_G3-2026-406585.xlsx
- Supplemental_Table_8_G3-2026-406585.xlsx
- Supplemental_Table_9_G3-2026-406585.xlsx
