# Supplementary material for: Hepatocyte-targeted Bap1 reduction in the liver primes an inflammatory transcriptional response
Source: G3 (Bethesda). 2026 Feb 19;16(5):jkag047. doi: 10.1093/g3journal/jkag047 (PMC13148380; doi:10.1093/g3journal/jkag047)
Supplement: jkag047_Supplementary_Data [file jkag047_supplementary_data.zip › Supplemental_Table_10_G3-2026-406585.xlsx]

## Sheet: Sheet1
Supplemental Table 10.) PC values from GLCM analysis with treatment groupings Fig. 5D-G
PC1	PC2	PC3	PC4	PC5	PC6	PC7	PC8	PC9	PC10	PC11	PC12	PC13	PC14	PC15	PC16	PC17	PC18	PC19	PC20	PC21	PC22	PC23	PC24	PC25	PC26	PC27	PC28	PC29	PC30	PC31	PC32	PC33	PC34	PC35	PC36	PC37	PC38	PC39	PC40	PC41	PC42	treatment_group
-3.45047	-1.7324	0.565663	-1.82477	-0.43138	0.749757	0.487557	0.230908	0.263787	-0.43474	0.139868	0.060055	-0.06647	0.223061	-0.12217	-0.18368	0.117036	-0.09524	0.001899	0.095816	0.146608	-0.0063	-0.05292	-0.04297	-0.03721	0.038578	-0.00922	-0.00108	-0.0415	0.003538	0.038872	0.037307	-0.01886	-0.01192	0.004251	-0.00702	-0.0039	-0.01728	0.003033	0.004773	-0.00068	-1.11e-15	NTC.CCl4
1.18478	-4.56271	-0.12182	-0.32801	1.01908	-0.11369	-0.08647	0.135334	0.225377	0.230297	-0.54054	-0.10875	-0.04254	0.104031	0.150097	-0.17359	0.043031	-0.00563	0.01725	0.112788	0.078208	0.038646	-0.00934	-0.02113	0.05872	0.037653	0.021589	-0.04521	-0.0302	-0.04443	-0.04634	-0.01605	0.017908	0.02176	0.009214	0.015408	0.019577	-0.00504	-0.00152	-0.00101	0.004221	-1.15e-15	NTC.CCl4
4.02068	-8.66585	2.16213	-1.66503	-1.19037	0.828521	0.245472	0.30518	-0.21537	0.257616	-0.31079	-0.73423	0.200465	0.070982	0.122412	-0.07522	0.047415	-0.13706	-0.04715	0.124993	-0.02114	0.016154	-0.00194	0.06129	-0.05662	0.037611	-0.05102	0.027899	-0.00031	0.013758	-0.00381	-0.00271	-0.02553	0.00983	0.012249	0.000578	-0.00757	0.001157	0.011685	0.020462	0.004425	-2.16e-15	NTC.CCl4
-3.89922	-3.60715	1.89942	-0.77356	0.034301	0.456534	0.054894	-0.28104	0.398113	-0.20438	0.100091	0.042697	-0.24364	0.075567	-0.04186	0.033723	0.060917	0.067781	-0.06063	0.063962	-0.06838	-0.00941	-0.02246	-0.03536	-0.03324	-0.00285	0.021037	-0.01449	0.00251	0.025248	0.010142	-0.00201	-0.01074	-0.02405	-0.03255	0.017064	0.011736	-0.00377	0.006407	-0.0003	-0.00294	7.28e-17	NTC.CCl4
-8.80108	2.64842	1.01979	0.446324	-1.01331	0.66875	0.018589	-0.45138	0.287784	0.035359	-0.17682	0.170439	-0.01034	0.050786	0.068896	0.043949	0.011961	-0.08029	0.122525	-0.00889	-0.01188	0.078021	-0.00773	-0.00497	0.041195	-0.0322	-0.02032	0.030728	-0.01448	0.015934	-0.01282	0.010499	0.024034	0.010929	-0.00771	0.002037	0.001823	-0.00094	0.008544	-0.00118	-0.00205	4.87e-16	NTC.CCl4
0.025975	-5.90036	-0.07419	-0.30879	-0.58885	0.386334	-0.35649	-0.12038	0.349573	0.252678	-0.18281	-0.33535	-0.02684	-0.04818	0.044246	-0.07457	-0.1574	0.216728	-0.11413	0.032435	-0.08217	0.054428	0.023834	0.034522	-0.00828	-0.0126	0.007275	-0.01206	-0.02114	0.009748	-0.00789	0.011567	0.003252	0.005158	-0.0127	0.008485	0.001004	-0.00065	-0.0142	-0.00516	-0.00016	-1.33e-15	NTC.CCl4
0.843855	-7.1635	0.478773	-0.3532	-0.90399	0.784729	0.017078	-0.31508	0.289219	0.206502	-0.33844	-0.47926	-0.0094	0.168887	0.160089	0.10795	-0.03483	-0.04471	-0.14512	0.264723	0.112708	-0.03052	-0.20274	0.028397	0.042414	-0.00018	0.100501	-0.03069	0.096358	0.016712	-0.00905	0.005053	0.019736	-0.00281	-0.02375	0.001076	0.007339	0.000886	-0.01395	0.001372	-0.00154	-1.8e-15	NTC.CCl4
3.00484	-6.04098	0.844772	-1.19933	-0.822	0.443034	0.195733	0.066777	-0.04272	0.13153	-0.1255	-0.23524	0.168467	0.017876	-0.00199	-0.07542	0.101092	-0.12639	-0.0547	0.086464	0.004595	0.001249	0.001079	-0.00409	0.005397	-0.03121	-0.01592	0.008046	0.047406	-0.01995	0.001247	-0.00085	0.009021	-0.02468	0.006289	-0.01295	-0.00767	0.008961	0.001888	-0.00764	-0.00794	-1.51e-15	NTC.CCl4
-6.44311	0.951901	-0.00642	-0.60081	0.782732	1.2669	0.212193	0.112895	0.023908	-0.04607	0.011494	-0.30313	-0.16596	0.01995	-0.13126	-0.11227	0.014323	-0.03146	-0.03228	-0.0473	0.009498	0.068174	0.01458	-0.00389	-0.08622	-0.05474	-0.00292	-0.02321	0.005165	0.006933	0.009885	0.029957	-0.00928	-0.02217	-0.00045	-0.00097	-0.01506	0.014263	-0.00225	-0.00232	0.006155	-3.59e-16	NTC.CCl4
2.01866	-5.28103	2.22738	0.592153	1.99178	-0.22176	0.390628	0.342138	-0.14118	-0.29147	-0.4685	0.25402	-0.19608	-0.29216	0.050892	0.20394	-0.02675	0.09339	-0.26669	0.098523	-0.06099	-0.02157	-0.03408	0.041977	-0.00759	0.117335	-0.01691	0.022751	-0.0606	0.025271	0.042985	0.037301	0.01079	-0.00195	0.02444	0.004271	-0.00947	0.004159	0.00498	-0.00902	0.00741	-1.42e-15	NTC.CCl4
5.90164	-5.01378	1.45114	0.175955	0.264266	0.498783	-0.05224	0.449198	-0.42324	0.078979	-0.16621	-0.00895	-0.04852	-0.04754	0.045418	0.06671	-0.07035	-0.0212	0.137838	-0.09441	-0.01433	-0.05092	0.042298	-0.00889	-0.00395	-0.01947	0.00265	0.048336	-0.00202	0.00417	0.042795	0.004884	-0.00682	0.012839	-0.01979	-0.00477	-0.01211	-0.00094	0.011062	0.011971	0.017564	-4.58e-16	NTC.CCl4
-6.91933	-1.05214	2.43178	0.043158	-0.03006	0.426163	-0.05185	-0.50092	0.420044	0.00348	0.024166	0.302403	-0.06754	0.081674	0.029359	0.117241	0.074628	0.02625	0.042119	0.123501	-0.04398	-0.05835	-0.07737	-0.01541	0.00646	0.025163	-0.033	0.037917	0.004588	0.040299	-0.02	0.028617	0.017398	0.009484	0.014953	-0.00313	0.003606	0.000117	0.004868	0.000191	-0.00176	3.15e-16	NTC.CCl4
3.38661	-7.02488	1.03099	-0.15308	-0.77458	0.668485	-0.13924	0.37398	-0.28651	0.267966	-0.24792	-0.35783	0.070411	0.021965	-0.13841	-0.02482	-0.17923	0.229366	0.012918	-0.138	0.012712	0.084313	0.009321	0.050179	0.004416	-0.0202	-0.06304	0.059561	0.050709	-0.0073	-0.05246	-0.02749	0.00566	-0.03211	0.019303	0.02367	-0.00603	-0.00674	-0.00867	0.009269	0.007312	-9.18e-16	NTC.CCl4
-6.34808	-0.84649	3.11751	-0.51282	1.58244	-0.64405	-0.01731	0.661951	0.592648	0.104991	-0.09017	0.257652	0.222563	0.3691	0.022522	-0.00159	0.046952	0.098501	-0.03415	-0.1493	-0.08263	-0.00088	0.028514	0.020261	-0.01604	0.010587	-0.02468	0.002494	0.042314	-0.01012	-0.04663	-0.01115	0.006414	0.015939	-0.018	0.002626	-8.73e-05	-0.00567	-0.00775	0.002045	0.002736	1.57e-16	NTC.CCl4
-7.15788	-1.22952	4.14979	-1.78739	-1.28761	0.90293	-0.19825	-0.14756	-0.00479	-0.42047	0.467574	0.05823	-0.24537	0.036448	0.138268	-0.01666	0.07987	0.171604	0.019628	0.01119	0.018997	0.200862	-0.06046	-0.03253	-0.00102	0.002229	-0.03218	0.007862	-0.04091	0.034346	0.006035	0.018702	-0.00665	-0.02228	0.008356	0.019258	0.016498	0.005862	0.015605	0.000319	-0.01145	1.25e-16	NTC.CCl4
-5.22233	-1.91331	1.97516	-0.1507	4.01552	-1.52303	0.227545	1.33183	0.80503	0.699872	-0.089	0.230904	0.683163	0.12991	0.256653	0.067528	0.010029	-0.00749	0.034197	-0.05844	-0.02019	-0.02917	-0.02766	0.033283	0.045896	0.013068	-0.06185	0.056612	-0.01842	0.067654	0.000916	-0.01497	-0.00722	0.028646	-0.02317	0.008215	0.012547	-0.01973	-0.0011	0.001323	-0.00821	-1.24e-16	NTC.CCl4
-3.42645	-0.46589	-0.66465	-0.96991	-0.22228	0.344151	0.235658	0.061628	-0.05698	-0.12822	0.196739	-0.03603	-0.07659	-0.08215	0.059571	-0.09284	0.0296	-0.07044	0.010577	-0.03106	0.008083	-0.05624	0.008423	-0.02844	0.022563	-0.00513	-0.03718	0.014335	0.017266	-0.02877	0.010482	0.001225	-0.00938	-0.00895	-0.00348	-0.00592	-0.00532	0.004901	0.006577	-0.00512	-0.00513	-3.06e-16	NTC.CCl4
-2.50861	-5.37872	3.77792	-1.68039	0.457877	1.03818	0.37016	-0.19584	0.201204	-0.86624	-0.0172	0.456966	-0.39583	0.002261	0.284627	0.376716	0.151034	0.359615	-0.33782	-0.07567	-0.07789	-0.0813	0.104079	0.073189	-0.0208	0.047561	0.046608	0.043443	-0.02239	0.024056	-0.03823	0.019408	-0.00563	0.007837	0.032151	-0.00179	-0.01721	-0.00075	0.022773	0.002334	0.007186	7.51e-16	NTC.CCl4
-5.05812	-2.71861	2.06535	-0.67086	-0.54217	0.728444	-0.17919	-0.72786	0.288192	-0.03476	0.249885	0.176919	-0.04253	-0.1871	0.43162	0.12925	-0.07214	0.198627	-0.02106	-0.10627	-0.14007	0.045546	0.06531	0.055944	-0.01896	-0.11149	0.014703	0.025231	0.002291	0.026045	-0.01633	0.019888	-0.00675	0.038872	-0.01442	0.005725	0.017891	0.008358	-0.00243	-0.00999	0.000506	9.39e-16	NTC.CCl4
-2.46542	-2.51587	1.84719	-2.09897	-0.21841	-0.18485	0.05538	0.281309	-0.25417	-0.02161	0.206465	-0.07313	-0.10234	-0.1915	0.144079	-0.17376	0.057212	0.055402	-0.00684	-0.04081	0.006618	-0.08356	0.019878	0.027488	0.009676	0.020899	-0.03367	0.068379	-0.01679	-0.00565	-0.00713	0.009622	-0.0112	0.002574	0.012368	-0.00742	0.012849	-0.01237	0.010512	-0.00868	-0.00516	2.26e-16	NTC.CCl4
-5.12306	-3.95258	4.25291	-0.79193	1.35934	0.057795	0.135501	0.107089	0.2687	-0.15188	0.246968	-0.22666	-0.5437	0.095919	0.256349	0.496601	0.238498	0.025131	-0.02835	0.110555	0.223322	-0.02938	0.047858	-0.01946	0.020884	-0.04861	0.029183	-0.05247	-0.03835	0.068591	0.043853	-0.04582	-0.03104	0.032986	0.015092	-0.01274	0.015449	-0.00909	0.012192	0.008819	0.01204	-1.11e-15	NTC.CCl4
-5.49901	-2.14911	1.16137	0.142278	0.045138	0.862131	0.097516	-0.62466	0.324256	0.095342	-0.02914	0.447551	-0.07817	-0.01481	-0.04699	0.163737	0.127902	0.055326	0.002012	0.122671	-0.03178	-0.10502	-0.0399	-0.05341	-0.03063	-0.0003	-0.03234	-0.01736	-0.03368	0.009551	-0.01126	0.016641	0.032695	0.021686	-0.02265	-0.00963	-0.00487	-0.01241	0.006954	-0.0092	0.000439	-1.22e-15	NTC.CCl4
-3.71284	-0.24499	-1.87279	-1.45777	-0.92044	0.881059	0.539351	0.359661	-0.19074	-0.15191	0.230873	-0.03823	0.078896	-0.20267	0.067637	0.054365	0.022413	-0.01448	-0.00328	-0.06939	0.08081	0.023743	-0.00928	0.026404	0.001632	0.054664	0.026451	-0.0039	-0.00461	0.030939	-0.0102	0.012426	-0.01761	-0.00844	0.002358	-0.02175	-0.0214	0.003937	-0.00364	-0.0084	-0.01031	8.17e-17	NTC.CCl4
1.13547	-4.22151	0.864559	-1.87869	0.522346	0.133273	0.393271	0.403423	0.301788	-0.335	-0.28784	0.112108	-0.0496	0.136001	0.077237	-0.20572	0.127872	-0.02486	-0.09657	0.066308	0.075083	-0.08084	0.147011	-0.03825	-0.00418	-0.03302	-0.00455	0.002886	-0.02247	-0.04054	0.023439	0.020961	0.033472	0.026013	-0.02174	0.013869	-0.01622	-0.00865	0.005962	0.011493	-0.00634	-1.13e-15	NTC.CCl4
-6.18906	-0.6962	2.37696	-1.68696	-0.4492	0.702387	-0.00779	0.173493	0.09311	0.024977	-0.01187	0.155059	0.197001	0.135081	0.268246	-0.1858	0.054445	-0.04239	0.032676	-0.03303	0.087163	-0.04746	-0.01624	0.070816	-0.09285	-0.00269	0.006316	0.014455	-0.00334	0.030913	0.020269	0.009432	-0.02009	-0.01679	0.01398	0.000463	0.004152	-0.00776	-0.00153	-0.00628	-0.00237	-1.31e-16	NTC.CCl4
4.07108	-6.88001	2.0179	-0.57031	-0.73976	0.220303	0.370088	-0.03292	-0.0379	-0.04165	-0.31368	-0.51973	0.21372	-0.01311	0.255965	0.11549	0.038837	-0.07484	-0.0381	0.147582	-0.0723	0.033299	-0.00305	0.002438	0.000161	0.026061	0.009798	0.014922	0.063026	-0.00266	0.009038	-0.00407	-0.03984	-0.00266	0.009436	0.004845	7.95e-05	0.018736	0.007637	0.003394	-0.0008	-1.72e-15	NTC.CCl4
2.70344	-6.80579	0.775467	0.138217	0.461856	0.446619	-0.11921	0.308065	-0.03123	0.212703	-0.67126	-0.30742	-0.0582	-0.09447	0.133511	-0.04475	-0.06397	0.101922	-0.16048	0.05943	-0.04068	0.009263	0.087616	-0.01748	0.066841	-0.01073	-0.07501	-0.01916	0.05475	-0.01959	0.019117	-0.01485	0.015264	-0.00962	-0.01116	-0.00181	0.002936	0.013758	0.001501	-0.00781	0.000237	-1.41e-15	NTC.CCl4
-6.31036	0.892194	-0.22041	0.31647	-0.06943	0.417534	0.033154	-0.25655	-0.06404	0.223156	0.039734	0.023675	0.103229	-0.23281	0.022171	-0.01315	-0.08146	0.029924	0.02686	-0.03816	-0.10156	0.027305	0.017118	0.009759	-0.03681	-0.03067	-0.02344	-0.00132	0.011384	0.005821	-0.02246	0.000661	0.004476	-0.00054	0.003289	0.002407	-0.0017	0.009447	-0.00268	-0.00607	-0.00049	1.69e-16	NTC.CCl4
-14.8515	7.92435	9.48661	-0.27929	-0.79017	3.10178	-1.83161	-1.16216	-0.20139	-0.2768	-0.52333	-0.23649	0.329218	0.632318	-0.28803	-0.13689	0.0304	-0.11635	-0.07269	-0.00734	0.082524	0.244144	0.087057	0.14851	0.048098	0.092286	0.008957	0.039412	0.058143	-0.04419	-0.01085	0.013433	0.010301	-0.00723	-0.01452	0.00791	-0.00951	0.016926	0.012165	-0.0125	0.00792	3.59e-15	NTC.CCl4
-0.5855	-2.87652	-1.83371	-0.3782	-0.28584	-0.03747	-0.44283	0.088829	0.32058	0.306069	-0.07282	-0.29874	-0.10123	0.0704	0.019493	-0.15006	-0.04803	0.123119	0.086725	0.047809	0.044881	0.053566	0.028174	0.01835	0.019035	6.94e-06	-0.02449	-0.04324	0.015334	-0.03711	-0.00336	-0.01546	0.005763	0.024102	0.028123	0.009626	-0.00375	-0.02176	0.000875	-0.00064	0.006443	-2.13e-15	NTC.CCl4
-10.7437	2.08049	7.06076	-0.56094	3.61365	-0.18497	-0.57269	0.454187	-0.10364	0.442248	0.454326	-0.33788	0.35679	0.504398	-0.15768	0.21327	0.176158	-0.03488	-0.02691	0.090852	0.03497	-0.01098	-0.11613	0.053002	-0.06543	0.082398	0.004072	-0.0359	0.04163	-0.0215	0.021408	0.024826	0.014142	-0.01653	0.015114	-0.00907	-0.01298	-0.00028	-0.003	-0.00093	0.003892	2.12e-15	NTC.CCl4
-1.17814	-0.87632	1.01577	-1.2709	1.14308	-0.50583	0.336395	0.224256	0.096529	-0.25284	-0.08345	0.195889	0.07266	0.096043	0.032566	-0.20252	-0.02296	-0.03389	0.032581	-0.04683	-0.01748	-0.07233	-0.01321	0.004071	0.003447	0.015453	0.003008	0.02632	-0.00384	-0.03917	-0.00657	0.030542	-0.02111	0.000454	0.022219	0.008279	0.006018	0.012381	0.000946	-0.00571	0.001278	3.8e-16	NTC.CCl4
2.96902	-8.10465	0.702684	-0.65619	-0.82668	1.12355	-0.02006	0.044675	-0.10766	0.425145	-0.71702	-0.51985	0.089463	0.109926	0.015276	0.011337	0.036107	-0.11855	-0.16076	0.157342	-0.05324	-0.09732	0.014499	-0.00717	-0.01672	0.025526	0.076197	-0.03179	-0.00651	-0.00771	0.000595	-0.01704	0.009429	0.033174	-0.0621	0.006385	0.006036	0.000821	0.003946	-0.00449	-0.00548	-2.1e-15	NTC.CCl4
-6.64503	1.49373	1.11674	0.076048	-0.36443	0.502974	-0.00505	-0.50111	-0.32648	0.071196	-0.01035	0.202208	0.242877	-0.17012	-0.01511	-0.02058	-0.04189	-0.00288	0.065871	0.012172	0.042922	-0.04384	0.009711	0.007327	-0.03372	0.04308	0.073305	-0.01615	0.050634	-0.01338	-0.02623	-0.01875	-0.01589	-0.01887	-0.02049	0.012162	0.015442	0.00742	0.001536	0.010796	-0.00069	8.07e-16	NTC.CCl4
-11.3122	2.09995	8.09202	-0.64756	1.6865	0.483133	-0.91511	-0.33968	0.254059	-0.23573	0.61281	0.243148	0.383662	0.722232	-0.03804	0.178164	0.032215	0.322224	0.005403	-0.13006	-0.20562	0.210732	-0.04153	0.046829	0.047415	0.028763	-0.04686	0.024818	-0.05784	-0.04143	0.021106	-0.06349	-0.01076	0.001032	0.004056	0.003004	-0.00148	-0.00129	0.006531	0.005956	-0.00683	2.3e-15	NTC.CCl4
7.31831	0.737384	1.77758	0.188541	-1.11906	0.744419	-1.1563	0.053646	0.604496	-0.10468	0.434836	-0.08113	0.184416	-0.22096	0.054306	0.10499	-0.0194	-0.26321	0.000767	-0.03718	-0.04259	-0.04203	0.039965	-0.07122	-0.00439	-0.00744	0.01839	-0.01838	0.045264	0.019372	-0.0016	-0.0018	0.029042	0.004298	0.01564	-0.0109	-0.00831	-0.01007	0.013303	0.000876	0.007916	-2.57e-16	NTC.CCl4
10.4501	-0.1044	3.45461	1.09196	0.366049	0.880216	0.777248	0.270115	-0.25188	-0.47505	-0.25376	0.365259	-0.2585	-0.32612	0.099555	0.11461	-0.07973	-0.05694	0.062047	0.028172	-0.10903	0.077664	0.01426	0.077092	-0.04083	0.032262	-0.00989	0.048567	-0.02052	-0.01868	0.060316	-0.00821	0.042949	-0.01556	-0.00131	0.009572	-0.01608	-0.00261	-0.00801	0.024399	-0.00146	-3.93e-16	NTC.CCl4
-7.11834	-0.1254	1.89684	-0.02229	1.35655	1.33571	-0.0722	-0.81836	0.296824	0.201033	-0.0507	0.206658	0.078062	0.056612	0.087394	0.079552	0.086079	-0.04666	0.068772	-0.01855	0.027556	-0.0575	0.026396	0.046198	-0.03196	-0.00583	-0.02126	0.012964	-0.00492	0.015676	0.016549	-0.01372	0.005532	-0.01515	0.007213	-0.00354	-0.00308	-0.00163	-0.0021	-0.0138	0.012209	7.81e-16	NTC.CCl4
7.0647	-2.25584	0.289476	0.432901	-0.51807	0.558378	-0.983	-0.01696	0.001004	0.182043	0.324721	0.096448	-0.03923	0.118013	-0.03969	6.25e-05	0.228203	0.013795	0.316665	0.144847	-0.04595	-0.05073	-0.02517	0.037249	0.006145	-0.0323	0.016663	-0.02363	-0.03292	0.012319	-0.01351	-0.03426	-0.01921	-0.00811	-0.03286	-0.02666	-0.02292	-0.01439	0.001574	-0.00707	-0.00108	-1.63e-15	NTC.CCl4
5.32144	-5.29805	0.681351	-0.17093	-0.16746	0.420207	-0.23007	-0.10884	-0.2926	0.319547	-0.40835	-0.10233	-0.25844	0.119306	0.021401	0.014392	0.003014	-0.00498	0.162227	0.02038	-0.0471	-0.02068	-0.09324	0.071665	0.008489	0.062142	-0.00053	-0.02802	0.043167	0.027946	-0.00477	0.004384	-0.01009	-0.00924	0.011334	-0.00368	-8.51e-05	-0.03131	0.007495	0.004076	0.020438	-1.29e-15	NTC.CCl4
-7.74156	1.47102	1.66658	0.015326	-0.07009	0.261126	-0.20145	-0.39891	-0.40781	0.276803	0.236152	-0.13883	0.185748	-0.26606	0.097966	-0.10055	-0.17758	0.04827	0.027324	0.073033	-0.05906	-0.02612	-0.00799	-0.00129	-0.05217	-0.01866	-0.00645	-0.05687	-0.03027	0.002137	0.022495	0.009138	0.000545	0.021861	-0.00406	-0.00331	0.0012	0.007776	-0.00524	0.006591	0.001256	4.56e-16	NTC.CCl4
0.730731	-0.91072	-1.16691	-2.24996	-0.41258	0.154218	0.163791	0.705421	-0.21883	-0.134	0.258251	-0.00986	0.048002	-0.07222	-0.00428	-0.09813	-0.02555	-0.00804	-0.07653	-0.06977	0.098491	-0.05617	0.054591	0.043366	0.008844	0.035708	-0.0715	-0.02538	0.008057	-0.01968	-0.0061	-0.01289	0.019399	-0.00096	0.004565	-0.02698	0.007083	-0.00663	-0.00338	-0.00459	-0.00306	3.77e-16	NTC.CCl4
-3.62653	-1.21184	0.750839	-0.57254	-0.49824	0.49023	0.100849	-0.46958	-0.22122	0.145548	-0.00781	0.285719	0.10865	-0.2146	0.059955	-0.01756	0.082262	-0.08045	0.01994	-0.02275	0.055187	-0.13421	0.106593	-0.02896	-0.03326	0.004652	0.015471	-0.01786	0.008917	0.020896	0.022897	0.02023	-0.04813	0.0313	0.016461	0.011944	-0.01388	-0.00365	0.004423	-0.00425	0.001498	-2.75e-16	NTC.CCl4
1.59342	-3.71957	-1.18988	-0.54901	0.177866	0.156877	-0.53292	0.116592	0.026299	0.381595	-0.27035	-0.18004	-0.09713	0.086083	0.158648	-0.19428	-0.03172	0.1263	0.074754	-0.01583	0.050489	0.049159	0.046911	-9.03e-05	0.021373	-0.01015	-0.01796	-0.05181	-0.04472	-0.04811	-0.03339	-0.01003	0.020597	0.027785	0.029681	0.000884	0.015508	-0.00704	0.000175	-0.00131	0.007157	-5.29e-16	NTC.CCl4
-3.94458	-1.53574	-1.69806	0.486063	-0.17534	0.489722	-0.02956	-0.43903	0.112059	0.564876	-0.06492	-0.01093	0.062698	-0.148	0.119891	0.025494	-0.06627	0.028699	-0.01216	-0.06464	-0.0551	-0.0084	-0.03967	0.001675	-0.01308	-0.05421	-0.04135	0.00725	-0.01189	0.010731	0.00525	-0.01819	0.025504	-0.00562	-0.00065	0.005584	0.006091	0.002686	0.001272	0.003038	0.003748	1.35e-16	NTC.CCl4
-4.48919	0.022036	-0.46751	-0.17009	1.93703	-0.12991	0.144571	0.463453	0.23702	0.2742	0.00459	0.099178	0.233954	0.042066	0.026241	0.093558	0.038579	0.030889	0.083747	-0.13988	-0.06603	0.024848	0.02096	0.0051	0.048512	0.080563	0.031386	0.020381	-0.04074	0.021328	-0.01122	-0.02082	-0.01688	0.039041	-0.00851	-0.00653	0.010071	-0.00432	0.008845	-0.00077	-0.00264	7.53e-16	NTC.CCl4
-10.6526	2.24635	6.55106	-0.33522	0.87235	1.55227	-0.86223	-1.08325	-0.12575	-0.04127	0.033893	0.177789	0.121609	0.189046	0.093332	0.069117	0.033682	0.093253	0.019063	-0.0028	0.093265	-0.04328	0.110259	0.050389	0.019207	-0.02396	0.014098	-0.05142	0.043411	-0.00761	-0.01771	-0.03315	-0.01189	0.035695	-0.02077	-0.00432	0.009306	0.008753	-0.00908	-0.00734	0.003457	4.95e-16	NTC.CCl4
0.838301	-5.1345	1.97212	-0.75265	0.790599	-0.3909	0.233138	0.209732	0.039702	0.039121	-0.05055	-0.09902	0.032669	-0.1027	0.083285	0.013764	0.089282	-0.07153	-0.02963	0.06036	0.011658	0.043342	-0.03381	0.03301	-0.03015	-0.00764	-0.0348	0.050489	0.006642	-0.03204	-0.02396	0.001857	0.020439	-0.00264	0.016937	-0.01306	0.000254	0.008845	0.000942	-0.00163	-0.00472	-3.52e-16	NTC.CCl4
-5.90125	-1.61955	1.9641	-1.51771	-0.86448	0.700359	0.048757	0.052094	0.093538	-0.11796	0.435365	-0.07919	-0.23217	-0.04683	0.120233	0.05377	0.113456	0.061558	0.06134	-0.01271	0.032865	0.150232	-0.06165	-0.00628	-0.05639	-0.03647	-0.00555	-0.00149	-0.0179	0.01938	-0.00601	0.042082	0.009459	-0.01336	0.000283	0.00845	0.003823	0.002671	0.007997	-0.00987	-0.00399	3.51e-16	NTC.CCl4
-6.98457	0.739733	1.06476	0.145952	0.442896	0.493207	-0.06652	-0.26227	0.085578	0.128487	-0.04934	-0.14653	-0.05807	0.073277	-0.02801	-0.08761	-0.10886	0.010511	0.00426	0.031812	-0.00932	-0.07945	0.014983	-0.02116	-0.0074	-0.0067	-0.01772	-0.01486	-0.01083	0.034233	0.018533	0.007171	-0.00708	0.022385	0.007867	-0.0033	0.004745	-0.00063	-0.01142	0.004895	0.000726	1.48e-16	NTC.CCl4
0.784267	-5.78421	-0.58717	-0.71454	-0.43087	0.593813	-0.37143	-0.12146	0.175711	0.521364	-0.38493	-0.40404	0.033471	0.000699	0.189517	-0.11753	-0.03538	-0.00364	-0.03266	0.000393	-0.06348	-0.01917	0.028112	0.00707	-1.14e-05	-0.05075	0.068274	-0.00479	-0.01703	0.01665	0.011051	-0.03179	0.012172	0.010262	-0.01059	0.000116	0.004793	0.006331	-0.00803	-0.00792	0.001442	-7.06e-16	NTC.CCl4
6.52909	-2.87344	0.252848	-0.39954	-0.47272	0.237897	-0.55207	0.009562	-0.12686	0.294955	-0.04368	0.082837	-0.09415	0.136783	-0.03979	0.017105	0.085024	-0.06798	0.16703	0.043684	-0.16338	0.06979	0.034786	0.048512	0.021732	-0.03558	-0.01425	-0.05783	-0.01511	-0.00744	-0.00134	0.022849	0.013974	0.017504	-0.01668	-0.03762	-0.01848	-0.00634	-0.00751	-0.01431	-0.00454	1.41e-16	NTC.CCl4
0.322636	-5.81142	2.09821	-1.81706	0.131496	0.874865	0.549489	0.091037	0.248442	-0.61863	-0.22995	0.256609	-0.29768	0.097903	0.189195	0.104568	0.035592	0.223686	-0.25766	-0.03584	0.050483	-0.11695	0.100797	-0.00875	0.05753	-0.03874	0.013123	0.011988	0.090934	0.023367	-0.00919	-0.01334	-0.00806	0.019224	0.019921	-0.03078	0.01583	0.010341	0.000476	-0.00028	-0.00618	-5.37e-16	NTC.CCl4
5.22488	-4.4583	1.97733	0.186174	1.03975	0.130927	0.468751	0.06439	-0.27194	-0.46413	-0.43156	0.296848	-0.24702	-0.11461	0.157076	0.100433	-0.04139	0.056974	-0.05339	0.041385	-0.07185	-0.01429	-0.04181	0.072341	-0.00881	0.039891	0.04983	0.038644	-0.00078	-0.00506	0.01597	-0.0113	0.008718	-0.03365	0.022223	-0.0169	-0.00478	-0.00576	-0.01595	-0.00797	0.004459	-3.25e-16	NTC.CCl4
-7.88166	-0.45568	4.83769	-1.40747	4.06403	-0.19531	0.145034	1.03036	0.552359	0.445621	0.201949	0.22774	0.824075	0.492815	0.162835	0.119931	0.124952	0.043659	-0.04255	-0.10284	0.091144	-0.04742	-0.05886	0.080842	-0.01404	0.025915	-0.03277	-0.01496	0.045112	0.029582	0.018888	-0.01931	-0.01616	0.018611	-0.02667	-0.00472	-0.00168	-0.01824	-0.00982	-0.00736	-0.00779	1.25e-15	NTC.CCl4
4.07468	-6.97306	1.99215	-1.00844	-0.24371	0.111401	0.001044	0.50966	0.099126	-0.14849	-0.19745	-0.35935	0.032144	-0.10429	0.15061	0.00208	-0.11379	0.133127	-0.06	0.0576	-0.03572	0.076786	0.116913	0.041462	0.055286	0.02439	-0.0291	-0.01748	0.008942	0.012322	0.034135	0.02003	0.008529	-0.03556	-0.01461	-0.02432	-0.01503	-0.0124	0.003507	0.006199	0.011547	-1.35e-15	NTC.CCl4
8.69807	-1.29184	2.37988	0.403293	0.340976	0.823999	-0.74105	0.400816	0.087644	-0.30525	-0.06251	0.107452	-0.17762	-0.20084	0.066186	-0.08084	0.026349	-0.06017	0.202162	0.116519	-0.06864	-0.02997	0.061323	-0.02866	0.012308	0.039965	-0.01415	-0.01937	0.04197	0.028135	-0.00819	-0.02175	-0.01461	-0.00622	0.00869	0.002754	-0.0255	-0.00028	-0.00965	-0.00337	-0.00126	1.57e-17	NTC.CCl4
0.373157	-3.19026	-0.12767	-0.76745	-0.61954	-0.20851	0.032914	-0.11873	0.00683	0.224057	-0.13862	0.017935	0.09402	-0.01465	0.002434	-0.10827	0.001923	-0.00869	0.020967	-0.00099	0.00375	-0.01649	-0.00273	-0.00618	0.024793	-0.04548	-0.00975	0.026812	-0.03506	-0.00793	-0.00433	0.014903	0.010503	-0.00776	-0.00668	0.017179	-0.00735	0.004463	-0.00043	-0.00032	-0.00361	-1.96e-17	NTC.CCl4
2.71826	-4.94808	-0.81792	-0.14169	-0.34765	0.220053	-1.05467	0.271185	-0.03691	0.575221	-0.21002	-0.53828	0.054199	-0.09452	-0.03364	-0.26012	-0.14427	0.265576	0.040651	-0.1322	-0.08266	0.113792	0.126581	0.044421	0.080399	-0.01501	-0.05005	0.01166	0.025619	-0.01111	0.000937	-0.04271	-0.02029	-0.02471	0.017551	-0.00353	-0.01968	-0.01736	0.006031	0.002431	0.012682	-4.67e-16	NTC.CCl4
1.14535	-7.2209	0.886689	-1.84859	-0.52794	0.929968	-0.03287	0.017459	0.161871	0.223586	-0.48151	-0.31878	-0.17427	0.116095	0.259546	-0.0568	0.078452	-0.01344	-0.07594	0.107338	0.020377	-0.07392	-0.01993	0.039043	-0.00878	-0.00644	0.058632	-0.0184	-0.03278	-0.00973	-0.00313	-0.05351	0.066985	0.047596	0.011056	0.010855	-0.01249	-0.00127	0.012073	-0.00588	0.006618	-8.03e-16	NTC.CCl4
-2.71282	-2.84703	-0.32657	-2.06846	-0.69604	1.11291	0.287687	0.332764	0.046371	-0.10281	0.071589	-0.10827	-0.05907	0.008558	0.011752	-0.1863	-0.01799	0.092111	-0.05614	-0.0866	0.008368	-0.04202	0.025592	0.013054	-0.04697	0.010756	-0.02982	0.024718	-0.0554	0.057688	0.000155	0.040649	-0.0267	-0.00402	-0.01112	-0.00416	-0.00856	0.010814	0.000645	0.005062	-0.01082	-2.95e-16	NTC.CCl4
4.58909	-2.66344	1.29798	-0.44942	-0.26604	-0.37296	-0.1488	0.106543	0.196764	-0.18408	0.174105	0.089463	-0.03015	-0.12409	0.094561	-0.07314	-0.00449	-0.07893	0.095936	0.154251	-0.01366	0.004972	-0.0024	-0.0135	0.012185	0.025494	-0.04169	-0.00977	0.026725	0.002181	-0.00926	0.018153	-0.0009	-0.03156	-0.00414	0.018728	0.012498	0.006601	0.013806	0.000656	0.006116	-5.07e-17	NTC.CCl4
-3.54616	-1.69919	0.059424	-1.60633	0.135442	0.971491	0.336243	0.288358	0.132834	-0.20366	-0.02389	0.07125	0.002125	0.138686	-0.21014	-0.20755	0.010189	0.058657	-0.01069	-0.0553	0.111668	0.004891	-0.00541	-0.0442	-0.04723	0.02416	0.050917	-0.03693	-0.00216	0.001051	-0.01106	-0.01336	0.014324	0.030401	0.027762	-0.00789	-0.00976	-0.00101	-0.00669	0.004397	0.000868	-3.88e-16	NTC.CCl4
-8.91408	1.36325	3.21795	-0.70262	0.401863	1.34552	-0.13968	-0.34592	0.48595	-0.36292	0.241165	0.068064	-0.12018	0.461486	0.014741	0.059568	0.028198	0.056781	0.087684	-0.09098	-0.00841	0.123807	-0.02914	-0.00999	0.033994	-0.02052	-0.0158	0.032442	-0.03954	0.003913	0.010331	0.008593	0.005293	0.002787	-0.01189	0.005156	0.001128	0.003888	0.00322	-0.00276	-0.00319	1.55e-15	NTC.CCl4
0.330687	-0.63611	-2.06161	1.74954	0.046836	-0.3366	-0.37878	-0.88095	-0.01016	0.241087	0.188334	-0.09185	0.050355	-0.001	0.296143	0.082487	-0.08091	-0.15042	-0.01067	-0.11596	0.166191	-0.01449	-0.09758	0.006805	-0.01341	0.008394	-0.02934	0.057681	-0.01441	-0.01034	0.010476	-0.00209	0.021625	0.003454	0.02858	-0.01444	-0.00112	0.010552	0.001146	-0.00817	0.001097	-1.29e-15	NTC.CCl4
6.25471	0.063532	-0.29634	1.89757	0.322829	0.480004	-0.44159	-0.0774	0.018917	-0.14799	0.210203	-0.14857	-0.00576	0.177656	0.197802	-0.1434	0.072798	-0.08023	-0.01452	0.015084	0.002811	-0.02013	-0.02154	-0.01529	0.033061	0.006274	-0.0389	-0.06826	0.001323	0.021685	-0.05454	-0.01577	0.000345	-0.00544	0.027395	0.026948	-0.00603	0.000132	-0.00306	-0.0047	-0.00172	-2.34e-16	NTC.CCl4
10.6265	4.44761	3.75804	2.11491	-0.25345	1.9025	0.361179	0.50499	1.25965	0.007133	-0.10802	-0.23482	0.181927	-0.82865	-0.1142	0.139225	0.39157	-0.17263	0.067937	-0.16648	0.025609	0.052326	-0.07074	0.111099	0.088048	0.001254	-0.0284	-0.06905	-0.04472	-0.0206	0.041214	0.050256	0.017209	-0.01205	0.023429	0.011759	0.01314	-0.02152	-0.00033	0.00246	-0.01166	2.93e-16	NTC.CCl4
3.53674	-3.15532	0.409508	1.45569	0.43072	-0.13917	0.396863	-0.1991	-0.22303	-0.15054	-0.10923	-0.32636	-0.0369	0.021727	-0.03082	0.041854	0.058984	-0.03383	-0.00648	0.040031	0.059307	0.015102	-0.03349	0.016057	0.012398	0.028298	-0.04697	-0.00709	0.002651	0.007229	0.00275	-0.01728	-0.03138	0.009722	0.006542	-0.00336	-0.00444	0.007632	0.005944	0.011092	0.003376	-1.26e-15	NTC.CCl4
-4.0815	-1.15995	-1.31615	1.97313	1.36089	0.240654	0.24163	-0.83001	0.260695	0.05606	-0.21244	0.185179	-0.28933	-0.08943	-0.16519	0.165798	-0.01755	-0.05662	-0.0052	-0.03533	0.163089	-0.06069	-0.0809	-0.04714	0.078385	0.038725	0.037534	0.03451	-0.03967	0.038929	-0.01102	-0.03483	0.030576	0.00036	-0.01076	0.006614	-0.02625	0.010257	-0.02385	0.01098	-0.00525	-1.58e-15	NTC.CCl4
0.067214	-2.19643	-1.01732	1.44998	0.079732	-0.1078	0.090477	-0.65933	0.077833	0.015484	-0.05286	0.004351	-0.03378	0.027123	-0.17209	0.032886	0.026928	-0.01659	-0.06838	-0.00837	0.00988	-0.00325	-0.04084	-0.01941	0.031517	0.006174	0.002175	0.007936	0.009972	-0.00995	-0.00675	0.006627	0.000124	0.007025	-0.0001	0.011206	-0.00556	0.01055	-0.00783	-0.00198	-0.00694	-1.45e-15	NTC.CCl4
-7.76804	2.45942	2.83862	-0.141	0.011755	0.329634	-0.21809	-0.42608	-0.10995	-0.09119	-0.13223	0.338305	0.348938	0.036079	0.044258	-0.20463	-0.0438	-0.02282	0.044913	0.031693	-0.03129	-0.05411	0.020557	-0.01331	0.026387	0.034286	0.002746	0.011893	-0.0109	0.000576	0.012779	-0.01828	-0.01054	-0.00131	0.009746	-0.00234	0.007537	0.002038	-0.00566	0.007548	0.000914	1.43e-15	NTC.CCl4
-0.51581	-0.43816	-2.63183	0.994193	0.838049	0.340113	-0.18807	-0.53439	0.031121	0.078723	-0.15913	0.270441	-0.31937	0.050249	-0.08603	-0.11192	0.133205	0.080054	0.003297	-0.03798	0.040959	-0.00063	0.011888	-0.05165	0.044439	0.000377	-0.01091	-0.00094	-0.00868	-0.01008	0.046555	-0.01935	-0.04214	0.021942	0.010958	-0.02731	0.01033	0.004038	0.005761	-0.00229	0.010914	-7.58e-16	NTC.CCl4
-0.57114	-3.18263	-0.86783	1.25547	-0.35673	-0.04576	0.197656	-0.25105	-0.02575	0.207967	-0.1134	0.064721	0.208955	-0.09027	-0.20073	0.062713	-0.15151	-0.04044	-0.13884	-0.01982	0.170708	0.033265	-0.06033	-0.00604	0.018012	-0.05056	-0.01176	0.000156	0.015434	-0.00204	-0.00023	0.022579	0.014941	0.00789	0.014253	-0.02631	-0.00504	0.002704	-0.02283	-0.00393	-0.00996	-2.18e-15	NTC.CCl4
7.96386	8.43047	6.07711	2.65532	-5.0436	-1.00712	1.13918	0.742389	1.21493	0.45528	-0.42794	-0.21516	-0.0452	0.319938	0.085209	-0.143	0.237247	0.026752	-0.34836	-0.36515	-0.22789	-0.33246	-0.25229	0.098444	0.089163	-0.0051	0.020787	-0.11664	-0.05413	-0.09168	0.023913	-0.01194	-0.02074	-0.01528	-0.00378	-0.01478	0.011103	-0.01274	-0.0018	-0.00083	0.000919	5.55e-16	NTC.CCl4
-1.71462	-2.08353	-1.02777	1.68163	-1.00739	-0.92023	-0.6231	-0.44046	0.15245	0.471287	-0.05279	-0.37632	-0.17074	0.062066	0.237944	0.085372	-0.21047	-0.13678	-0.03847	-0.02765	0.155934	-0.09356	-0.03804	0.116566	-0.05185	0.023954	0.012679	0.034917	-0.02348	-0.00222	0.034729	-0.0151	0.023477	-0.01185	0.020057	-0.01518	-0.01376	0.006419	0.005805	-0.00931	-0.00872	-1.49e-15	NTC.CCl4
3.3761	-0.1996	-0.84781	1.92241	0.106821	-0.33352	-0.43438	-0.39012	0.011333	-0.26756	0.118113	-0.22031	-0.036	0.130759	0.045018	-0.11862	-0.0025	0.156742	-0.00406	-0.06879	0.014882	-0.05534	-0.00499	0.034025	0.016621	0.052496	-0.04256	-0.00202	-0.02575	0.023958	-0.03273	0.044717	-0.00295	0.011967	-0.01205	-0.0097	-0.01103	0.005577	-0.00742	0.00768	-0.00772	-9.2e-16	NTC.CCl4
5.91248	0.534882	-0.45015	1.3981	0.345297	0.390792	-1.62263	0.091489	0.148008	-0.09258	0.358836	0.021249	-0.05183	-0.00105	0.198245	-0.15963	0.028066	0.134078	-0.00511	0.036671	-0.00185	0.048651	0.044524	-0.01803	0.030724	0.040809	0.007255	-0.02115	-0.02583	0.017532	-0.02328	-0.0115	0.043521	0.003173	-0.01685	-0.01709	0.005526	-0.0118	0.01168	-0.00234	-0.00385	-4.47e-16	NTC.CCl4
0.748041	-1.86127	-1.04243	0.759879	-0.01577	-0.09161	-0.01495	-0.51071	0.01887	0.037548	-0.04693	0.020924	-0.03078	0.041741	-0.02693	-0.02084	0.062265	-0.05378	-0.01886	-0.08232	-0.00684	-0.06292	0.00299	0.019578	0.002365	-0.01394	0.049922	0.058479	0.022537	0.001901	-0.01211	0.003436	-0.0238	-0.0113	-0.00143	-0.00676	0.011251	-0.00754	-0.00782	0.001122	-0.0008	-7.75e-16	NTC.CCl4
-7.93533	2.054	1.55927	0.296725	-0.81881	-0.04342	-0.14148	-0.18094	-0.28921	0.275908	0.008858	0.270371	0.425619	-0.21057	0.021793	-0.10048	-0.16663	0.061864	0.011388	0.058224	0.003791	-0.01637	0.004682	-0.02684	0.039369	-0.00792	-0.01932	0.011223	-0.03098	0.02319	0.006749	-0.00491	0.008285	-0.00517	0.00891	0.000178	0.008136	-0.01174	-0.00098	0.010811	-0.00514	9.02e-16	NTC.CCl4
-3.99094	0.399946	-2.39913	0.975249	0.340726	0.072847	0.122007	-0.10011	0.23524	0.064666	-0.00721	0.109755	-0.09273	0.00947	-0.17618	0.011843	-0.01934	0.04053	0.062854	0.053736	-0.03639	-0.00405	-0.02196	-0.03452	0.042236	0.000447	-0.03157	-0.00525	-0.03445	0.009102	0.001048	0.014239	-0.01414	-0.00347	-0.00586	-0.00569	-0.00192	0.004723	0.00315	0.000936	-0.00133	-9.34e-16	NTC.CCl4
5.25203	-0.29793	-0.75723	1.3869	0.178564	0.44057	-0.08452	-0.27385	-0.30191	0.093409	0.216752	0.127953	0.114699	0.114352	-0.11131	-0.09073	0.035378	-0.12374	-0.03934	-0.06335	0.006382	0.022298	-0.03373	0.014752	-0.0107	-0.07624	0.028982	0.009563	-0.03021	0.001534	-0.04394	-0.00112	-0.04785	0.007842	-0.02329	-0.00936	0.004773	0.004365	0.002961	-0.00163	0.003891	-4.47e-16	NTC.CCl4
8.06535	2.30259	1.90534	2.88478	-0.67064	0.634803	0.026322	0.663403	0.182688	-0.44958	-0.02781	-0.0922	0.148199	0.080341	0.099378	-0.04965	0.043637	0.144213	0.103954	-0.0113	-0.02654	-0.07415	0.048462	0.038337	-0.05527	-0.07076	-0.03295	-0.00949	0.017699	0.022881	0.015727	0.011539	0.004939	-0.00216	0.00786	0.02805	0.001782	0.012372	0.015166	0.012702	-0.00055	5.94e-16	NTC.CCl4
-5.39867	2.22286	1.36317	0.743779	-0.1378	-1.23797	0.040392	-0.26559	0.465593	-0.45317	0.006275	-0.00897	-0.10053	0.456247	-0.11212	-0.138	-0.01795	-0.06514	0.088034	0.109546	-0.14657	-0.058	-0.03363	-0.02217	0.03457	-0.02156	-0.01996	0.030329	-0.01601	-0.05103	0.02108	-0.00851	0.01373	-0.00051	-0.02548	-0.00882	-0.01329	-0.00333	0.000191	0.011403	-0.00096	-4.56e-16	NTC.CCl4
1.59689	-5.49566	2.09574	-0.65212	-0.2223	0.226927	0.881203	-0.03065	0.000938	-0.45357	-0.10605	0.002189	0.149744	0.008237	-0.00434	0.131314	0.14703	-0.06934	-0.2244	0.079743	0.014957	0.006934	-0.00728	0.024302	-0.07934	-0.0262	-0.02535	0.048	-0.00612	-0.01389	0.033058	0.025966	-0.01312	-0.0013	-0.01803	-0.015	-0.01447	-0.00623	0.006166	0.005608	-0.00279	-8.23e-16	NTC.CCl4
-6.8379	1.57777	1.48452	0.564586	-0.066	-0.21107	0.019311	-0.33633	0.18109	-0.27126	-0.09208	0.02629	-0.33943	0.210927	-0.16701	-0.03551	0.03628	-0.03175	0.071833	0.126141	-0.03739	-0.05398	0.006699	-0.08023	0.062041	0.00861	-0.03727	-0.00917	-0.04383	0.003608	0.007947	0.038777	-0.02142	-0.02012	0.003478	0.004296	0.010631	0.000887	0.00074	0.002804	-0.00128	-5.17e-16	NTC.CCl4
8.67047	7.19447	3.01342	2.89472	-0.40928	0.674969	1.42976	0.058206	0.790275	-0.44271	-0.63042	-0.43704	0.310147	-0.59287	-0.33744	-0.20478	0.30461	0.493217	0.292909	0.068304	0.124162	-0.06283	-0.08046	0.148981	0.015552	-0.12346	0.053358	-0.03657	-0.00813	-0.02039	0.011953	-0.01575	-0.03643	-0.00123	-0.00026	0.023814	0.001301	0.02605	0.007871	-0.01159	0.0061	1.14e-15	NTC.CCl4
10.6197	3.73887	3.77688	1.69994	-1.00152	1.16754	0.523015	0.671426	1.08164	-0.0135	0.121807	-0.0551	0.122527	-0.68029	-0.06041	0.15498	0.278732	-0.09691	0.008311	-0.00483	0.013151	-0.01941	0.048416	0.068955	0.037683	0.024508	-0.01811	-0.03435	-0.02854	0.052915	-0.01242	-0.01411	0.02003	0.000873	0.020867	-0.00812	-0.01921	0.008424	-0.018	0.013033	0.003879	1.3e-15	NTC.CCl4
-5.56046	0.268023	-1.89622	0.945796	-0.43074	0.185359	0.139955	-0.15881	0.407775	0.285049	-0.20382	0.05053	-0.07768	0.100318	-0.09621	0.003264	-0.06123	0.00123	0.068719	0.034236	-0.01879	-0.00851	-0.01472	-0.0391	-0.01404	-0.03667	-0.0491	-0.01834	-0.04057	0.024506	0.016588	-0.02001	0.011097	-0.01468	0.021849	0.00554	0.005275	0.008167	-0.00264	-0.00079	-0.00159	-3.87e-16	NTC.CCl4
8.74005	6.50392	3.64203	2.7458	-0.60996	2.15215	-0.77425	0.494663	0.920839	-0.45951	-0.45821	-0.28999	0.299574	-0.94948	-0.19746	-0.04841	0.163577	0.090535	0.099132	-0.11463	0.17711	-0.04231	-0.07831	0.162315	0.03218	-0.0529	0.014051	0.019084	-0.03336	-0.01065	0.036583	0.008979	-0.02509	0.023771	0.028485	0.003144	0.017216	0.006688	0.007582	0.008705	-0.0082	1.12e-15	NTC.CCl4
7.81041	0.288275	0.652739	2.97305	0.604974	0.999432	0.245569	0.157473	-0.23096	-0.42595	-0.02555	-0.16459	0.046451	0.012656	0.485199	-0.02386	0.121733	0.038341	0.032531	-0.02777	0.004513	-0.02214	-0.03072	0.002465	0.024918	0.009173	-0.04944	-0.06102	-0.04836	0.028568	-0.00989	-0.04534	-0.00879	-0.03924	0.002215	-0.00052	-0.01839	-0.00157	-0.00128	-0.00298	-0.00349	-3.2e-16	NTC.CCl4
3.61725	-1.63465	-0.30484	1.68525	0.367661	-0.07579	-0.4315	-0.17041	0.069634	-0.19591	0.126133	-0.08016	-0.0123	-0.00223	0.064223	-0.11781	-0.00628	0.027943	-0.00526	0.021725	0.022813	-0.06625	-0.02235	-0.00189	0.050587	0.024542	-0.03053	-0.01589	0.026566	0.032793	-0.01532	0.026598	-0.01078	0.005922	-0.00718	-0.01093	-0.0034	0.015018	0.003985	0.004452	0.000339	-3.24e-16	NTC.CCl4
-4.7041	-0.00882	-2.373	1.40843	0.179477	0.095948	0.112612	-0.47473	0.468886	0.24709	-0.19669	0.065418	-0.15965	0.044132	0.043869	0.149502	-0.009	-0.09692	0.095569	-0.03742	0.023371	0.010762	0.007475	0.02889	-0.01615	0.010546	0.014182	0.035064	-0.04788	-0.00048	0.003776	-0.007	0.019772	-0.02614	-0.0002	0.003348	-0.00505	0.011635	0.002694	0.004027	0.000772	-1.39e-15	NTC.CCl4
1.37896	-2.62989	-0.84537	0.950376	0.388252	-0.22501	-0.49859	-0.31703	0.011385	0.066205	-0.07881	-0.15251	-0.11282	-0.00085	0.096789	-0.05795	-0.06481	0.033656	0.01896	0.000819	0.037452	-0.05115	-0.03049	0.004305	0.044538	0.036547	0.051622	-0.01853	-0.03247	-0.00337	-0.008	0.019644	-0.01597	0.004217	-0.01225	-0.02283	-0.00455	-0.00741	-0.00572	-0.01063	0.001917	-1.62e-15	NTC.CCl4
5.95824	3.39344	-0.88133	2.89555	1.0532	1.51118	-2.21285	0.189193	-0.28963	-0.39052	0.205165	0.10402	-0.13857	0.150822	0.461373	-0.48317	-0.14411	-0.13445	-0.37137	-0.13679	0.054719	0.117412	-0.17335	-0.13852	-0.10292	0.074527	-0.06295	0.021579	-0.06302	0.035137	-0.03182	-0.02534	0.02433	0.012456	-0.01072	0.015608	-0.03551	-0.0021	0.003626	-0.01392	0.015097	-1.79e-16	NTC.CCl4
9.38825	5.86552	0.490551	3.28442	0.651548	0.551172	1.96871	-0.24114	-0.28476	-0.01968	-0.18064	-0.18012	0.245586	-0.13707	0.236961	-0.14083	0.270868	0.467783	0.045523	-0.07888	0.068099	-0.01431	-0.10205	-0.16098	-0.06829	0.00064	0.005265	-0.03683	0.038732	0.019863	-0.00957	-0.00281	0.025724	-0.02233	0.013099	-0.02777	-0.0167	-0.03059	0.02508	-0.00732	-0.00684	5.98e-16	NTC.CCl4
-5.7203	1.43273	-1.90853	1.3485	-0.48569	-0.19652	0.019587	-0.28867	-0.11522	0.404278	-0.1479	0.128251	0.039899	-0.33465	0.08395	0.129954	-0.05526	-0.06096	0.06352	-0.00779	0.113073	0.021612	0.093352	0.035768	-0.09848	0.040095	0.005096	-0.05294	-0.03965	-0.00518	-0.00516	-0.01224	0.020593	0.009375	-0.00618	-0.00545	-0.00674	0.006053	0.000687	0.009447	0.000524	-6.91e-16	NTC.CCl4
1.90112	-3.11349	-1.26703	1.1822	-0.08117	-0.30531	-0.09738	-0.04818	0.080584	0.147076	-0.24074	-0.24195	0.118184	0.132272	0.069098	-0.01068	-0.14817	0.01733	-0.05427	-0.0459	0.231547	0.055563	0.047439	0.014691	-0.01529	0.014263	0.007541	0.012805	0.003938	-0.01815	0.007431	0.034948	-0.01845	0.024033	0.008525	0.015164	0.031494	-0.00999	-0.01469	0.001133	-0.00562	-1.83e-15	NTC.CCl4
2.99068	-1.73891	-0.71697	2.15641	0.860622	-0.05672	-0.17623	0.007089	-0.08398	-0.24603	0.037742	0.071875	0.005664	-0.0201	0.030613	-0.0629	-0.10917	-0.05525	-0.06852	-0.02563	0.089891	0.029029	-0.01191	-0.00086	0.040436	0.027621	-0.00208	-0.0174	-0.01881	0.003489	-0.0398	0.01521	-0.02251	0.009695	-0.01623	0.015264	-0.01856	0.009589	0.006274	-0.00116	-0.00493	-1.39e-15	NTC.CCl4
-3.29494	-2.41643	2.25478	1.40072	2.19846	-1.18937	0.683232	0.246749	0.540176	-0.39469	-0.20847	0.226891	-0.19821	-0.02242	0.066555	0.53037	0.0658	0.08008	-0.22222	0.010933	0.204806	0.048262	0.097113	-0.03584	0.104469	-0.05465	0.026212	-0.02977	0.056221	0.018282	-0.00094	-0.01673	-0.0508	0.017129	-0.01143	0.018406	-0.00995	0.000703	-0.00735	-0.0024	-0.00822	1.08e-16	NTC.CCl4
1.95208	-2.68565	-1.88122	1.35743	-0.4513	0.068755	-0.60979	-0.2545	-0.07112	0.412848	0.124031	-0.21462	0.205055	0.074479	-0.15495	0.036864	-0.08562	0.06394	-0.01396	-0.11787	0.064054	0.038089	-0.01283	-0.01128	0.022451	0.046266	0.022777	0.014229	-0.0472	-0.01101	-0.00989	0.035488	-0.0067	0.018926	0.002468	0.018407	0.014334	0.009594	-0.00077	-0.0065	-0.00535	-1.4e-15	NTC.CCl4
0.045157	1.64825	0.832981	1.12718	-0.34585	-1.73554	0.822631	-0.61768	0.293774	-0.66185	-0.03347	-0.04592	0.180758	0.169933	-0.02679	-0.0662	-0.04186	-0.03672	-0.01899	0.132417	0.090573	-0.01114	0.012472	-0.03894	-0.06909	-0.00557	0.037558	-0.00336	0.013472	-0.00122	0.023902	-0.00027	0.023596	0.013905	-0.00152	-0.00826	0.009826	0.014008	0.008316	0.002884	-0.00049	-6.85e-16	NTC.CCl4
5.99613	-0.61265	0.058941	2.3035	-0.24278	0.595718	-0.66965	-0.03295	-0.16234	-0.05684	0.223696	-0.08039	0.182726	0.067364	0.076547	0.04446	0.011868	-0.07874	0.023918	-0.12454	-0.0504	0.012974	0.030007	-0.0536	0.013748	0.018193	-0.00234	0.007466	-0.00669	0.009505	-0.00436	0.009804	0.015114	-0.00255	-0.00067	-0.00864	0.00272	0.008383	0.010045	-0.00916	-0.0025	-2.61e-16	NTC.CCl4
3.2211	-3.40438	-0.07836	2.32546	-0.49169	0.314909	0.145958	-0.13233	-0.44421	0.03415	-0.11713	0.01531	0.190692	0.076173	-0.04545	0.201771	-0.09847	-0.02503	-0.05728	-0.11992	0.04204	-0.06426	-0.0378	-0.04902	0.008847	-0.01234	-0.02176	0.026209	0.037075	-0.00894	0.003037	0.016259	-0.01525	0.009997	0.00732	-0.00619	0.018366	0.013597	-0.00161	0.002682	0.001005	-1.82e-15	NTC.CCl4
-1.17619	-1.11135	-2.47773	2.04382	1.59011	-0.22684	-0.01672	-0.18922	0.082221	-0.00402	-0.23055	0.236117	-0.0244	-0.10484	0.158661	-0.06218	-0.176	-0.02867	-0.06147	0.01726	0.224483	0.055986	-0.06332	-0.01657	0.038156	0.008116	0.039843	-0.02214	-0.0255	-0.01107	0.024199	-0.02851	0.022642	-0.02969	-0.00619	-0.0154	-0.00099	0.000622	-0.00932	-0.00071	-0.0021	-2.14e-15	NTC.CCl4
-2.05647	-1.95528	1.40234	-0.25835	-1.63933	-0.90631	0.216021	-0.11535	0.131081	-0.1962	0.308992	0.23261	0.254494	-0.10361	-0.10179	0.053025	0.009566	-0.01253	-0.0051	0.127214	0.018701	0.089792	-0.05809	-0.03186	0.006122	0.021293	-0.01297	-0.02359	0.005424	0.008771	0.021634	0.018324	-0.00413	-0.02765	0.003405	-0.01139	-0.00281	-0.01148	-0.0041	-0.00044	9.66e-06	-2.2e-15	NTC.CCl4
4.36445	-1.90188	0.068836	1.6532	-0.17652	-0.14979	-0.20455	-0.00428	-0.22378	-0.13041	0.120561	-0.34456	-0.09684	0.140494	-0.1465	0.061222	0.020611	0.014743	0.103501	-0.04913	0.016591	0.007349	0.055999	-0.00275	-8.43e-05	0.073836	-0.02825	-0.01958	0.000309	0.013819	-0.00533	0.019174	-0.02057	0.041674	-0.02376	-0.00546	0.017676	-0.00124	0.002991	0.008576	-0.00676	-7.76e-16	NTC.CCl4
6.33465	2.31906	1.90927	1.28511	-0.26355	-0.1006	0.339895	-0.18014	0.603158	-0.67818	0.097676	-0.51402	0.021546	-0.07342	-0.07614	-0.06072	0.130512	0.085958	0.050301	-0.04745	-0.03279	-0.14558	-0.04516	0.002153	0.013492	0.047197	0.015722	-0.09019	0.020061	0.006534	-0.00755	0.008853	0.00308	-0.0279	0.016803	0.007016	0.022506	0.002919	0.006343	-0.00464	0.000486	2.51e-16	NTC.CCl4
2.62568	-2.46076	-1.24205	1.71346	0.023802	-0.2046	-0.44825	0.202583	0.103452	-0.05556	-0.13537	-0.02021	0.13583	0.057247	-0.00263	-0.0324	-0.1938	0.083997	0.026094	0.002829	0.131968	0.029483	0.028594	0.001536	0.014898	-0.03025	0.022765	-0.0194	0.013601	0.001185	0.003248	0.029015	-0.02303	0.002436	-0.00421	0.022864	-0.00742	-0.00421	0.004589	-0.00267	-0.00257	-2.07e-15	NTC.CCl4
-8.10133	1.8864	0.631911	0.74919	-0.64773	0.888564	-0.05866	-0.79118	0.354523	-0.07357	-0.16695	-0.01404	-0.4205	0.211154	-0.0594	0.121524	-0.01781	-0.03391	0.07773	-0.0853	-0.03015	-0.00363	0.152419	0.011866	-0.0554	-0.01508	-0.03265	0.003315	-0.0462	-0.00276	0.013605	-0.00906	0.016963	-0.0032	0.014382	0.002863	0.001171	0.007535	-0.00172	0.001932	0.004537	-3.06e-16	NTC.CCl4
4.67873	-3.64523	0.314481	1.57305	-0.16254	0.290758	0.370423	-0.33153	-0.25247	-0.07256	-0.12814	-0.55623	0.139818	0.244	0.188238	0.18267	-0.01424	-0.00361	0.027457	-0.10898	-0.09358	0.001448	0.005134	-0.01697	0.013449	0.086979	-0.03832	-0.02699	-0.01217	0.005232	0.037544	0.048671	-0.01828	-0.00536	0.015235	0.025915	0.036981	0.007571	0.001352	-0.00823	0.002812	-1.77e-15	NTC.CCl4
10.8686	2.71918	1.44945	4.51184	0.145302	2.00755	1.468	1.08426	-1.28412	-0.19886	-0.20212	-0.18851	0.372145	0.383367	0.206828	0.268956	0.029117	0.535151	0.440406	-0.17388	0.095436	-0.00988	0.036168	-0.10287	0.011507	0.067111	0.062793	0.082856	0.049424	-0.04454	0.104339	0.07267	0.034818	0.009713	-0.00092	-0.00594	-0.01778	-0.00963	0.007394	0.001683	-0.00091	-1.21e-15	NTC.CCl4
-2.80261	-3.05074	2.91436	-0.34716	-1.26994	-0.61384	0.252719	-0.77405	0.195989	-0.46736	0.469112	0.212382	0.15829	0.046405	0.349802	0.266009	0.008588	0.142162	-0.01825	-0.00704	0.087175	0.161638	-0.15289	0.062255	0.050442	-0.04565	0.091278	0.041514	-0.00124	-0.0489	-0.02241	0.018293	0.004565	0.006016	-0.01388	-0.01072	-0.00017	-0.0104	-0.01084	0.008556	-0.00761	-5.08e-16	NTC.CCl4
-3.14643	-1.31135	-2.12398	0.017327	-0.40546	0.217967	0.039223	0.058093	0.108168	0.431178	0.001612	-0.10961	0.087342	-0.15793	0.047154	0.124841	0.037067	-0.04682	0.043274	-0.01347	-0.06859	0.034917	0.019857	0.060866	-0.08907	0.026329	0.00384	-0.01764	0.016522	0.027283	0.003877	0.008847	-0.00942	-0.00415	0.017835	-0.00975	-0.00792	-0.00354	-0.00502	-0.00404	-0.00117	-2.2e-16	NTC.CCl4
5.5096	4.6269	1.80073	2.8051	-2.0702	-0.54852	0.750718	0.118032	0.362784	-0.58302	0.279424	-0.29719	0.371304	0.578575	-0.15777	-0.06964	-0.32314	0.253092	-0.17433	-0.01552	0.002753	-0.34708	-0.00052	-0.02071	-0.04538	-0.12009	0.045851	-0.06425	-0.01749	0.003329	-0.04964	0.051953	0.037561	-0.01586	-0.01177	-0.00718	0.000826	0.032268	0.015745	-0.00327	0.009814	-9.55e-17	NTC.CCl4
4.49212	0.708078	-0.57893	2.20348	0.137672	-0.04609	-0.98999	0.054117	-0.15008	-0.34054	0.1878	-0.23476	-0.1463	0.180317	0.223362	-0.12573	-0.01954	0.170201	0.084231	-0.02984	0.150942	-0.05298	-0.02469	0.007796	-0.07354	0.002957	-0.03798	0.035898	0.003933	0.010549	-0.01721	-0.00164	0.01929	0.022234	-0.00575	0.001094	0.014119	0.004861	-0.00163	0.01042	-0.00618	-1.56e-15	NTC.CCl4
-2.75102	-1.2691	-1.21468	-0.69003	-0.4077	-0.00529	0.288274	0.23951	0.402232	-0.06187	0.118795	0.013894	0.057481	0.128005	-0.12354	-0.08431	0.082708	-0.10981	0.047562	0.071775	-0.03562	0.030958	-0.09817	-0.04817	0.014976	0.003576	-0.0046	0.002205	0.050834	-0.01335	0.009437	0.027146	2.15e-05	-0.0053	0.003923	-0.00319	-0.00019	0.002684	8.64e-05	-0.00467	-0.00255	-1.15e-15	NTC.CCl4
-6.62508	1.90921	-2.5742	0.892067	0.078158	0.929532	0.537993	-0.11312	0.415142	-0.01827	-0.22593	-0.10102	-0.23083	0.14902	-0.16395	0.07407	0.011322	-0.07888	0.050478	0.074385	-0.00626	0.058219	-0.02155	-0.02274	-0.04179	-0.02038	-0.02325	-0.04437	-0.00437	0.003018	0.014947	0.008005	0.025867	0.00073	0.012689	-0.00494	-0.00738	-0.0037	0.000989	0.000267	0.001913	-3.91e-16	NTC.CCl4
-3.74204	-1.08933	-0.4802	1.29941	0.270811	-1.47214	-0.3605	0.320537	0.526831	0.199842	-0.04665	-0.3786	-0.24077	0.260605	-0.07923	0.074345	-0.22257	-0.07112	0.147928	-0.01288	0.037094	-0.01325	0.021987	0.080187	-0.07388	0.030676	0.056226	-0.01746	-0.02948	-0.0131	0.029065	-0.02705	0.018525	0.002607	0.020974	-0.02258	-0.01046	-0.01198	0.004173	0.001807	-0.00574	-7.75e-16	NTC.CCl4
0.393664	-1.69627	-2.23075	1.46961	0.13758	-0.16911	-0.49513	-0.16109	0.115762	0.101223	0.025342	0.023219	-0.01081	0.040998	-0.15397	-0.09643	-0.08951	0.193287	0.038801	-0.02714	0.070963	0.068098	0.00501	0.038929	0.003145	-0.03402	-0.02454	0.00684	-0.00752	-0.03124	0.001086	0.003019	0.000297	-0.02692	-0.00942	-0.00394	-0.00084	-0.0095	0.000524	0.006539	-0.00183	-1.43e-15	NTC.CCl4
0.414577	-2.70229	0.160279	0.464471	-1.31304	-0.04769	0.277906	-0.13116	-0.099	-0.17325	0.015992	-0.07192	0.218994	0.331462	-0.06461	-0.00545	-0.18858	0.004592	-0.02516	0.069956	0.064512	-0.08563	-0.12017	-0.05212	0.033826	-0.09698	0.023818	-0.04741	-0.03519	-0.05799	0.002048	-0.00869	-0.03153	0.040163	-0.01798	-0.01033	-0.00169	-0.00442	0.001617	0.004504	-0.00142	-1.87e-15	NTC.CCl4
-8.70238	1.75995	1.73754	-0.11616	-1.13812	0.564655	0.083141	-0.12538	0.532191	-0.17162	0.121762	0.32364	0.138384	0.250213	-0.09248	0.001266	-0.06084	-0.06631	0.146118	-0.00083	0.17342	0.179872	-0.0752	-0.03427	-0.01397	0.011274	-0.01416	-0.04181	0.000131	-0.00388	0.024311	-0.00565	0.030346	0.00069	-0.02236	-0.00336	-0.00447	-0.01342	-0.01031	-0.00144	0.000669	-1.34e-16	NTC.CCl4
3.48799	-1.23927	-0.46019	2.61815	1.35605	0.111275	-0.51837	-0.0599	-0.23733	-0.45826	-0.07057	0.322062	-0.25908	-0.17997	0.060405	-0.15969	-0.02304	0.11269	-0.01722	-0.00658	0.129997	0.021445	-0.13753	0.006674	0.034064	0.036996	-0.00736	0.016236	0.008696	0.028536	-0.02718	0.005929	-0.02629	0.005209	-0.04909	-0.01822	0.009053	-0.00081	0.004686	-0.00383	0.005867	-1.54e-15	NTC.CCl4
4.14946	-1.16897	0.392722	1.43733	0.333415	-0.28625	-0.38339	0.099248	-0.08422	-0.08821	0.297478	0.080631	-0.03282	0.002649	-0.2161	-0.0944	-0.01308	-0.02607	0.058796	0.018907	-0.0333	0.021571	-0.01214	0.052763	0.011148	0.04317	-0.02885	-0.00998	-0.00013	0.034508	-0.03009	0.013739	-0.0075	0.021284	0.010654	-0.01222	0.006783	-0.01312	-0.00132	-0.00267	-0.00168	-5.83e-16	NTC.CCl4
1.60775	-4.97886	1.63159	0.862635	-0.17799	0.060146	0.524637	0.176659	-0.41316	-0.23081	-0.26537	0.072063	0.093957	-0.20704	-0.29039	0.1531	-0.11777	0.011432	-0.28867	0.154859	0.136443	0.078129	-0.04043	-0.01256	-0.04789	0.019606	-0.03779	-0.02506	-0.04339	-0.06952	0.069529	-0.00955	0.040879	0.015776	-0.013	0.012988	-0.00165	-0.02805	0.015057	0.001767	0.000895	-1.73e-15	NTC.CCl4
4.44338	-3.16612	0.096229	2.2795	0.108754	0.170265	-0.62575	0.054791	-0.30769	-0.15287	-0.26472	0.074369	-0.12762	-0.02143	0.001217	-0.01839	0.025854	0.223593	0.074202	-0.01541	-0.01328	-0.03242	-0.00275	-0.00161	0.035902	0.068574	-0.00307	0.016804	0.046352	-0.00509	0.04616	-0.03022	-0.04426	-0.02577	-0.00354	0.010572	-0.01443	0.011597	0.004651	-0.00886	-0.00059	-1.64e-15	NTC.CCl4
-1.20623	-0.76609	-0.93872	1.8108	-1.45458	-1.55551	-0.70784	0.18365	0.171953	0.18791	-0.06223	0.044717	-0.03711	0.135096	-0.17581	-0.034	-0.14884	0.048794	0.009749	0.019526	0.046439	-0.10736	-0.00714	0.030001	-0.05192	0.002731	-0.00655	0.021939	0.021094	-0.00623	0.005577	0.012399	-0.00362	0.011514	0.011834	0.024923	-0.0085	-0.00893	0.003056	-0.00929	-0.01029	-1.81e-15	NTC.CCl4
-2.92352	-0.24055	-1.63774	1.19297	0.350056	-0.14801	-0.04265	-0.28775	-0.07653	0.322297	-0.08839	0.15121	0.107528	-0.14183	-0.11081	-0.02655	-0.05423	-0.02589	0.001591	-0.01632	0.066829	-0.0242	0.061514	-0.00319	-0.04275	-0.02614	-0.0269	-0.04221	0.002743	-0.01973	0.015358	0.011148	-0.03242	-0.0096	-0.01159	-0.00912	-0.00195	-0.00091	0.002555	0.002556	-0.00035	-4.43e-16	NTC.CCl4
-1.14253	3.50079	-3.02637	1.22261	-0.65608	-0.94444	-0.09502	0.059071	-0.00034	-0.18227	0.053918	0.044151	0.142509	0.100916	-0.08938	0.237031	-0.00513	0.040197	-0.06478	0.078783	-0.0472	0.027341	0.05166	0.059314	-0.0449	-0.00794	-0.00265	0.025433	0.038821	-0.00892	0.022086	0.004795	0.004669	0.015316	0.009787	0.005162	-0.00737	-0.00751	-0.00207	0.004079	-0.00622	2.05e-16	NTC.VEH
-1.04409	1.11689	-1.35766	-0.32837	-0.12168	-0.7027	-0.02542	-0.00909	-0.11733	-0.05949	0.082339	-0.08739	0.127492	-0.06278	0.159001	-0.06038	-0.02838	0.028789	0.02793	0.039968	-0.0247	-0.0452	0.034738	0.002252	0.024936	-0.02742	-0.01954	0.020396	-0.00332	-0.02533	0.024671	-0.00569	-0.01675	-0.00334	0.01045	0.017098	0.008509	0.006135	-0.00462	0.004586	-0.00414	8.83e-16	NTC.VEH
2.20106	5.65841	-1.11877	1.04322	-0.02153	-1.32246	-0.11263	-0.62025	0.217045	-0.50083	-0.18035	-0.52856	0.0814	0.312683	0.030317	-0.15062	0.059084	0.317831	-0.01253	0.121722	-0.04541	-0.05879	0.029713	0.036661	-0.12551	0.021712	0.034036	0.046705	-0.00704	0.002562	0.007727	-0.02623	0.037593	-0.00101	-0.01491	-0.00919	0.005396	-0.02724	-0.00111	-0.01095	-0.0162	9.63e-16	NTC.VEH
-1.89882	1.70413	-3.44588	0.663555	0.07436	-0.38546	-0.09925	0.2042	0.104386	-0.08428	0.176721	-0.06023	-0.04355	0.020449	0.037793	0.139065	-0.03861	0.01475	0.012075	0.071015	0.016603	0.051803	0.025191	0.003739	-0.01687	-0.00245	-0.02617	0.009476	-0.00026	-0.0256	0.026722	-0.00889	0.006028	0.022097	0.013112	-0.01091	0.01651	-0.00359	0.002282	0.000839	0.001562	-3.45e-16	NTC.VEH
-4.37207	1.13946	-1.0233	0.177747	0.671794	-0.21557	0.181059	-0.06125	0.227438	0.193598	-0.05031	0.203889	0.381615	-0.07766	0.159481	-0.00446	-0.02259	-0.12863	0.108627	0.040056	0.112774	0.039644	0.073293	0.066539	-0.05074	0.010427	0.003758	-0.05465	0.049197	-0.01874	-0.0111	0.015096	-0.025	-0.01495	0.017125	-0.01474	-0.0071	0.006351	-0.00722	-0.00459	0.001601	-7.89e-16	NTC.VEH
-5.46479	3.04958	-2.39745	1.02332	0.400543	0.114957	0.156836	-0.10068	0.088858	0.03263	-0.02516	-0.03297	0.121289	0.009401	0.103397	0.132958	-0.02609	-0.0991	0.014802	0.082945	-0.06487	-0.02724	0.020679	0.055502	-0.01572	0.002104	-0.02356	0.012941	0.037684	-0.04499	-0.01073	0.031807	-0.00831	0.010011	-0.00766	-0.00389	-0.00616	-0.00095	-0.00105	-0.00394	-0.00187	-4.7e-16	NTC.VEH
-3.43578	1.33664	-2.18694	0.337361	-0.32198	0.165353	0.1908	-0.2585	-0.09474	-0.03484	0.070649	0.083373	0.030549	-0.06505	-0.03933	0.046437	0.024706	0.010152	-0.00989	-0.04414	-0.04812	0.026653	0.01894	0.003657	0.014476	0.004319	0.015003	-0.01705	-0.00402	-0.02939	-0.02081	-0.00705	-0.01607	-0.00075	-0.01006	-0.00915	-0.00217	0.007058	-0.00284	0.005999	-0.00136	-5.54e-16	NTC.VEH
-4.66281	0.400647	0.563462	-0.68714	-1.96888	-0.73152	0.116727	-0.06651	0.498713	-0.36775	0.167475	0.179863	0.065818	0.151657	0.253287	-0.03132	-0.01032	-0.0144	0.094127	-0.04294	0.03361	0.108532	0.048238	-0.0123	0.008516	0.046807	0.026891	-0.05187	-0.01487	-0.0114	0.036123	0.031909	-0.04109	0.029319	-0.00792	-0.01038	-0.00963	0.0186	-0.01085	-0.00242	0.004779	-6.58e-16	NTC.VEH
3.25474	4.37829	-1.59321	0.223267	0.23158	-0.91017	0.09787	-0.63177	0.06378	-0.2492	0.027707	-0.49822	0.219646	0.073765	0.227354	-0.10921	0.112315	0.281537	-0.06938	0.095361	-0.04499	-0.00405	0.018777	0.004757	-0.01281	0.015561	-0.01961	0.009304	-0.02853	0.017588	0.021892	-0.03004	0.024646	0.005282	-0.01217	0.016159	-0.01959	-0.0174	-0.00205	-0.01176	-0.00578	1.08e-15	NTC.VEH
-2.50634	2.40962	-1.3758	0.55097	-0.06392	-1.15614	0.142653	-0.13531	0.285068	-0.3438	-0.05452	-0.34975	-0.36943	0.343079	0.184741	0.010415	0.033872	-0.08975	0.052479	0.000734	0.020942	-0.00141	0.101973	0.059917	-0.06954	0.00736	-0.00013	-0.0251	0.032187	-0.03558	0.022187	-0.01462	0.010894	0.024196	0.004929	-0.01274	0.009835	-0.01018	-0.01796	0.007224	-0.00507	1.05e-16	NTC.VEH
-2.34352	1.98493	-2.64971	0.798922	1.20438	0.007836	-0.13049	-0.31186	-0.37883	0.19209	0.051723	0.062161	0.063852	-0.13177	0.127499	-0.01672	0.036708	0.04586	-0.01455	-0.0104	-0.01285	-0.00275	-0.04098	0.028193	-0.00806	0.023226	-0.02258	-0.02672	0.002993	-0.03466	0.023406	-0.0098	-0.04039	0.006127	-0.00381	-0.00183	0.006314	-0.00493	-0.00861	0.000249	0.004196	1.01e-16	NTC.VEH
-4.33466	2.34201	-3.36634	0.594794	0.481794	0.49337	0.103269	0.166711	0.002861	0.109194	-0.13436	0.071786	0.076782	-0.04972	0.165756	0.112477	0.08371	-0.03971	-0.02925	0.023726	0.003468	-0.02084	0.036157	0.029014	-0.04142	-0.00183	-0.01009	-0.00735	0.041376	-0.03217	-0.03399	0.043879	-0.00419	-0.00869	0.003625	0.00378	0.001843	0.005453	-0.0063	-0.00316	0.005721	4.51e-16	NTC.VEH
-5.67593	0.711447	0.550796	0.77441	1.33116	-0.30063	0.11372	-0.73432	0.526311	0.011003	-0.01328	0.209998	0.050753	0.040028	0.477624	0.120933	-0.05183	-0.19807	0.176832	0.009337	0.102337	-0.03184	0.053088	0.0612	0.057785	-0.02151	0.000926	0.06724	-0.03982	-0.03446	0.013552	0.014845	0.007085	-0.01748	-0.00109	0.005594	0.012531	0.002828	0.006327	-0.00476	0.001712	-4.19e-16	NTC.VEH
0.109935	1.01205	-1.57964	-0.57438	-1.24485	-0.66004	0.146684	-0.226	-0.07603	-0.06225	0.219876	-0.05997	0.19794	-0.06744	0.032214	0.098828	0.012462	-0.0605	-0.00381	0.028096	0.062742	0.019223	0.007446	-0.0178	0.031959	0.017315	0.004408	-0.01011	0.003212	0.002731	0.014753	-0.02891	0.005365	0.003595	0.002624	0.009727	-0.00482	0.002382	-0.00105	-0.00347	-0.00148	1.89e-16	NTC.VEH
-0.2923	-0.43821	-1.07253	-1.17882	-1.39536	-0.46558	0.297079	-0.00953	0.095444	-0.21751	0.266377	-0.12471	0.162215	-0.02713	0.029571	0.031884	0.081435	-0.03024	0.064744	0.010225	0.004256	0.077435	-0.00823	-0.0192	0.026059	0.024608	-0.00895	0.023656	0.007967	-0.01227	0.007539	-0.00704	-0.01206	-0.01817	-0.01205	0.002539	0.010904	0.005754	-0.00298	-0.00016	-0.00229	-1.16e-15	NTC.VEH
-6.70195	2.71204	0.580542	0.486116	-2.37451	-0.80669	0.138159	-0.02352	-0.02024	-0.1539	-0.22512	0.349893	-0.0222	0.022553	0.059154	-0.01862	0.082576	-0.0932	0.026958	0.068052	0.025941	0.015711	0.038211	-0.05356	0.04805	0.026487	-0.04606	-0.00463	-0.0211	-0.01876	0.014316	0.009767	-0.01651	0.005858	0.010456	-0.00684	-0.00179	0.004362	0.000681	-0.00316	-0.00177	-1.35e-16	NTC.VEH
-3.45336	2.52599	-3.81292	1.43089	0.462389	-0.07625	0.306111	-0.17731	0.394048	-0.14339	-0.13977	0.140131	-0.11499	0.147413	0.039016	0.119777	0.073885	-0.0364	0.023627	0.052468	0.086753	0.089256	0.113176	0.024861	0.009365	-0.00754	-0.02974	0.036028	-0.01634	0.005169	0.017618	-0.00027	1.43e-05	-0.00338	0.026045	0.000835	0.010242	0.001373	0.000449	0.008531	-0.00608	-2.12e-16	NTC.VEH
-0.96284	1.52849	-0.31241	-0.67863	0.458594	-0.93671	0.148408	-0.06488	-0.17087	-0.34832	0.039984	-0.41664	-0.24014	0.076937	0.010981	-0.20503	0.042361	0.07088	0.036017	0.024604	0.024185	-0.03665	0.04279	0.025217	0.000848	0.030572	-0.00259	-0.00673	-0.01428	-0.03467	0.020098	-0.02845	-0.00718	-0.01448	-0.00794	-0.00345	0.019416	0.006163	-0.01054	0.001735	0.008316	7.34e-16	NTC.VEH
-2.09007	1.55204	-1.96302	0.339217	0.145197	-0.6578	0.437881	-0.20164	0.311122	-0.32792	0.022935	-0.2167	0.031795	0.242687	-0.0328	-0.05946	-0.02318	-0.02621	0.084319	0.0508	0.026137	0.068162	0.008769	0.011282	0.076632	-0.01799	0.006421	0.02242	-0.01865	0.006854	0.034271	-0.03515	-0.00448	-0.01848	0.009196	-0.01367	-0.00528	0.009746	-0.00836	0.005901	-0.00238	-3.33e-16	NTC.VEH
-3.55575	1.01021	-0.8367	-0.09921	1.22515	-0.44997	-0.06511	0.365567	-0.04078	0.02389	0.029405	-0.17026	-0.13627	0.042902	-0.02728	-0.11854	0.038534	-0.02962	0.026301	-0.0108	0.01032	-0.06751	0.064599	-0.01012	0.015926	-0.04278	0.042863	0.00735	-0.01021	-0.00163	0.008562	0.003249	-0.03609	-0.0072	-0.01126	-0.01231	-0.0011	-0.00159	-0.00347	0.013253	0.003221	4.91e-16	NTC.VEH
-2.12253	0.539066	-2.06309	0.039031	0.532409	-0.50223	0.099006	0.383445	0.326107	0.081863	-0.19104	0.392549	0.3078	0.072198	0.297746	-0.00082	-0.09019	-0.09656	0.0563	-0.00426	0.081615	0.013912	0.07413	0.01608	-0.04862	-0.03227	0.01273	-0.00127	-0.00822	-0.02084	0.015172	0.012509	-0.01014	-0.00892	0.0216	-0.00562	0.010053	-0.00975	0.014354	0.0063	0.00355	2.75e-16	NTC.VEH
-1.94123	1.33556	-3.68033	0.041153	0.088055	0.412244	0.156484	0.066566	-0.06065	-0.03252	0.084539	-0.0351	0.032869	-0.00489	0.104774	0.145797	0.11637	-0.03355	-0.03131	0.077066	-0.05856	-0.03255	-0.01631	-0.00079	-0.00402	0.011378	0.011518	-0.01744	-0.02179	-0.02415	0.00407	0.018044	-0.02002	0.009828	-0.00361	-0.00916	0.00539	0.003769	-0.00198	0.001405	0.000205	9.57e-17	NTC.VEH
-4.3757	0.916168	-1.16544	-0.10694	-0.54832	0.265137	0.256326	-0.47005	-0.04153	-0.03543	0.126298	0.008163	0.00224	-0.09182	0.083797	-0.00587	0.013693	-0.04344	0.027698	0.007585	-0.06495	0.009156	-0.03299	0.01148	0.023775	-0.01911	-0.01762	0.023312	0.00953	-0.02938	0.007119	0.017293	-0.01792	-0.0042	0.007352	0.025076	-0.01983	-0.00174	0.000474	-0.00212	-0.00315	2.54e-16	NTC.VEH
-1.03697	-0.06536	-1.65003	-0.91968	0.650129	0.161007	0.250329	0.001772	-0.00593	-0.02873	-0.02575	-0.00191	0.035205	0.092601	0.0091	-0.17767	0.072269	-0.05908	0.001689	-0.05962	0.069596	-0.02175	-0.00201	-0.01008	0.004223	-0.05236	-0.00089	0.003437	0.014975	-0.04114	0.019684	-0.01927	0.001755	-0.00834	0.01029	0.018604	-0.00331	0.011808	-8.02e-05	0.009229	0.000805	7.62e-16	NTC.VEH
-0.22674	0.297759	-1.92174	-0.65304	-0.73063	-0.55699	-0.02856	0.038681	0.141671	-0.1137	0.217649	-0.17523	0.155472	0.049152	0.094891	-0.00126	-0.03303	-0.00495	0.034865	0.119763	0.077546	0.006965	0.02816	-0.01832	0.030802	0.003903	-0.02345	-0.03449	-0.02569	0.008757	0.017259	0.018947	-0.00369	-0.02092	-0.00597	-0.00293	0.016838	-0.00633	-0.00957	0.000628	0.001271	-1.08e-15	NTC.VEH
0.872657	2.26174	-0.83314	-0.42441	-1.02104	-0.67822	-0.27329	-0.11444	0.088011	-0.38968	0.205034	-0.06894	0.11638	-0.11137	-0.05438	-0.01672	0.015939	-0.00413	0.016264	0.097714	0.034699	-0.09645	0.027868	-0.01748	-0.00909	0.051939	-0.00364	0.036725	0.003346	0.035499	0.016481	-0.01652	-0.00854	0.020447	0.008135	-0.01995	0.006063	-0.00297	-0.01392	-0.00583	0.016067	1.09e-16	NTC.VEH
-3.26967	0.686944	0.299635	-0.78563	-0.2312	0.108086	0.096236	-0.45538	-0.07884	-0.3656	0.21374	-0.0186	-0.01749	0.048582	0.034362	-0.20252	-0.06766	-0.00699	0.019132	-0.01352	-0.04587	-0.08801	-0.00302	0.00209	-0.00719	0.013982	-0.00569	0.009625	-0.00019	-0.0557	0.026614	-0.00807	-0.01704	-0.00414	0.028009	0.021815	-0.01013	0.000356	-0.01017	-0.00619	0.003218	2.07e-16	NTC.VEH
-6.73804	3.65633	-2.42369	1.3629	0.6431	-0.1314	0.332069	0.689287	0.393177	-0.16517	-0.35849	-0.09671	-0.15274	0.214159	-0.07121	0.167694	-0.0298	-0.08764	0.049709	0.044235	-0.12506	0.041259	0.028165	0.036822	-0.02178	-0.00468	0.064039	0.037423	0.039581	0.005597	-0.01894	0.008122	0.004228	0.003864	0.000657	0.027551	-0.01055	0.003458	0.007858	0.000802	0.000478	3.06e-16	NTC.VEH
-4.1287	2.26717	-1.11766	0.437944	0.123722	-0.43513	0.280947	-0.11039	0.147431	-0.15208	0.05168	0.006666	0.008422	0.048144	0.040787	0.068985	0.047924	-0.09293	0.048856	-0.00714	-0.03108	-0.0251	0.05896	0.004794	0.017112	-0.01762	-0.03219	0.062069	0.019872	-0.0139	0.013511	-0.00184	-0.01447	0.012546	0.012218	-0.00344	0.00927	0.0061	-0.00436	-0.00074	-0.00175	6.74e-16	NTC.VEH
0.086641	0.877694	-1.91108	-1.1752	-0.27144	-0.41486	0.259749	0.257154	-0.00549	-0.31583	0.191053	-0.17221	0.040391	0.013011	0.060693	-0.08334	-0.01769	0.017824	-0.0218	0.067052	0.034572	-0.03943	-0.00734	0.015174	0.05038	0.005386	-0.02686	0.021765	-0.01964	-0.02779	0.016923	-0.03651	-0.00464	0.003419	0.001202	-0.0179	-0.0002	0.016676	-0.00515	-0.00073	0.002745	1.09e-16	NTC.VEH
0.761982	2.56666	-1.46731	-1.26846	0.29916	0.003627	0.563355	-0.19855	-0.48917	-0.33365	-0.10237	0.130156	-0.04458	0.03929	-0.06404	-0.05447	0.010114	0.043617	-0.04622	-0.06668	0.093336	-0.0682	-0.06757	0.043774	0.020708	0.024471	0.0034	0.003082	-0.0227	-0.02192	0.0013	-0.01858	0.009015	0.025037	0.006121	0.018638	-0.00513	0.016251	-0.00833	-0.00028	0.004789	1.9e-15	NTC.VEH
-0.64536	0.759357	-2.01766	-0.89983	-0.22348	-0.19837	-0.26284	0.39036	-0.22343	-0.02621	0.351623	0.13633	0.07792	-0.17352	0.106307	0.030895	-0.08076	-0.0057	-0.08802	-0.05626	0.03754	-0.08513	0.010527	0.025772	0.026933	-0.02107	0.004182	0.026056	-0.01739	-0.0095	-0.01908	-0.00603	0.001859	-0.02992	-0.00613	0.001214	-0.01599	-0.00694	0.003679	-0.00117	0.006236	1.07e-15	NTC.VEH
-3.18583	3.18899	-2.61701	0.332719	-0.70532	-0.56703	0.374854	0.445394	0.017801	-0.14978	-0.21259	0.073763	0.095888	0.146146	0.062087	0.122562	0.102125	-0.05445	-0.12182	0.048508	-0.01434	-0.00916	0.045048	0.01911	0.027664	0.01141	-0.00627	0.028962	0.034978	-0.01122	0.024617	-0.02586	-0.02134	0.022688	0.018081	0.013322	0.002729	-0.01406	-0.00278	0.005152	-0.00264	-3.57e-16	NTC.VEH
-0.30142	1.40369	-1.64356	-0.34164	0.18014	-0.32912	0.166323	-0.18745	-0.02615	-0.25965	0.156797	0.042622	-0.00038	-0.022	-0.0934	-0.00627	0.052047	0.011445	0.022122	0.02268	-0.03759	-0.03692	-0.00123	0.03801	-0.01116	0.025153	-0.00815	0.011019	0.047741	-0.0071	0.038181	-0.00493	-0.01995	0.003772	-0.00026	0.005221	0.001389	-0.00112	-0.01077	-0.00353	0.000909	6.59e-16	NTC.VEH
-3.96092	2.96737	-3.65761	0.824509	-0.43888	-0.28977	0.268737	0.452716	0.037266	-0.13963	-0.10371	0.064901	0.035585	0.025688	0.077451	0.182568	0.013193	0.012316	-0.07745	0.075395	-0.10023	0.017073	0.007259	0.054172	-0.00776	0.007453	0.025103	0.008565	0.016897	-0.02349	-0.02403	0.002985	-0.00718	-0.01188	-0.02004	-0.00033	0.00208	0.00445	0.000123	0.008268	-0.00055	3.42e-16	NTC.VEH
-7.33758	3.07106	-1.41755	0.657155	0.321476	1.01351	0.278203	-0.20882	0.172191	-0.09134	-0.23344	-0.0867	-0.19533	0.0419	0.011014	0.072138	-0.01247	-0.05432	0.084283	-0.04597	0.00725	0.084347	0.134028	-0.02776	0.029779	-0.0045	-0.00954	-0.03378	-0.03463	0.008307	0.004201	-0.02449	-0.00196	0.008273	-0.00699	0.003468	-0.00171	0.005286	0.008404	0.005414	0.005474	-3.91e-17	NTC.VEH
-3.122	1.52491	-2.16767	-0.36664	0.437742	0.293135	0.29746	0.051956	-0.07612	-0.17456	0.029485	-0.05259	0.01619	0.039557	0.017869	-0.01482	0.020706	-0.02445	0.046172	0.036931	0.011632	-0.02451	-0.03113	0.020787	0.02772	0.051046	0.035201	-0.00562	-0.00602	-0.02039	-0.00991	-0.00665	-0.03723	-0.00127	-0.01241	-0.01088	0.004808	0.008025	0.003244	0.005054	0.000116	2.16e-16	NTC.VEH
-3.00026	0.89588	-3.3893	0.31895	-0.05049	0.139024	0.163973	0.004199	0.145967	0.022577	0.096459	-0.06772	0.000569	0.008564	0.024201	0.084995	-0.00374	0.026859	0.005971	0.038245	-0.0619	0.048175	-0.0113	0.00196	0.019717	-0.00022	-0.01696	-0.03099	0.003305	-0.03222	0.01464	0.002811	-0.0102	0.008795	0.011179	0.016116	-0.01277	0.001015	0.002145	0.000176	-0.00038	-3.56e-16	NTC.VEH
-2.64546	1.33546	-3.32463	-0.10482	-0.19459	0.359516	0.305738	-0.14021	-0.13618	-0.15346	0.180371	-0.04376	-0.07341	-0.05211	0.06014	0.146451	0.071398	0.017602	-0.00806	-0.02924	-0.02335	-0.01539	-0.01461	0.006026	0.024916	0.03695	0.026668	-0.00224	-0.00846	-0.03184	-0.01445	-0.00142	0.009176	-0.0085	-0.02582	0.003058	0.013843	-0.01087	-0.00847	0.009982	0.002202	2.84e-16	NTC.VEH
-0.24434	0.595749	-1.88019	-1.41545	-0.50639	0.01575	0.222955	0.275314	-0.27758	-0.13474	0.225906	0.101944	0.095679	-0.08998	0.042302	0.051585	-0.04057	-0.00118	0.018679	0.002551	0.063517	0.043345	-0.07913	0.021194	0.057224	-0.02471	-0.03507	-0.00611	-0.03466	-0.01845	0.001847	-0.03261	0.030165	0.004735	0.003323	-0.02091	-0.00798	-0.00945	0.004477	0.000505	0.006531	1.05e-15	NTC.VEH
-1.91303	0.810049	-3.64837	0.255121	0.327761	0.077273	-0.23095	0.042691	0.098991	0.052806	0.163921	-0.05179	-0.03218	-0.0164	0.177577	0.075873	0.043155	0.000968	0.041968	0.099125	-0.04263	-0.02596	-0.05061	-0.00533	-0.003	-0.01532	-0.00503	0.003272	-0.02748	-0.02945	0.013461	0.030762	7.3e-05	-0.01956	-0.01056	-0.00192	0.005975	-0.00694	0.004571	-0.00025	0.005239	-8.41e-16	NTC.VEH
2.80346	-0.00929	-1.83021	-1.21389	-0.22302	-0.05812	-0.15149	0.027369	-0.29592	0.094613	0.033282	0.103724	-0.09477	0.044357	-0.14377	0.063006	0.080994	0.06461	0.060594	-0.04873	0.047264	0.010634	-0.07169	0.033724	0.024208	-0.04386	-0.01813	0.019853	0.033892	0.008463	0.013673	-0.01867	0.013081	-0.00721	-0.00933	0.031443	-0.00624	0.005799	0.003415	0.001424	-0.0026	6.03e-16	NTC.VEH
-1.38951	0.003685	-2.05371	-0.85294	-0.20682	0.203026	0.133445	0.146506	-0.15783	0.057337	0.016541	0.128189	0.065931	-0.09078	0.023623	0.022246	0.043798	0.002815	0.042279	-0.01739	-0.02656	-0.00324	-0.04476	0.030441	-0.03412	-0.00478	-0.00727	-0.02887	0.038323	-0.03688	-0.0153	-0.00524	0.001683	-0.00471	-0.00915	0.010924	-0.0029	0.006907	0.006261	-0.00187	-0.00068	-1.03e-16	NTC.VEH
-6.14772	2.8381	-2.26967	0.932321	0.070578	0.337716	0.192733	0.052281	-0.1594	0.067506	-0.22006	-0.01384	-0.06547	-0.13558	0.072308	0.068627	0.002867	-0.04236	0.000126	0.003489	-0.12315	-0.00149	-0.02738	0.01251	0.02846	0.020647	0.034875	0.004081	-0.01315	0.012832	-0.03093	0.008117	-0.00752	0.00624	0.008055	-0.0146	-0.00908	-0.00248	0.001489	0.003145	0.00438	9.55e-16	NTC.VEH
-3.12612	0.801462	-2.77873	-0.39458	-0.66378	0.009694	0.391619	0.437974	0.109281	-0.12419	0.132141	-0.05194	0.117667	-0.00817	0.055018	0.054682	-0.05406	0.001416	-0.01549	0.090743	-0.00718	0.037405	-0.03742	-0.01578	0.043218	-0.01712	-0.02344	-0.03239	-0.00121	-0.0042	0.014381	-0.01228	-0.00829	-0.00515	0.01642	-0.01538	-0.00308	-0.00136	-0.00532	-0.00419	0.00165	-1.11e-15	NTC.VEH
-1.32773	-0.67624	-0.10758	-1.29142	-0.18606	-0.12127	0.289754	-0.54632	0.152718	-0.19622	0.045246	-0.19887	0.025528	0.132082	0.275082	-0.16175	0.094833	-0.13932	0.097967	0.005395	0.045166	-0.10073	0.019898	-0.01128	0.025546	-0.02042	0.054318	0.04079	0.001973	0.01525	0.033156	-0.00285	-0.02839	-0.01388	0.017589	0.008742	0.001014	0.011114	-0.00611	0.00234	-0.00329	-5.54e-16	NTC.VEH
-2.81954	1.45362	-0.96871	0.06583	-0.14476	-1.0763	-0.38859	0.444006	0.549947	-0.36932	0.33621	0.085975	0.14598	-0.03531	0.136909	-0.00703	-0.10096	-0.04092	0.203628	0.15015	-0.11561	-0.02976	0.01098	-0.01202	0.00033	-0.0152	0.017074	0.014752	-0.00331	-0.03502	-0.00138	-0.01034	0.011779	0.001849	0.005679	-0.02275	-0.02256	0.013158	0.006947	-0.01028	0.012917	-3.19e-16	NTC.VEH
-4.04736	1.39017	-3.08258	0.504313	0.002557	-0.20855	-0.2547	0.417408	-0.29478	0.240069	0.008301	-0.15212	-0.07072	-0.19383	0.206153	0.086952	-0.03474	0.117849	-0.00648	0.022041	-0.16045	-0.03509	-0.05128	-0.00398	0.005924	-0.00723	0.038873	-0.02485	-0.03242	-0.00734	0.001444	-0.01285	0.016007	0.003754	0.000563	-0.01105	-0.00011	0.011612	-0.00224	-0.00022	0.00066	-4.34e-16	NTC.VEH
-1.42928	1.35952	-2.77825	-0.07337	-0.26716	0.062623	0.059778	-0.17663	-0.21721	-0.05529	0.269793	-0.02884	0.091776	-0.10807	0.09516	0.119239	-0.02081	0.051019	-0.02832	-0.03079	0.004404	0.010987	0.017543	0.031446	-0.01208	0.021244	-0.00532	-0.01581	-0.00879	-0.04165	0.007035	-0.0316	-0.02451	0.004041	0.004889	0.017771	-0.01153	-0.00251	-0.00453	0.000281	-0.00072	6.46e-16	NTC.VEH
-0.49507	0.934245	-0.69323	-1.69256	0.391714	-0.06884	0.288234	-0.27944	-0.06389	-0.33618	0.067224	-0.09333	-0.08685	0.042414	0.247428	-0.08685	-0.02274	-0.01638	0.049359	-0.09441	0.036848	-0.0691	-0.01987	0.020724	0.002529	-0.01703	0.004021	0.024837	0.00988	-0.02015	0.028853	0.0151	0.003752	-0.01651	-0.02006	0.022002	0.004917	0.000129	-0.00916	0.004263	0.003765	1.33e-15	NTC.VEH
-4.92489	-0.79538	3.03864	-1.74601	-0.86097	-0.23821	0.026669	0.027541	-0.24098	-0.24738	0.534211	-0.009	-0.04595	-0.12549	0.142443	-0.06148	0.093491	0.036498	0.001192	-0.09112	0.053844	0.108154	0.015023	0.007954	0.02723	-0.06339	-0.0138	0.049462	0.026647	-0.02839	0.019335	0.007052	-0.02291	-0.0292	0.010981	-0.01294	-0.01149	-0.0065	-0.002	-0.00673	-0.01016	-1.62e-16	NTC.VEH
-3.29763	2.28091	-4.65258	1.06448	0.400968	0.532264	-0.02026	0.007385	-0.29098	0.154611	0.024644	0.152644	-0.01496	-0.16368	0.169364	0.225395	0.120678	0.082769	-0.06627	0.017185	-0.07851	0.019843	-0.04075	-0.0064	0.014154	0.005397	-0.01739	-0.02436	0.000293	-0.02286	-0.00695	0.00036	-0.00297	-0.01888	-0.00393	0.003674	0.001189	-0.00466	0.000214	-0.00057	0.004761	3.96e-16	NTC.VEH
-1.06164	0.5391	-2.50534	-1.27273	0.615698	0.480875	0.234922	0.252896	-0.03749	-0.14345	-0.09937	0.002839	0.030345	0.089165	0.184876	-0.13552	0.087539	-0.00301	-0.04519	-0.03756	0.061706	-0.09119	0.060111	0.010446	-0.00012	-0.01491	-0.02675	-0.00948	-0.04226	-0.02037	0.001417	0.019759	-0.01548	-0.01054	0.011652	-0.01693	0.006171	0.008559	-0.00978	0.002047	-0.0009	1.1e-15	NTC.VEH
-4.26924	2.19647	-1.38595	0.064562	-0.95449	-0.35422	0.081828	-0.04684	-0.27097	-0.07279	0.026629	0.04125	0.020148	-0.17946	0.180419	0.057466	0.009107	-0.07264	0.031581	0.049132	-0.06865	-0.07543	0.006708	0.000302	0.029439	0.021594	0.021391	0.026139	-0.01544	-0.00281	0.006271	-0.00825	-0.00445	0.015995	0.007367	-0.02173	-0.00111	-0.00059	-0.00041	0.004375	-0.00379	1.14e-15	NTC.VEH
0.569586	1.00305	-3.12023	-0.50013	0.447744	0.221115	-0.34979	0.362904	-0.14608	-0.06025	0.046871	0.116435	-0.02349	-0.05209	0.050338	0.033566	0.173022	0.051818	-0.03049	0.033821	0.007043	-0.03625	0.034412	0.006084	-0.052	-0.01177	-0.00624	-0.01588	0.022609	-0.02436	0.013989	-0.01132	0.019186	-0.00104	0.001014	0.013119	0.00389	-0.00994	-0.00648	0.010718	0.001301	-5.4e-16	NTC.VEH
-2.34491	1.72964	-1.98587	-0.38541	0.281967	-0.30366	0.070312	0.257883	-0.01701	-0.25563	0.046575	-0.06598	-0.17436	0.006457	0.11441	0.002145	-0.0124	-0.04122	0.041847	0.074208	-0.08794	-0.0724	-0.03823	0.012002	0.007678	0.015366	0.006733	-0.01566	0.011088	-0.02503	0.006408	0.006063	-0.01287	0.004985	-0.0114	-0.00439	0.013706	0.000288	-0.00345	-0.00563	0.000368	-2.73e-17	NTC.VEH
-3.9208	2.0396	-1.99363	0.298101	-0.02089	0.387685	0.05515	-0.26815	-0.44597	0.086177	0.031578	0.024944	-0.03608	-0.20707	-0.00256	0.001398	-0.00315	-0.02185	-0.04309	-0.05143	0.017325	-0.0449	0.018381	-0.00174	0.003896	-0.009	0.006031	0.009843	0.006179	-0.01656	0.007435	-0.02977	-0.02493	-0.01039	-0.00474	0.00629	0.004397	0.000824	-0.00111	0.002134	0.001587	-4.35e-16	NTC.VEH
-4.0104	1.57408	-2.32795	0.063296	-0.7911	-0.41175	0.209981	0.547967	-0.06342	-0.10386	0.131537	-0.13783	-0.14383	-0.1096	0.060592	0.093703	-0.0388	0.045655	0.009761	0.095497	-0.07668	0.028302	0.008581	-0.02011	0.029556	0.00296	-0.04548	-0.01609	0.027908	-0.02382	-0.00266	-0.04082	-0.01137	0.035407	-0.0075	0.014883	0.007877	-0.0043	0.003709	-0.00206	-0.00455	4.52e-16	NTC.VEH
-4.63128	0.947963	-0.15623	-0.29165	-1.32573	-0.9289	-0.03508	0.555773	0.088912	-0.06679	0.00956	-0.02566	-0.10939	-0.00609	0.109778	-0.0697	0.017398	-0.05253	0.012074	0.011868	-0.03632	-0.00949	0.017417	-0.02986	0.043074	-0.03446	-0.0427	0.023833	0.040219	-0.01453	0.016449	-0.00123	-0.01429	0.005934	0.00642	-0.01181	-0.00624	-0.00888	0.000344	-0.00438	0.00252	-4.05e-18	NTC.VEH
-4.00243	0.835949	-2.23806	-0.1865	-0.33459	0.511392	0.370043	-0.21666	0.110232	-0.06249	0.017407	0.026943	-0.05945	0.017557	0.015718	-0.01724	0.112572	-0.09172	0.026477	0.064245	0.047183	-0.0111	-0.02302	-0.03827	0.05878	-0.01	-0.02165	0.00068	0.005735	-0.02302	0.004672	0.026614	-0.01241	-0.01424	-0.0124	-0.00091	-0.00487	0.000674	0.004867	-0.00092	-0.00188	-5.35e-16	NTC.VEH
-3.8228	0.862529	-2.35653	0.331175	-0.22267	-0.02461	0.169978	-0.06478	0.082773	-0.02509	-0.02566	-0.09329	-0.19667	0.000295	0.072909	-0.04617	0.053159	-0.01023	0.040772	0.138996	-0.01141	-0.03317	-0.01047	-0.02728	0.045036	0.015088	-0.03161	-0.02648	-0.02531	-0.01958	-0.00868	0.019113	-0.02241	0.015853	-0.00731	0.001367	0.001187	-0.00077	0.00513	0.005925	-0.00191	-1.21e-15	NTC.VEH
-1.67284	1.26137	-2.0302	-0.60756	-0.28571	-0.14871	0.214886	0.008384	-0.1389	-0.12544	0.082292	0.055376	-0.04395	0.096959	-0.02061	0.045014	-0.02368	-0.01307	0.057555	-0.01267	0.09315	-0.0348	-0.0165	0.00973	0.000261	-0.01878	0.026198	-0.00348	-0.01173	-0.02451	-0.01219	-0.01185	-0.00311	0.016441	0.013416	0.009654	-0.00617	-0.01448	-0.00611	0.007242	0.00689	7.27e-16	NTC.VEH
-1.07828	0.438465	-3.30746	-0.39277	-0.13764	0.23781	-0.05409	0.09906	-0.13545	0.067552	0.069827	-0.03634	0.046037	-0.04335	0.103224	0.054943	0.127512	0.00292	-0.00567	0.07766	0.031365	-0.0465	-0.00463	-0.00689	0.012078	-0.01548	-0.00215	0.008856	-0.03152	-0.02471	0.014816	0.009098	0.003774	0.009004	-0.00088	-0.02119	-0.00298	6.48e-05	-0.00307	0.003208	-0.00031	1.07e-16	NTC.VEH
-6.67891	3.07096	-2.81232	0.734658	-0.01617	0.411006	0.525225	0.336718	0.024451	-0.06523	-0.14375	-0.17073	-0.13461	-0.06883	0.145305	0.148652	-0.04803	-0.04406	-0.01216	0.036137	-0.11606	-0.02191	-0.00085	0.016906	-0.00073	-0.01929	0.004116	0.017986	0.012338	0.014252	-0.01347	0.009547	0.008562	0.006379	-0.00519	0.002267	0.00038	-0.01303	0.001694	-0.00136	0.003399	1.96e-16	NTC.VEH
6.62444	3.35342	1.08489	0.007428	-1.07551	-0.90557	0.825028	-0.44978	0.148591	-0.10083	0.029452	-0.19485	0.397857	-0.22957	-0.14114	-0.0656	0.222912	0.097827	0.028387	0.039956	-0.01946	-0.00342	0.00131	-0.08495	-0.02395	0.049943	-0.02745	0.023862	0.009144	0.021968	-0.03195	-0.03119	0.027316	0.015698	0.006896	0.009438	-0.00612	0.009851	0.001929	-0.0128	0.008643	7.41e-16	sgBap1.VEH
7.99954	3.36274	0.095982	-0.30599	0.047562	-0.15194	0.06294	0.016639	0.28286	0.089179	0.045816	0.017654	0.016876	0.099473	-0.04127	-0.13326	0.123723	0.000729	-0.13148	0.064333	0.015711	0.073922	0.078078	0.034577	-0.00971	-0.0305	0.027922	-0.02615	0.022562	0.024744	-0.05109	-0.00698	-0.00164	0.006901	0.026187	0.010924	0.020429	-0.01555	0.006077	-0.0003	-0.00568	7.94e-16	sgBap1.VEH
4.81988	3.45673	-1.96998	0.477384	0.725163	-0.35295	-0.10068	-0.53005	-0.26105	0.115487	-0.07014	-0.05511	0.190663	-0.04148	0.053929	-0.10034	0.265832	0.122652	-0.11658	0.01485	-0.02958	0.071554	-0.03369	-0.0008	-0.01647	0.003113	0.012892	0.008642	-0.03229	0.02508	0.017572	-0.01695	0.008027	-0.00878	-0.00044	0.00557	-0.00126	-0.02064	0.001242	-0.0006	0.002819	4.51e-17	sgBap1.VEH
4.75507	2.93507	-1.13662	0.159651	-0.03861	-0.45623	-0.39513	-0.27873	0.088159	-0.06259	0.02035	-0.10209	0.148659	0.074719	0.105008	-0.1373	0.095574	0.063142	-0.12777	0.051106	-0.04924	0.028143	0.057396	0.028059	0.00431	-0.02818	0.018831	0.010963	-0.02746	0.020688	-0.02158	0.006615	0.001361	-0.01072	0.016609	-0.01132	-0.01627	-0.00292	0.003157	0.010023	-0.00192	3.05e-16	sgBap1.VEH
2.61505	2.98468	-0.30649	0.379203	2.05992	-1.46511	0.483492	-0.40085	-0.24173	0.043085	0.13779	-0.65224	-0.16658	0.17122	-0.0031	-0.02308	0.183023	-0.05998	-0.00399	-0.0819	-0.02037	0.145643	-0.00011	-0.03172	-0.05815	-0.02791	0.040315	-0.02811	-0.00721	-0.0014	0.014728	-0.03061	0.010474	-0.0021	-0.00948	-0.00377	-0.00926	-0.01487	-0.00123	-0.00592	-0.00302	8.79e-16	sgBap1.VEH
1.46169	0.819022	-2.07694	0.160365	-0.05561	-0.2666	0.049562	-0.52688	-0.17119	0.170166	0.259677	-0.02412	0.269126	-0.02312	0.090202	0.049671	0.074135	-0.06949	-0.12399	-0.0676	-0.02567	-0.01326	0.020342	0.005143	0.007756	0.011495	0.021549	-0.00509	-0.03567	0.010461	0.021071	0.025401	-0.00319	-0.016	-0.00682	0.021824	-0.0006	-0.00895	-0.00288	0.008737	-0.0008	-3.21e-16	sgBap1.VEH
2.83618	2.23397	-1.21544	-0.28346	0.436709	-0.28287	0.659346	-0.8861	-0.33799	-0.10124	-0.15551	0.107787	0.016641	0.020413	-2.78e-05	-0.09224	0.144033	-0.02847	0.036992	-0.04407	0.021033	0.028358	-0.01837	0.029953	-0.00816	0.003298	-0.00808	-0.03301	-0.01789	0.021511	0.006579	-0.01503	-0.01519	-0.00379	-0.01043	-0.00551	-0.00935	-0.0018	0.000777	0.007167	0.008194	1.37e-15	sgBap1.VEH
1.97033	2.3226	-1.64412	0.254471	0.64367	-0.62552	0.035156	-0.30924	-0.16032	-0.10157	0.005552	0.030538	0.047577	0.020366	-0.06747	-0.06046	0.098538	0.005103	-0.00099	0.018879	0.032971	0.038064	0.035839	0.023107	-0.01921	-0.00563	0.027734	0.034061	0.012438	0.022796	0.018973	-0.019	-0.00672	-0.00997	-0.00464	0.022326	0.009518	-0.01701	0.004159	0.005344	0.002902	-2.87e-16	sgBap1.VEH
2.53848	2.44076	1.65385	0.533995	2.59586	-2.14079	0.631297	0.08175	0.061447	-0.13701	0.1892	-0.2753	-0.04752	-0.0618	0.039485	-0.04528	0.132529	-0.05453	0.128052	-0.0144	0.058226	0.13812	0.010686	0.001681	0.011794	-0.0348	0.024411	0.052051	-0.0042	0.027267	-0.03171	-0.00238	-0.01407	0.004025	0.010223	0.012444	0.019851	0.007015	0.004689	-0.00897	0.002482	7.52e-16	sgBap1.VEH
5.73492	2.10088	1.83821	-0.80327	1.03402	-1.30792	0.954067	-0.01658	0.127168	-0.21613	-0.26536	0.366066	0.323244	0.009587	-0.04494	-0.20853	-0.19806	0.006541	0.126369	0.088823	-0.08443	0.07059	-0.04899	-0.00663	0.037639	-0.09273	0.040649	0.003845	-0.02144	-0.00025	0.011925	0.036258	0.017194	0.00558	0.019936	0.017697	0.00254	0.002768	0.009892	-0.00099	0.015198	1.8e-15	sgBap1.VEH
7.1314	3.8694	-0.07235	-0.82191	0.25887	0.151881	-0.36219	-0.07656	-0.04612	-0.03497	-0.14732	0.066818	0.051629	-0.08812	-0.29228	-0.0289	0.029743	0.138805	-0.02021	0.028721	0.034965	0.058698	0.002179	0.028741	-0.00298	-0.0295	0.008592	0.026038	-0.0009	-0.00477	-0.01108	-0.00312	-0.00731	0.015346	-0.01058	-0.00328	0.013662	0.009305	-0.00093	-0.00657	0.009763	1.59e-15	sgBap1.VEH
4.24663	1.94595	-1.13716	-0.12156	0.132281	-0.30883	-0.10978	-0.38377	-0.08106	-0.13547	0.004257	-0.08871	0.04947	-0.06181	-0.1922	-0.04879	0.187473	0.0771	0.02929	0.030345	-0.01623	-0.0007	0.024958	-0.00343	-0.0094	0.02721	0.00523	0.032581	0.031288	0.01347	0.005935	-0.01153	0.015354	0.005801	-0.017	0.003749	0.009704	-0.00112	-0.00826	0.011313	0.003266	9.44e-16	sgBap1.VEH
5.11686	0.572859	1.54648	0.037383	1.16791	-1.51122	0.553606	0.245173	0.188627	-0.29901	-0.03848	-0.16226	0.127917	-0.03734	0.173196	-0.18846	0.059276	-0.01963	0.077463	-0.0061	-0.02039	0.0192	0.039441	-0.02353	-0.01732	-0.04934	0.02427	0.018453	0.010542	0.050678	-0.00593	0.003653	0.008214	-0.00973	0.004896	-0.01979	-0.00755	0.012894	-0.0049	-0.00203	0.001309	7.24e-16	sgBap1.VEH
4.30999	1.64464	-0.39034	-0.59219	-0.0232	-0.99556	0.528997	-0.4294	-0.01128	-0.12345	0.093288	-0.18862	0.205156	0.007133	0.027394	-0.01335	0.062107	0.108279	0.055009	-0.03084	-0.05055	0.021287	0.007436	-0.04119	0.003741	0.00376	-0.00554	0.018621	0.005408	0.012195	0.021295	-0.01372	0.001446	0.011773	0.005083	0.024103	-0.00463	-0.00273	-0.00772	-0.01451	0.001337	5.86e-16	sgBap1.VEH
3.64992	1.7755	-1.85806	-0.83828	-0.18642	-0.26952	0.1899	-0.28226	-0.2658	0.038369	0.060052	0.062622	0.021988	0.09483	-0.08505	0.132979	0.024647	0.019596	-0.01436	-0.02013	-0.00497	0.020417	-0.07207	0.05899	0.008864	0.02013	-0.01642	0.010935	-0.00072	0.020695	0.039111	0.017399	-0.00685	0.015754	0.021544	0.001529	0.003905	0.00951	-0.00457	-0.00109	0.006454	3.24e-16	sgBap1.VEH
-0.24087	0.933438	-3.64245	0.049833	0.178071	0.002275	-0.23109	0.155855	-0.08755	0.211637	0.094346	-0.04024	0.092465	0.120338	0.115758	0.071732	0.095015	0.060161	-0.16965	0.033364	-0.03399	-0.0322	0.003204	0.000884	0.044634	0.012916	0.001527	-0.00172	-0.00057	-0.01469	0.005186	0.011123	-0.01747	0.000171	0.022981	0.012122	0.001206	0.002984	-0.00947	0.003762	-0.00106	1.45e-16	sgBap1.VEH
6.49869	-0.04129	-0.87629	-0.9917	-0.27981	-0.12459	0.208831	-0.12772	-0.08051	0.211555	0.05328	-0.18855	0.245137	0.106199	-0.07812	-0.00095	0.270945	-0.02894	-0.02774	0.011688	-0.05413	-0.01826	0.076441	-0.05118	-0.01826	-0.00996	0.00234	0.001408	-0.01157	0.043003	0.03685	0.017	0.034684	0.011332	-0.0099	0.010997	-0.00496	0.007886	-0.01552	0.008752	0.00266	4.74e-16	sgBap1.VEH
5.03339	1.39894	-0.4786	-1.12886	-0.20015	-0.31617	0.302344	-0.21272	-0.15837	0.090402	0.106715	0.019942	0.078953	0.08649	-0.15404	0.00591	-0.00309	-0.1075	-0.03173	-0.04046	-0.02867	-0.01473	0.017708	0.058511	-0.00711	-0.02631	0.010521	-0.01629	-0.0126	0.012407	0.025585	0.001685	0.005264	0.005502	-0.00777	-0.00363	0.007457	-0.00472	0.004329	0.007124	0.00839	9.11e-17	sgBap1.VEH
4.45438	-1.36898	-0.92515	-1.00604	-0.80684	0.028856	-0.12754	-0.1765	-0.19051	0.26466	0.280672	-0.07928	0.11329	0.087442	-0.07954	0.056721	0.129679	-0.10556	0.02235	-0.02273	0.014843	0.010234	0.005161	0.037653	0.012945	0.005615	0.016819	0.016283	-0.00695	0.010194	0.008894	-0.01055	-0.001	-0.00722	0.002431	0.00406	-0.00566	-0.00722	-0.00239	0.004136	-0.0017	-1.63e-16	sgBap1.VEH
4.68971	0.565576	-0.15132	-0.50345	0.155596	-0.2415	-0.19975	-0.26671	-0.10456	0.045125	0.115757	0.211773	-0.09536	0.02963	-0.01062	-0.01133	0.05025	-0.07596	0.060807	-0.01122	-0.12961	0.084644	-0.04107	0.04372	-0.00962	-0.02622	-0.00918	-0.02947	0.008862	-0.0117	-0.00312	-0.00223	0.008722	-0.00601	-0.01322	-0.00587	0.013328	0.00709	-0.00577	-0.00379	-0.00761	1.09e-15	sgBap1.VEH
8.26209	4.24139	-0.90156	-0.51955	0.224056	-0.46244	0.623224	-0.39052	-0.12302	0.233974	-0.08421	-0.07246	0.172064	0.189989	-0.08764	0.065197	0.108259	0.185586	-0.1196	0.086529	-0.03998	0.061459	0.049942	-0.12127	-0.03994	0.022001	0.040401	0.018476	0.00613	0.024305	-0.05484	-0.02168	-0.025	0.000394	0.011233	-0.00792	-0.01429	-0.01434	0.004975	-0.01328	-0.00308	6.59e-16	sgBap1.VEH
4.12784	2.55014	-0.59885	-0.41954	-0.05362	-0.73407	-0.0314	-0.17612	-0.00473	-0.09634	0.011414	0.074061	0.090981	0.021782	-0.01579	-0.08447	0.056003	0.01002	-0.05872	0.041796	-0.02407	-0.03461	0.032658	0.008489	0.009148	-0.0172	0.020338	0.0452	-0.00046	0.031435	-0.00377	-0.02652	0.007907	0.010377	0.016534	0.018485	0.000666	-0.01546	-0.00511	0.006218	0.003985	1.23e-15	sgBap1.VEH
5.78226	3.73215	-0.65904	-0.01629	0.03413	-0.22842	0.051906	-0.37355	0.063901	-0.08989	0.130911	-0.14204	0.163374	0.000928	-0.20955	-0.05143	0.103903	0.078097	-0.11125	0.033048	0.001272	0.033708	0.059781	0.006541	0.005463	0.000175	-0.00381	-0.00435	0.028806	0.004953	-0.01493	-0.03204	-0.0091	-0.00601	-0.0058	-0.00493	0.00422	0.016221	-0.00635	-0.0068	0.001074	5.88e-16	sgBap1.VEH
1.23121	2.3266	-3.14882	0.676832	0.490742	-0.13978	-0.58255	-0.073	-0.21273	0.037042	0.159639	0.061063	-0.01952	0.028009	0.034934	0.067315	0.161745	0.011275	-0.119	0.044488	-0.03046	0.061616	0.027719	0.054885	-0.03283	0.011231	-0.01246	0.019656	0.000966	-0.00811	-0.00098	-0.01094	-0.01233	-0.00186	-0.01483	-0.00794	0.006649	-0.01262	0.000883	0.007133	-0.00544	-1.28e-16	sgBap1.VEH
3.38709	-1.37128	-0.81	-1.18909	-0.17466	-0.11799	-0.03353	0.043616	-0.15223	0.096241	-0.06229	0.107714	0.040264	0.030778	-0.098	-0.01676	0.033859	-0.04339	0.102725	0.027221	-0.03269	0.028687	-0.01536	0.025002	0.009523	-0.01494	-0.01635	-0.01576	-0.01616	0.022088	0.030868	0.040447	0.006018	-0.00114	0.000342	-0.01668	0.003045	0.008935	-0.0004	-0.0047	-0.00335	1.81e-16	sgBap1.VEH
2.80269	-2.88369	-1.33878	-1.02587	-0.45993	-0.07598	-0.50222	0.023142	0.283325	0.131697	0.037953	-0.34635	0.059909	0.088175	0.086172	-0.11205	0.149868	0.060914	0.140648	0.094124	-0.05619	-0.04843	0.037788	0.001929	0.02812	0.029031	-0.00947	0.012607	-0.01452	0.010978	-0.02069	0.012051	-0.02789	-0.01095	-0.00793	-0.0038	-0.00637	0.007142	-0.00753	-0.0065	-0.00207	-1.36e-15	sgBap1.VEH
7.98029	2.3298	0.045247	-1.87927	-0.46035	-0.02788	-0.57036	0.297925	-0.07062	0.155529	-0.03748	0.130066	-0.06999	0.130773	-0.14203	0.124357	-0.05711	0.119824	0.005416	0.099303	0.050933	-0.02156	-0.01244	0.054271	0.03235	-0.00238	0.013757	-0.00498	-0.00329	0.028336	-0.01071	-0.02301	-0.0131	0.008343	0.012356	0.01274	0.008772	0.00625	0.007745	-0.00953	0.000387	1.96e-15	sgBap1.VEH
7.3608	3.52923	-0.68072	-0.70533	0.400103	-0.51559	1.00601	-0.5691	-0.36148	0.218176	-0.21121	0.097871	0.128174	0.101795	0.032757	-0.11859	0.222989	0.086995	-0.07883	-0.00331	-0.01795	0.106791	0.034884	-0.05754	-0.03833	-0.01104	0.036243	0.011157	0.015983	0.01909	-0.00935	-0.00229	0.009757	0.018834	-0.00011	0.006259	0.011735	0.000112	0.01043	-0.00918	0.001869	1.61e-15	sgBap1.VEH
3.94967	2.61038	-0.86479	-0.45202	-0.17077	-0.91799	0.689887	-0.45146	-0.11324	-0.08004	-0.08042	-0.06773	0.172598	0.145205	-0.13711	-0.01871	0.069621	-0.02008	-0.00362	0.020618	-0.00559	0.102505	0.031579	-0.01911	0.010727	-0.01461	0.012249	0.013468	0.008293	0.011861	-0.00374	-0.04666	0.012646	0.004015	-0.00436	-0.00256	-0.00128	0.008707	0.007553	-0.00178	0.000158	8.54e-16	sgBap1.VEH
3.50466	1.46796	-0.05923	-0.87293	-0.58044	-0.69087	0.08566	-0.24553	0.120359	-0.25039	0.279776	-0.06664	0.173144	-0.06429	-0.03147	0.034792	0.008807	-0.04927	0.040593	0.009878	0.000889	0.002779	-0.0058	-0.02281	-0.00792	0.013324	0.012351	0.024881	-0.02877	0.017983	0.00135	-0.00793	0.016846	0.012779	-0.02139	-0.03141	0.004067	0.008598	-0.00667	-3.31e-05	0.006487	1.3e-16	sgBap1.VEH
4.31689	2.75477	-0.34619	-0.87203	-0.54035	-0.82034	0.499382	-0.51714	-0.17707	-0.16226	0.021256	-0.07457	-0.01482	0.137466	-0.10105	0.095924	-0.08356	-0.0153	-0.02297	-0.04523	0.032477	-0.02665	-0.02206	0.005613	-0.00602	0.059714	-0.01676	0.026131	0.000474	0.01121	0.016189	0.014766	-0.00913	0.000569	-0.01312	0.008251	0.016439	-0.00709	-0.00674	-0.00945	0.003866	1.8e-15	sgBap1.VEH
5.91508	2.55622	0.076885	-0.09748	0.888913	-1.04025	0.993624	-0.57823	-0.30906	0.063512	-0.24841	0.06035	0.122974	-0.00419	-0.05123	-0.17068	0.089045	0.010154	0.045907	-0.01479	-0.05286	0.080093	-0.00069	-0.05057	-0.02169	-0.04639	0.020493	0.008502	0.017739	0.018583	0.020129	-0.00033	0.016163	0.00869	-0.00976	0.001498	0.003992	0.000997	0.010231	0.005256	0.009386	8.35e-16	sgBap1.VEH
4.92464	2.21771	2.10033	-1.83432	1.47698	-1.15124	0.997294	-0.27756	-0.61362	0.045796	-0.18354	0.368342	-0.21427	-0.08761	-0.13331	-0.00116	-0.13728	-0.07297	0.174242	-0.11943	0.069993	-0.0662	-0.02656	0.155284	-0.07409	0.022266	-0.00654	-0.01559	0.010851	0.004176	-0.0342	-0.00434	-0.01208	-0.02099	0.000579	-0.0088	0.01247	-0.0062	0.013363	-0.00216	-0.0009	2e-15	sgBap1.VEH
2.34813	0.383095	-2.93776	-0.46476	0.175046	0.272145	-0.46534	0.197535	-0.23187	0.146979	0.145801	0.062241	0.069306	0.013073	-0.05335	-0.01156	0.213423	0.035047	-0.10922	0.017501	-0.01346	-0.00353	0.015816	-0.00868	0.016886	-0.02546	-0.05589	-0.05119	-0.0128	-0.01323	0.001127	0.00113	0.01958	-0.00229	-0.0029	0.006628	-0.00549	0.013508	-0.00764	0.008314	-0.00211	-2.59e-16	sgBap1.VEH
7.65887	1.10851	-0.29401	-1.77603	-0.51275	-0.12969	-0.0255	0.08691	-0.00699	0.176319	0.080629	-0.07523	0.11328	0.124582	-0.10557	0.087068	0.030191	0.027268	-0.00279	0.090918	-0.00231	0.024035	0.073011	0.057065	0.046347	0.009552	-0.04027	-0.04938	-0.04303	0.031888	0.015566	0.01106	0.023496	0.002743	-0.02997	-0.00822	0.007173	-0.00572	-0.00314	0.003451	0.000738	3.37e-16	sgBap1.VEH
6.94289	1.34085	0.141762	-1.24159	0.284627	0.139564	-0.33913	0.041564	-0.16424	0.089515	0.084853	0.402194	-0.01038	-0.00214	-0.13959	-0.03106	0.058579	0.008375	0.023805	0.05868	-0.03021	0.016087	-0.00011	0.01997	-0.04457	-0.01867	0.033485	-0.04163	-0.02457	-0.01502	-0.01001	-0.00855	0.008241	-0.01089	-0.00491	-0.01147	0.004788	0.014068	-0.00535	0.005324	-0.00655	7.89e-16	sgBap1.VEH
9.09448	4.32802	0.859082	-1.21198	0.154769	0.798821	-0.7895	-0.01971	0.149852	0.05772	-0.4751	0.116097	-0.00693	-0.22259	-0.27042	-0.00876	-0.02078	0.08708	0.000532	0.030567	0.079898	0.056955	0.005837	0.018265	-0.02284	-0.01235	-0.00514	0.006833	-0.01379	-0.00152	-0.00635	0.02765	-0.00781	0.012205	0.006232	-0.00202	0.001701	-0.00442	-0.00384	0.01161	-0.00109	2.8e-15	sgBap1.VEH
3.90026	0.738731	-1.78595	-0.749	-0.24075	-0.18664	-0.37608	-0.08331	-0.29952	0.162818	0.03895	0.175474	-0.09958	0.120221	-0.09664	0.0747	0.063452	0.027493	0.000826	0.035479	0.003097	-0.00142	-0.07862	0.053734	0.027368	-0.01506	-0.00177	0.019778	0.000466	0.012788	0.03689	0.013376	-0.01392	-0.00257	-0.0008	-0.00524	0.003117	0.000138	0.00237	-0.0076	-0.00205	6e-16	sgBap1.VEH
6.20562	2.24729	-0.7318	-1.62826	-0.57551	-0.14676	-0.6753	0.510114	-0.10221	0.036557	0.136306	0.170291	-0.04193	0.101736	-0.22078	0.114481	-0.11173	0.103326	-0.07579	0.05505	0.065822	-0.05769	0.041594	0.06352	0.042866	-0.02363	-0.01173	-0.00689	-0.00868	0.026131	-0.02179	-0.03804	-0.00523	0.014657	0.002136	0.005642	-0.00615	0.013	0.009233	-0.00373	0.013201	1.45e-15	sgBap1.VEH
6.64868	3.71366	-0.94835	-0.43655	0.614102	-0.15419	-0.51967	-0.12076	-0.47564	0.174109	-0.25109	0.31241	-0.08946	0.017691	-0.11931	-0.04373	0.080479	0.206225	-0.04059	0.040394	-0.04994	0.093223	-0.054	0.0629	0.01596	-0.03444	0.002719	-0.00945	0.030021	0.036685	0.040019	0.011848	0.000118	-0.0057	0.007457	-0.00249	0.005171	0.019515	-0.0043	0.003615	0.000341	1.39e-15	sgBap1.VEH
6.68766	2.24856	0.055253	-1.09816	0.602218	-0.11878	0.054729	-0.42422	-0.36428	0.178035	-0.28994	0.326085	-0.22174	0.158317	0.026624	-0.0514	-0.04761	-0.07096	0.012155	-0.09064	-0.07353	0.007558	-0.0762	0.025828	-0.00341	-0.00266	0.030564	-0.0429	-0.03603	0.001067	0.009023	0.035844	0.032293	0.040325	0.014092	0.01731	0.003078	0.007911	-0.00873	-0.00085	-0.00215	2.37e-15	sgBap1.VEH
5.05397	1.33393	-1.27827	-1.1253	0.047333	-0.01461	-0.10307	0.102015	-0.31504	0.217884	0.012538	0.260264	-0.00937	0.203266	-0.15471	-0.01501	-0.0427	-0.00326	-0.0953	0.03427	-0.03438	0.095229	0.000944	0.097763	0.00652	-0.02958	-0.00063	-0.06524	-0.01552	-0.00081	0.002851	0.01844	0.000665	0.008195	0.015724	-0.02294	0.017552	0.016196	0.008314	-0.00167	-0.00254	1.31e-15	sgBap1.VEH
1.27198	0.79348	-2.92365	-0.11243	0.6016	0.163545	-0.35312	0.097012	-0.2369	0.113729	0.029485	0.06102	-0.01875	0.020847	0.029645	-0.02323	0.168307	0.018252	-0.07821	-0.02208	-0.07627	0.035229	0.0061	0.005568	0.004067	-0.04005	-0.01372	-0.01428	-0.00154	-0.02663	0.016355	-0.01454	-0.00686	0.006231	0.011793	-0.00555	-0.01389	0.019006	-0.0057	0.002237	-0.00197	4.66e-16	sgBap1.VEH
4.84807	0.943261	-2.5394	-0.51823	0.137468	0.399116	-1.17784	0.426836	-0.34611	0.214201	0.122909	0.235298	-0.07424	0.178459	-0.22883	-0.00989	0.214375	0.233195	-0.0719	0.095582	0.018994	0.021974	-0.01396	0.058493	0.013741	-0.03698	-0.00231	-0.01223	-0.00087	-0.00267	0.028988	-0.00576	0.008614	0.031473	0.025759	0.032769	-0.00188	-0.00566	0.002241	0.003187	-0.00413	-8e-17	sgBap1.VEH
2.42807	1.15651	-2.368	-0.14419	0.125121	-0.18348	-0.44507	0.160493	0.003476	-0.00511	0.101674	0.097235	-0.03661	0.11226	-0.08412	0.014214	0.082993	0.028483	-0.05866	0.076344	-0.00258	0.003836	0.042985	0.048228	-0.00352	-0.00377	-0.00719	-0.01737	0.007185	0.008104	0.015226	0.004079	-0.01131	-0.00697	-0.0121	-0.00023	0.009563	-0.01063	0.006709	0.002101	-0.00107	8.61e-16	sgBap1.VEH
4.08809	0.913585	0.005153	-1.62518	-0.4804	-0.49561	0.511354	-0.32626	-0.19262	-0.06233	0.171971	-0.01387	0.083304	0.032065	0.130527	-0.06588	0.044542	-0.11376	-0.05026	-0.05139	0.041297	-0.02436	0.028483	0.007644	0.034791	0.012653	0.022778	0.007751	-0.02425	0.007928	-0.04049	-0.02639	-0.00587	-0.00071	0.011928	-0.00754	0.009444	0.00559	0.000433	-0.00182	-0.00604	3.73e-16	sgBap1.VEH
1.43844	1.37632	-2.43849	0.009689	0.231517	-0.04718	-0.67139	-0.15222	0.080794	0.044302	0.291249	0.107365	0.016896	0.012439	0.160069	0.064106	0.030711	-0.12021	-0.07685	0.063342	-0.03525	-0.02386	-0.00277	-0.00856	-0.04312	-0.00093	0.005211	-0.00291	-0.0063	-0.00663	-0.00157	0.001963	-0.00312	-0.01038	-0.00064	0.010311	0.003041	-0.0088	0.007277	-0.00149	0.004249	1e-16	sgBap1.VEH
2.73808	2.48652	-2.29552	0.253118	0.488669	-0.11944	-0.26826	-0.15198	-0.2558	-0.11622	0.088016	0.091247	-0.02853	0.127115	-0.20094	-0.04919	-0.01873	0.078708	-0.10718	0.029159	-0.03241	0.02014	-0.02441	0.055158	0.008359	-0.02086	-0.01159	-0.00545	-0.00542	0.003101	0.036047	0.020358	-0.00971	0.003986	-0.00117	-0.01286	0.010924	-0.00063	-0.00351	-0.00112	0.005747	5.83e-16	sgBap1.VEH
4.37101	1.29505	0.413078	-0.74434	0.87081	-0.67763	-0.35567	0.081879	-0.11193	-0.12983	0.043934	0.11639	-0.43093	-0.00505	-0.05452	-0.12461	0.094675	0.014397	0.058069	0.046892	-0.05163	-0.0166	0.007133	0.026329	-0.00916	-0.00456	-0.01399	0.018592	-0.01309	-0.00105	-0.00988	0.015835	-0.00521	0.015294	-0.00234	0.021155	-0.00506	0.007467	-0.00375	0.003353	-0.00131	6.51e-16	sgBap1.VEH
2.15373	0.088381	-1.83759	-0.53887	0.140624	0.120058	0.013014	-0.34624	-0.2282	0.106414	-0.01131	0.065346	-0.05272	0.096032	0.030052	-0.07	0.216579	-0.0548	0.023222	0.004507	-0.03415	0.011819	-0.01905	0.041451	0.002716	-0.0054	-0.00166	-0.00436	-0.02555	-0.01075	-0.01046	-0.01504	-0.00434	0.012198	0.022894	0.002129	-0.01213	0.014453	-0.00781	0.004341	-0.00413	6.55e-16	sgBap1.VEH
6.57109	1.16257	0.573695	-1.94523	-0.43881	-0.28546	0.223835	-0.09184	0.180473	-0.12253	0.302365	-0.15851	0.0457	-0.05009	-0.00859	-0.00607	0.069516	0.012477	-0.00425	-0.04818	0.020766	-0.05869	-0.01198	0.043636	0.046872	0.036658	-0.02455	0.01316	-0.01645	0.019591	0.012586	0.001154	0.010986	0.015746	-0.04452	0.023742	-0.01565	-0.00982	-0.00618	-0.00185	0.003577	6.7e-16	sgBap1.VEH
7.60464	3.63382	0.327113	-1.60772	-0.29247	-0.18065	0.348149	-0.13927	0.120766	0.044458	0.025423	-0.02174	0.066166	-0.05483	-0.21881	0.131132	-0.0825	-0.05444	-0.08465	-0.07715	0.000932	0.03348	0.012291	0.034513	0.046561	0.00519	-0.01617	-0.03098	-0.02867	0.005109	0.007447	-0.04597	0.020731	0.015594	-0.0257	-0.00222	-0.01299	0.006749	0.009563	-0.00356	0.00771	1.26e-15	sgBap1.VEH
4.78261	-0.40895	-0.4326	-1.33775	-0.41337	-0.31363	0.105459	-0.03363	-0.1218	0.050001	0.097804	-0.08022	0.172137	0.056231	-0.00474	-0.07096	0.076661	-0.00102	0.014479	-0.02641	0.005859	0.004344	0.04896	0.019358	0.009946	-0.01541	-0.00249	0.043861	0.003169	0.017791	0.01172	-0.00889	0.009434	-0.02524	0.00095	0.007076	-0.00398	0.003026	-0.00682	0.005988	-0.00089	-1.88e-16	sgBap1.VEH
3.72672	2.06432	-1.58811	-0.63654	0.002058	-0.14089	-0.3416	0.211944	-0.06858	-0.19248	0.118339	0.16925	0.040401	-0.00396	-0.26571	0.002566	0.033018	0.112441	-0.02955	0.131584	-0.00061	0.005079	0.01931	0.080622	0.015258	0.000255	0.000404	-0.00629	0.012957	0.026394	0.023839	-0.00862	-0.00642	0.010433	0.010225	0.0098	-0.00328	-0.00405	-0.01114	-0.00352	0.006687	1.15e-15	sgBap1.VEH
3.14722	1.96548	-1.83659	-0.17814	-0.82447	-0.79434	0.548231	-0.25104	-0.2287	0.056094	0.083665	-0.01059	0.219365	0.188464	-0.19803	0.080499	0.11917	-0.00025	-0.09616	0.020475	0.033498	0.065429	0.022768	0.028276	0.031924	-0.00687	-0.00711	0.023772	0.013874	0.031702	0.021518	-0.01479	0.000878	0.01344	-0.00505	0.006747	0.016986	0.006914	0.002457	0.006465	-0.0017	3.49e-16	sgBap1.VEH
5.35057	2.23945	-0.79275	-1.42645	-0.28255	-0.53635	0.267094	-0.26528	-0.52571	0.223939	-0.17227	0.363345	-0.09402	0.087052	-0.12549	0.208528	-0.10147	-0.00747	0.021592	-0.04697	-0.00705	-0.05468	-0.07154	0.080804	0.048413	-0.02316	-0.03784	-0.06142	-0.02236	0.038851	0.019568	0.027155	0.007122	0.021226	0.017021	0.004702	-0.02194	-0.00035	0.016775	-0.00613	-0.0037	8.98e-16	sgBap1.VEH
4.57491	-0.38418	-0.84083	-0.91901	-0.87275	-0.07685	-0.5814	0.196717	0.071273	0.11137	0.306316	-0.05271	0.157316	0.013281	-0.05889	-0.05756	0.179116	-0.08343	-0.05022	0.060239	0.016668	-0.0609	0.108279	0.005887	0.018166	-0.05137	-0.04417	0.031932	-0.02193	0.01045	-0.01391	-0.01967	0.01727	-0.00727	0.006435	0.001837	-0.01906	-0.0009	-0.00675	-0.00301	0.002617	1.06e-15	sgBap1.VEH
5.31029	-0.86305	-0.97882	-1.97005	-0.45131	0.213777	-0.82883	0.413309	-0.13734	0.140144	0.154436	0.333633	-0.10815	0.073905	-0.14229	0.08804	0.064499	0.020308	0.133272	0.104987	0.021536	-0.05332	-0.04418	0.038943	0.000212	-0.02547	0.014186	-0.03163	0.0244	0.023341	-0.00484	0.024107	-0.00778	-0.0241	-0.01237	-0.01362	-0.00256	0.014754	0.009751	0.003163	-0.00399	1.37e-15	sgBap1.VEH
5.65531	3.12183	-0.88859	-0.8528	-0.02411	-0.26162	0.318408	-0.29672	-0.37857	0.097561	0.027925	0.262865	0.05067	0.092731	-0.16718	0.076169	-0.01187	-0.02595	-0.13598	-0.0301	0.015311	0.047325	0.017625	0.028116	-0.01877	-0.03884	0.02819	0.00927	0.01793	0.039427	-0.00769	0.006208	-0.01502	-0.01131	0.016316	0.003276	-0.00156	0.011252	-0.00178	-0.00532	-0.00432	6.55e-16	sgBap1.VEH
5.4629	0.787682	-2.01795	-0.88209	0.086189	0.344609	-1.09358	0.237297	-0.29273	0.152132	0.133602	0.240667	-0.06619	0.10982	-0.1063	0.049394	0.210602	0.147409	-0.01819	0.031656	0.042058	-0.00522	-0.04353	0.037963	0.013436	-0.00356	0.010729	-0.01189	-0.00675	0.015161	0.020634	0.021761	-0.01421	-0.0017	0.018653	-0.00746	-0.00367	0.010053	-0.00054	-0.0007	-0.00035	1.35e-15	sgBap1.VEH
5.05387	2.59474	-0.38295	-0.65491	-0.12194	-0.18314	-0.16748	0.046069	0.333406	-0.20601	0.307433	-0.27063	0.1386	-0.10427	-0.28447	0.031877	0.001563	-0.10446	-0.10728	0.0301	0.014751	0.02117	0.07026	0.005592	-0.0126	0.017754	-0.02772	0.043817	0.014381	0.035836	0.043752	-0.0263	0.00386	0.033349	-0.02898	0.016201	-0.00342	0.015977	-0.00563	-0.00246	0.012775	1.19e-16	sgBap1.VEH
3.74374	-0.0847	-0.40139	-1.42124	-0.15689	-0.30275	0.253632	-0.55216	-0.11253	0.004187	0.11288	-0.13765	-0.04482	0.107487	0.205777	-0.0447	0.051815	-0.04458	0.045929	-0.06383	0.040636	-0.02981	-0.02474	0.020479	0.046389	0.010497	0.009677	-0.0051	-0.00197	0.0028	-0.04311	0.003426	-0.00686	0.012918	-0.00742	0.007871	0.010976	-0.00945	-0.0085	-0.00237	0.003943	4.59e-16	sgBap1.VEH
5.08615	2.29325	-0.09978	-1.46894	-0.18425	-0.21821	0.098502	-0.07977	-0.17984	-0.15325	-0.04864	0.139352	-0.18858	0.053661	-0.39598	0.016086	-0.17274	0.005527	0.04195	0.003902	-0.00743	-0.00445	-0.0289	0.07963	0.049602	0.0044	-0.06308	-0.00714	0.040018	0.002254	0.000998	-0.04833	0.009684	0.015566	-0.02313	0.003995	0.007854	0.006439	0.007769	0.001395	0.007019	2.38e-15	sgBap1.VEH
7.65497	1.1906	-0.32544	-2.01783	-0.01092	0.002	-0.05514	-0.01073	-0.38775	0.133272	-0.19937	0.29536	-0.10694	0.098836	-0.03131	0.018241	0.037237	0.066088	0.05998	0.007468	0.040022	-0.02584	-0.01578	0.050094	0.012992	-0.02851	-0.01613	-0.00642	-0.02837	0.016973	-0.02131	0.000331	0.011721	-0.01247	-0.00134	-0.0222	-0.00594	0.006508	0.003099	-0.0042	-0.00625	1.52e-15	sgBap1.VEH
6.56961	4.54083	-0.09081	-1.67472	0.219185	-0.29985	0.147044	-0.35949	0.075008	0.037514	-0.06049	-0.08487	0.065125	0.092899	-0.02515	0.14278	-0.23801	-0.04337	-0.1661	-0.09014	0.013271	-0.02998	-0.01882	-0.00402	0.025179	0.03303	-0.02304	-0.03653	-0.02325	-0.01742	-0.00179	-0.01069	0.009665	0.004018	0.004973	-0.02111	-0.00295	0.00651	0.007592	0.000921	0.002452	2.47e-15	sgBap1.VEH
2.6114	2.77883	-1.33692	-0.48784	-6.37e-05	-0.38443	-0.19931	-0.46842	-0.37031	0.116539	0.128172	0.112531	0.036239	0.011521	0.142732	0.087207	-0.01117	-0.04777	-0.12224	-0.07144	-0.01492	0.035135	-0.02214	0.040421	0.021764	0.002319	-0.0402	-0.01742	0.030563	0.014892	0.005199	0.017501	0.003654	0.007963	0.005839	0.00953	0.000532	-0.00047	-6.54e-05	0.009684	-0.00394	5.88e-16	sgBap1.VEH
5.38384	2.21805	-1.40175	-1.16239	0.417859	0.059544	-0.82111	-0.19601	-0.05504	0.098466	-0.04395	0.01666	-0.03478	0.144926	0.26576	0.110659	0.059687	-0.03244	-0.085	0.005895	-0.0217	-0.0494	-0.03017	-0.05262	-0.02366	0.026968	-0.00839	-0.02282	0.0082	-0.00639	0.02647	0.015744	-0.00578	0.006291	0.024905	-0.00012	0.000702	-0.00181	-0.00061	0.002236	-0.00583	9.97e-16	sgBap1.VEH
3.22399	0.093001	-2.43426	-0.93478	-0.27011	-0.01556	-0.7662	-0.03117	-0.04389	0.190241	0.070094	-0.01318	0.027965	0.128115	0.125231	0.088529	0.095654	0.027684	0.021769	0.068187	0.062198	-0.01977	-0.06254	-0.03345	0.007118	9.99e-05	-0.0014	0.022181	-0.00348	-0.00096	-0.0084	0.004819	0.019086	-0.0016	0.010258	-0.00367	0.010481	0.004839	0.000701	0.00063	0.007022	-4.12e-16	sgBap1.VEH
6.34822	3.12867	-0.67608	-1.59767	0.560165	-0.56197	0.211496	-0.27121	-0.33873	0.199037	-0.08868	0.127123	-0.15251	0.289521	0.072649	0.101204	-0.11269	-0.01455	-0.06968	-0.01554	0.055992	-0.00529	-0.03438	0.000188	0.027423	-0.01295	0.033898	-0.02481	0.000172	0.033505	0.008019	0.00283	-0.00323	0.007757	0.016451	0.006952	0.002009	0.000212	0.007529	-0.00325	-0.00078	1.95e-15	sgBap1.VEH
11.6492	5.33133	3.53622	-1.16674	0.756586	1.08425	-1.08668	0.349759	0.700452	0.100234	-0.33026	0.219376	-0.3881	-0.4134	0.053799	0.008877	-0.25788	-0.0513	0.087959	0.042474	-0.03644	0.135476	-0.07746	-0.0472	-0.03416	0.001817	0.011294	0.035218	0.016155	-0.07088	0.012558	0.005447	-0.06888	0.00853	-0.01393	0.013128	0.014363	0.005516	0.001645	0.000532	-0.00756	2.73e-15	sgBap1.VEH
8.63565	4.71808	0.126248	-0.48717	0.473766	-0.46103	0.311089	-0.66015	-0.17789	0.278626	-0.35258	0.072643	-0.04137	0.061131	0.197166	0.009513	-0.02917	0.148168	0.027943	0.016123	-0.09794	0.125253	-0.0079	-0.08244	-0.04904	0.015161	0.027634	0.022497	0.015283	-0.00677	0.01003	0.029784	-0.03759	0.009952	0.013108	0.017592	-0.01234	-0.02354	0.010053	0.002112	-0.006	2.23e-15	sgBap1.VEH
3.71502	0.686606	-2.2011	-0.83665	0.132245	0.102872	-1.41427	0.137029	-0.04319	0.082937	0.099361	0.174269	-0.04621	0.090831	0.208795	0.051622	0.08031	0.121922	0.030592	0.08191	-0.0168	-0.01953	-0.00426	-0.02621	-0.00039	-0.00259	0.039698	0.012936	-0.01065	0.001484	-0.01406	0.009103	-0.00247	-0.03144	0.006807	-0.01169	0.008565	0.006785	-0.00109	0.003149	0.001579	-3.42e-17	sgBap1.VEH
1.20293	4.89442	6.43422	-0.67217	5.1482	-3.3883	-0.47753	0.914473	-0.90529	0.510556	0.459458	-0.5614	-0.0763	-0.35591	-0.11179	0.039348	-0.01901	-0.09612	0.03515	-0.0625	0.07095	-0.17651	-0.04078	-0.02793	0.001993	-0.05961	0.03392	-0.02406	-0.0204	-0.0112	0.022965	0.015591	-0.02252	-0.01197	-0.01459	0.013128	-0.00596	0.000595	-0.01931	0.008034	-0.0012	3.46e-15	sgBap1.VEH
6.59364	0.66278	-0.95793	-2.12023	-0.36152	-0.17863	-0.81958	0.24661	0.019708	0.139948	0.093484	-0.0822	0.008514	0.168905	0.130069	0.213837	-0.06719	0.188514	0.104196	0.107566	0.051433	0.000923	0.02658	0.01513	0.010639	0.00758	-0.00155	-0.00943	0.001521	0.056161	0.022254	-0.01348	0.010627	-0.02129	-0.00423	-0.00773	0.005918	0.008404	-0.01042	-0.00059	-0.00099	8.34e-16	sgBap1.VEH
6.14041	2.58301	-0.64034	-0.89821	0.279801	-0.01412	-0.48502	-0.23143	-0.01594	0.073324	-0.07551	-0.01998	-0.05723	0.104324	0.075142	-0.01819	0.008661	-0.05391	-0.11495	-0.01185	-0.07409	0.067171	0.017725	0.012429	7.42e-05	0.001694	-0.00172	0.023219	0.000896	-0.00657	0.009025	0.010422	-0.00308	-0.00434	0.010658	-0.00505	0.004185	-0.00223	0.001906	-0.00013	-0.00208	2.33e-15	sgBap1.VEH
7.35126	4.39426	2.23838	-0.38982	0.738697	-0.35811	0.277937	-0.40814	0.557391	-0.29433	-0.27303	-0.37827	0.03889	-0.47356	0.107672	-0.21844	0.095036	0.088945	0.091487	0.019255	0.003579	0.044829	-0.02211	-0.07385	0.000182	0.025869	0.016583	-0.00552	0.016363	0.006599	-0.03965	-0.02531	-0.0031	0.004294	-0.0144	-0.00147	0.001544	-0.02054	-0.01009	-0.00277	-0.00099	1.74e-15	sgBap1.VEH
9.85673	4.45753	1.52743	-1.13577	-0.43051	1.03895	-1.59205	0.213679	0.745315	0.159075	-0.38799	-0.15812	0.070704	-0.29486	0.022921	0.15115	0.128677	0.021705	0.013841	0.047534	0.010397	0.085364	-0.02972	-0.00067	-0.03003	0.010354	-0.02663	0.03289	-0.0205	-0.00901	-0.02215	0.009856	-0.03072	-0.01154	-0.02402	-0.0091	-0.01382	-0.00547	-0.00577	0.002804	-0.00656	2.7e-15	sgBap1.VEH
6.68477	4.04654	-0.29298	-0.97904	-0.03104	0.410702	-1.06325	-0.04084	0.30701	0.074245	0.145445	-0.25582	0.124496	-0.0396	-0.07883	0.224067	-0.09718	-0.12205	-0.26449	-0.03596	-0.01637	0.034648	0.027034	-0.04261	-0.01	0.020155	-0.03322	0.025734	-0.00379	-0.00869	0.018727	-0.00483	-0.00884	0.003312	-0.00461	-0.00662	-0.00958	-0.00048	0.001266	-0.00796	0.003844	2.27e-15	sgBap1.VEH
1.79892	1.8923	-2.62487	0.090946	0.481413	-0.51569	-0.44955	0.079405	0.04909	0.025499	-0.01794	-0.04205	0.233981	0.031146	0.137401	-0.02034	0.048262	0.055723	-0.06059	0.104113	-0.03507	0.009578	0.025573	0.016095	0.008861	-0.01577	0.004227	0.006462	-0.01092	0.01009	0.02873	0.000944	-0.01068	-0.00392	0.009719	0.001641	-0.01036	0.004713	0.001651	0.002509	0.001705	4.91e-16	sgBap1.VEH
7.5594	2.18822	-0.47973	-2.1472	0.309174	-0.46971	0.344022	-0.29808	-0.26687	0.093834	-0.4713	0.121095	0.010234	0.107485	0.069055	0.146782	-0.09047	0.138559	0.103579	-0.08235	0.049798	-0.03243	0.003955	-0.05004	-0.03567	-0.00459	0.016383	-0.00742	-0.02005	0.040663	0.004921	0.043896	0.036148	-0.02239	0.015473	0.002293	0.009124	-0.02042	0.004294	0.001469	0.002127	1.56e-15	sgBap1.VEH
7.61193	3.58323	-0.12031	-2.44254	0.256433	-1.07889	1.14986	-0.40922	-0.39925	0.123367	-0.52458	0.072906	-0.30768	0.307577	-0.01681	0.099112	-0.22941	0.069163	0.121969	-0.07621	0.033866	-0.00724	-0.06882	0.066088	0.049284	-0.00309	-0.0732	-0.08319	0.013771	0.064678	0.00746	0.017508	0.053306	0.006445	0.002114	0.005351	-0.02152	0.004858	0.016495	-0.00085	0.001213	2.56e-15	sgBap1.VEH
3.61034	4.12166	-0.15878	-1.66364	0.375538	-1.07268	0.908879	-0.61509	-0.48285	0.021737	-0.10714	-0.11246	-0.11128	0.163738	0.030887	0.119769	-0.16615	-0.07288	-0.03961	-0.11269	0.069285	-0.02432	-0.00862	0.051061	0.006783	9.23e-05	-0.05881	-0.03843	0.004756	0.025685	0.025053	-0.00863	0.015657	0.0023	-0.02694	-0.01368	-0.00303	-0.00663	0.002907	0.003373	-0.00171	3.11e-15	sgBap1.VEH
7.76692	2.80098	3.10835	-3.01045	-0.38609	-1.02253	0.268483	0.185558	0.071681	-0.13967	0.154451	0.09802	-0.31195	-0.14178	-0.19394	0.150076	-0.45207	-0.05938	0.213915	-0.02052	0.049344	-0.08634	-0.07052	0.068769	0.079447	0.035489	-0.0688	-0.01672	-0.00199	0.022134	-0.00053	-0.03372	0.040944	0.009159	0.00032	0.014504	-0.0089	0.021589	-0.01177	-0.00597	0.006977	2.87e-15	sgBap1.VEH
7.06797	4.66739	-0.39792	-1.20895	0.294007	0.791451	-1.33926	0.15643	0.180502	-0.0609	-0.04393	-0.04939	0.073701	-0.00425	-0.19976	0.131498	-0.0941	0.014888	-0.24631	0.007939	0.063269	-0.00057	0.02689	-0.00851	-0.03576	-0.00732	0.057913	0.048294	-0.00904	-0.02755	-0.02698	-0.0244	-0.00952	-0.02257	0.012419	-0.00435	0.002813	0.000329	-0.00221	-0.00307	0.00824	2.14e-15	sgBap1.VEH
9.14423	3.68376	0.907506	-1.49973	0.09763	0.881311	-1.19459	-0.03092	0.537109	0.108065	-0.22081	-0.17476	0.08779	-0.27814	0.034026	0.143815	0.135407	-0.02227	0.016105	-0.00611	0.022023	0.007549	-0.05137	-0.05938	-0.02776	0.020047	-0.01878	0.023079	0.015198	-0.02265	0.049988	0.014503	-0.00417	0.022082	-0.01286	-0.01691	0.015745	0.013506	-0.01429	0.002636	0.00014	1.89e-15	sgBap1.VEH
5.35113	2.9596	0.73652	-0.13017	1.48728	-0.62512	-0.66241	0.177719	0.290405	-0.10089	-0.31172	0.335749	0.48683	-0.04574	0.130073	-0.19378	-0.2081	-0.08843	0.088462	0.094491	-0.03157	-0.0619	-0.10125	-0.09501	-0.04556	-0.05671	0.01931	0.098167	0.008759	0.00927	0.006561	0.016506	0.017551	0.000315	0.028182	0.002846	0.015186	-0.00032	0.006381	0.007908	0.013564	1.47e-15	sgBap1.VEH
6.79769	-0.66972	1.00528	-2.27022	-0.88738	0.287475	-1.17934	0.307064	0.556008	-0.14364	0.443746	-0.00705	0.127492	-0.10355	0.003511	0.07755	0.068977	-0.13983	0.196138	0.086632	0.059246	-0.08415	-0.00099	-0.08922	-0.03541	0.015354	-0.00636	0.021541	-0.01076	-0.00866	-0.01158	0.000367	0.052839	0.010971	-0.06724	0.005251	0.009654	0.002991	-0.00047	0.009264	0.012154	7.7e-16	sgBap1.VEH
4.26806	-0.00022	-2.00059	-0.93067	-0.44304	0.253569	-1.74124	0.266575	0.070952	0.199481	0.519484	-0.01107	0.142269	-0.00714	0.121502	0.180742	0.10817	0.158281	-0.01099	0.056608	0.026296	-0.07469	0.062883	-0.0332	0.016242	0.010154	0.010641	0.030497	-0.01443	0.001619	-0.00373	0.000488	0.021408	-0.01534	0.000361	-0.02266	0.005467	-0.00235	-0.00503	-0.00843	0.003628	7.18e-17	sgBap1.VEH
6.18307	-0.11463	-0.52232	-1.45421	-0.23191	-0.20552	0.401235	-0.40941	-0.13826	0.178551	-0.07499	-0.14663	0.113631	0.140914	0.186615	-0.02501	0.146614	-0.07478	0.009747	-0.03109	0.000201	0.03363	0.044545	-0.03326	0.04202	-0.00851	-0.00084	-0.00583	0.022215	-0.00072	-0.01828	-0.0204	0.013311	-0.00597	0.018355	0.004242	0.009728	0.014078	0.004864	-0.00546	-0.00272	3.45e-16	sgBap1.VEH
5.42779	2.01851	0.485983	-0.83975	0.398079	-0.73026	0.133496	-0.3925	0.292175	-0.11734	0.138264	-0.0684	0.019946	0.059214	0.331675	-0.11828	-0.07656	-0.16918	-0.01654	0.010837	-0.02101	0.030576	0.016789	-0.02025	0.028084	-0.02672	-0.01088	-0.01665	0.018383	0.014684	-0.02333	0.004251	-0.00671	0.001399	0.008986	-0.00206	0.000248	0.009446	0.005699	0.002537	-0.00081	9.28e-16	sgBap1.VEH
12.885	6.05786	1.75921	-2.07026	0.365356	-0.24118	1.33438	-0.20707	0.273932	0.585693	-0.48515	-0.0026	-0.10447	0.085342	-0.04998	0.185142	-0.28382	0.132372	0.045461	0.065168	-0.02567	-0.0221	0.054842	-0.34566	-0.10223	0.054471	-0.03318	0.004557	0.026415	-0.06559	-0.06768	0.01934	-0.02996	-0.01582	0.005101	-0.02556	-0.01791	-0.01744	0.000619	-7.31e-05	-0.01577	3.4e-15	sgBap1.VEH
9.26308	5.07862	0.979228	-1.49824	0.202431	0.461163	-0.4937	-0.27196	0.471464	0.142706	-0.38231	-0.10526	-0.01324	-0.19502	-0.13163	0.192885	-0.14717	-0.03732	-0.02375	-0.04764	0.028157	-0.07582	0.013364	-0.02477	0.006958	0.027087	-0.0444	0.026333	-0.02501	-0.04634	-0.01268	-0.03431	-0.01859	-0.03108	-0.0074	-0.00215	-0.01821	0.00067	-0.00268	0.001366	0.003066	3.02e-15	sgBap1.VEH
5.88706	3.07652	0.26677	-2.50778	-1.05646	-0.66567	0.267445	-0.22703	-0.01901	-0.02642	0.083583	-0.0436	0.099913	0.033927	0.078737	0.214687	-0.17456	-0.02864	-0.04831	-0.09304	0.093824	-0.00206	-0.03965	0.002362	0.057272	0.00263	-0.03791	0.028243	0.00717	0.019684	0.003482	-0.01689	0.003845	-0.00571	0.00526	0.00692	0.002185	-0.00568	0.006298	-0.00519	0.001694	1.2e-15	sgBap1.VEH
3.42301	-0.37385	0.189693	-1.38052	0.005969	-0.28612	-0.42175	-0.26303	0.38702	-0.31182	0.181831	0.091784	-0.07988	-0.08516	0.226217	-0.08194	0.01583	-0.0548	0.139678	0.030383	0.026978	-0.07363	0.027825	-0.0332	-0.03915	0.0083	0.025777	0.007465	0.037453	-0.00615	-0.02384	0.002252	-0.00012	-0.00663	-0.01662	0.009752	0.017449	-0.00611	0.001822	-0.00028	0.009246	1.04e-15	sgBap1.VEH
7.75045	2.27593	0.390214	-1.69939	-0.76516	-0.39925	0.562567	-0.16038	0.146863	0.151159	0.07092	-0.1188	0.249567	0.090645	-0.06399	0.160001	-0.05819	-0.09503	-0.07079	-0.01834	0.015526	0.057512	0.068874	-0.06405	0.019747	0.017549	0.022171	-0.0107	0.016187	0.055435	-0.01378	0.016207	-0.01581	-0.02742	-0.01384	0.017279	-0.00472	-0.01515	0.004794	-0.00461	0.006273	1.78e-15	sgBap1.VEH
5.11566	3.72729	2.51565	-1.27451	1.21208	-1.03196	0.408831	-0.21911	0.085472	-0.25399	0.14789	-0.45508	-0.38481	-0.27689	-0.0169	-0.16972	-0.07416	-0.26995	-0.05422	-0.08158	-0.02959	0.053127	0.071132	0.02101	-0.02197	0.014315	-0.05743	-0.00528	0.05516	0.003921	0.009839	-0.04612	0.001868	0.006415	-0.0245	-0.01311	-0.00092	-0.01753	-0.01224	-0.00076	-0.00694	2.36e-15	sgBap1.VEH
6.33899	1.71713	-0.9101	-2.13206	-0.54578	0.344187	-1.25842	0.410382	-0.01133	0.029767	0.211174	0.000698	0.066619	0.091587	-0.02526	0.265733	-0.01819	0.063355	-0.07119	-0.00661	0.052113	-0.00843	-0.01375	0.015508	-0.01341	0.006435	0.02417	0.030348	-0.00724	0.004653	-0.00808	0.008147	0.016006	-0.00938	-0.01299	-0.01895	0.016904	0.019062	-0.00074	-0.0007	0.001492	1.3e-15	sgBap1.VEH
4.13668	1.93783	-0.15539	-0.81245	0.636095	-0.66996	0.35562	-0.77035	-0.21421	-0.00231	-0.02065	0.090144	0.088349	-0.08131	0.226084	-0.09358	0.035019	-0.04115	0.051456	-0.04257	0.019703	0.032481	-0.03928	-0.01771	-0.03398	0.003587	0.017615	-0.04419	0.013552	-0.00356	0.000789	-0.0049	0.010701	0.014986	0.017019	0.012809	0.00203	-0.00309	0.003173	0.009324	0.003817	1.53e-15	sgBap1.VEH
8.85998	2.4077	3.34086	-2.92055	0.729936	-1.18295	1.11206	-0.35056	0.018609	-0.05176	-0.29327	-0.28042	-0.51576	-0.01913	0.295989	-0.02453	-0.2987	-0.11593	0.263076	-0.13363	-0.0626	-0.03757	-0.04111	0.077395	0.004724	-0.03569	-0.02568	-0.03444	0.018545	0.000486	0.00579	0.011854	0.041513	0.003469	0.004964	-0.01027	-0.01508	0.008777	0.004407	0.003421	-0.00954	2.98e-15	sgBap1.VEH
9.01376	3.07844	0.87668	-1.86127	0.477393	-0.46751	0.468658	-0.5445	-0.25869	0.134232	-0.42195	0.162048	-0.20749	0.022622	0.217273	-0.00301	-0.06719	0.142253	0.199796	-0.02333	-0.00215	-0.00173	-0.04524	-0.03968	-0.02488	-0.02474	0.011254	0.011859	0.04509	0.017706	-0.00608	0.004585	-0.00676	-0.00507	-0.00082	-0.02296	0.002358	-0.01678	0.001288	0.008245	-0.00058	2.03e-15	sgBap1.VEH
7.85211	0.800373	0.454857	-1.9727	-0.66413	0.311391	-1.65451	0.239412	0.303689	0.124647	-0.00812	-0.02242	-0.13024	0.125748	0.188791	0.151713	-0.06629	0.006214	0.109049	0.079105	-0.03088	-0.03744	0.021913	-0.01764	-0.01673	0.012789	0.008852	-0.00561	0.03546	-0.00176	-0.00256	-0.00874	-0.01479	-0.00024	-0.01733	-0.0238	0.001554	0.002701	0.008493	0.000458	-0.00162	1.84e-15	sgBap1.VEH
4.65129	2.25373	-1.10636	-0.45912	0.272846	-0.02079	-0.71945	-0.31865	-0.02435	-0.0356	0.10738	-0.03232	0.000427	-0.05045	0.139281	-0.01007	0.206068	0.025418	-0.01302	0.032462	-0.09271	0.033201	-0.02908	-0.00105	-0.01592	0.00944	0.009233	-7.5e-05	0.000104	-0.03019	0.005073	-0.03992	0.01221	0.017448	-0.00324	0.017214	-0.00854	0.004705	-0.01246	0.000121	-0.00734	1.51e-15	sgBap1.VEH
11.301	6.5612	1.24809	-2.00921	-0.05555	0.290876	0.264502	-0.30678	0.2708	0.754376	-0.25224	-0.04342	-0.06515	0.079507	-0.13685	0.390186	-0.28519	-0.01118	-0.23936	-0.1184	0.034053	-0.09405	-0.01221	-0.10227	0.027074	0.028245	0.015221	0.005338	-0.04315	-0.04389	-0.01895	-0.00547	-0.03895	-0.03949	0.012307	0.007191	-0.01538	-0.00773	-0.02004	-0.00576	0.009018	3.51e-15	sgBap1.VEH
3.86814	0.187834	-2.50786	-0.515	-0.03967	0.045342	-1.31216	0.009507	-0.11773	0.320361	0.127423	0.111252	0.011514	0.145948	0.150273	0.136942	0.045193	0.12383	0.039177	0.089457	0.045683	-0.03049	0.000178	-0.02211	0.000243	-0.02392	0.012223	0.000205	-0.00022	0.014285	0.035739	0.044823	2.15e-05	-0.00829	0.01656	0.01467	-0.01087	-0.00804	0.002784	0.008154	0.002916	2.22e-16	sgBap1.VEH
2.22708	1.8267	-0.99848	-0.42286	1.03682	-0.97961	-0.10632	-0.19293	0.105785	0.062424	0.097372	-0.01034	0.084208	0.114412	0.29817	-0.07489	-0.00286	-0.11533	-0.03826	-0.01595	-0.05749	0.006237	-0.00247	0.023149	0.031592	0.004746	-0.00485	-0.01738	-0.00915	0.007109	0.009366	-0.01473	0.000953	-0.00692	0.012314	0.015811	-0.01125	0.011581	-0.0029	0.002815	-0.00454	1.29e-15	sgBap1.VEH
6.35048	2.44013	-0.01181	-1.99116	-0.2195	0.307327	-1.19506	0.205414	0.12204	0.039206	0.275029	0.240229	0.02252	-0.07125	0.022411	0.19257	-0.04172	-0.03721	-0.15914	0.000843	0.009855	-0.11987	0.032029	-0.04131	-0.0261	-0.00076	0.005158	0.005695	-0.00348	-0.02736	0.000977	-0.00799	0.000845	-0.01991	0.00714	0.002506	0.003015	0.010843	0.008102	0.003902	0.001398	2.09e-15	sgBap1.VEH
6.93044	4.65707	-0.41956	-0.80647	0.139486	-0.08194	-0.69335	-0.37527	0.086747	0.067524	-0.25079	-0.14798	0.020816	0.022881	0.004971	0.1137	-0.05215	0.114635	-0.03169	0.02489	-0.0255	0.003657	-0.02116	0.006358	0.008947	0.033112	-0.00319	0.041263	-0.00598	-0.01869	0.006035	-0.02306	-0.0027	-0.01457	-0.00448	0.020116	0.015738	-0.01913	0.003016	0.003689	0.003315	2.09e-15	sgBap1.VEH
5.80877	2.60695	-1.40441	-0.83121	0.142932	-0.06993	-0.86778	-0.03225	0.026	0.063357	0.010588	-0.04752	0.009879	0.15086	0.112652	0.060954	0.031212	0.15439	-0.10135	0.052137	-0.04804	0.006466	0.014279	0.037427	0.007752	-0.03488	-0.03491	0.01503	-0.00217	0.004764	-0.00269	0.017263	-0.01326	-0.03298	0.001389	0.022869	-0.00812	-0.00592	-0.0022	0.003938	-0.00498	1.93e-15	sgBap1.VEH
7.51337	4.49583	0.196931	-1.36869	0.361411	0.427257	-1.04002	-0.12065	0.26311	-0.04773	-0.24521	0.024103	-0.18214	0.131277	-0.02586	0.041806	-0.18402	-0.01897	-0.07246	0.046716	-0.01442	0.049569	-0.05184	0.033006	-0.02128	-0.01533	0.030812	-0.00152	0.005292	-0.02238	0.006671	0.012072	-0.01347	-0.00731	-0.00142	-0.00773	0.032403	0.010546	0.020705	0.004719	-0.00071	3.08e-15	sgBap1.VEH
7.32159	1.64137	-0.02985	-1.88735	-0.18335	0.622725	-1.57	0.063303	0.139787	0.191526	0.17571	0.022284	0.012635	-0.07036	0.079699	0.213854	0.09248	-0.01064	-0.00096	0.054843	0.037689	-0.12842	-0.03035	-0.0946	-0.06375	0.017918	0.017257	0.045674	-0.00801	-0.01233	0.036089	0.008108	0.015075	0.022205	0.0027	0.024778	0.003347	0.003942	-0.0084	0.006193	0.006437	1.24e-15	sgBap1.VEH
8.24274	3.4935	1.2489	-1.5471	0.509278	-0.5451	0.738121	-0.18139	0.269053	-0.02247	-0.19751	-0.15585	-0.01519	-0.14306	-0.05252	-0.06937	-0.0303	-0.07204	0.001494	0.004318	-0.00645	0.026613	0.046432	-0.07952	-0.02015	0.020893	-0.02528	0.004177	-0.01246	0.008321	0.002887	-0.01377	0.010749	0.008922	-0.01342	-0.00305	-0.00507	0.007809	-0.00673	-0.00047	0.004233	1.36e-15	sgBap1.VEH
10.4982	5.68433	1.9805	-2.34439	0.038957	1.11096	-0.74129	-0.04433	0.591268	0.076644	-0.79107	-0.10406	-0.05961	-0.29755	-0.26858	0.248887	-0.18475	-0.00332	0.046031	-0.12416	0.1038	0.053228	-0.04006	-0.04057	-0.02217	0.038643	-0.0347	0.037042	-0.01432	-0.05597	-0.02289	0.035707	-0.03818	0.003495	0.000139	-0.01224	-0.01625	-0.00732	0.00067	0.007531	-0.00605	2.95e-15	sgBap1.VEH
9.83476	1.91563	2.47019	-0.65476	0.401683	0.845526	-0.89715	0.50698	0.480823	-0.07842	-0.04862	0.292773	-0.03604	-0.11803	0.309181	-0.14909	-0.20489	-0.15436	-0.00998	0.113798	-0.04292	-0.05233	0.036438	-0.10468	-0.01937	-0.08664	0.050092	0.012715	0.009162	-0.028	0.018564	0.048746	-0.02286	0.004282	0.010184	0.010996	-0.00172	0.029182	-0.00645	-0.00165	0.00468	1.16e-15	sgBap1.VEH
7.58397	1.85237	0.358783	-0.76443	-0.08421	0.151449	-0.24073	-0.22987	0.180411	0.10205	0.033654	-0.24801	0.149622	-0.09724	0.089766	-0.04075	0.128285	-0.09475	-0.06931	-0.03534	-0.07577	0.06727	0.059377	-0.04097	-0.00238	0.030084	0.002761	-0.01035	-0.00058	-0.0055	-0.03305	-0.02712	0.008614	0.018685	0.002937	-0.00573	-0.00096	0.001169	-0.00382	0.002183	-0.00804	7.2e-16	sgBap1.VEH
6.59886	0.285895	0.167534	-1.6323	-0.114	-0.82479	0.136443	-0.24757	-0.05328	0.138785	-0.21366	-0.18667	0.122867	0.164904	0.471243	-0.00906	-0.04804	0.000421	0.139268	0.01285	0.00084	0.083985	0.081756	-0.05536	0.029089	-0.03009	0.003401	-0.01481	-0.01977	-0.01808	-0.05913	-0.00357	0.024754	-0.01029	-0.00037	0.00864	0.004846	0.010496	0.002945	0.009537	-0.0074	6.34e-16	sgBap1.VEH
11.5289	3.87394	2.36058	-2.48718	-0.41296	-0.2669	1.22299	0.005832	0.403695	0.278151	-0.3672	-0.11405	-0.06882	-0.0882	0.0203	0.087141	-0.06875	0.012478	0.165876	-0.03226	-0.00842	0.077369	0.024133	-0.03083	-0.01585	0.001416	-0.01445	-0.00105	0.011289	0.008666	-0.01401	0.00289	0.006995	0.007345	-0.04436	-0.01114	-0.01143	0.010422	0.004771	-0.00098	-0.01107	3.24e-15	sgBap1.VEH
7.74478	3.4501	-0.06217	-1.61901	0.21754	0.593677	-1.51951	0.273112	0.098401	0.06762	-0.11922	0.148912	-0.13243	0.118214	-0.07264	0.046381	-0.06476	0.026847	-0.14089	0.063727	0.03724	-0.04565	-0.01668	0.004951	-0.02252	-0.01964	0.001361	0.005229	0.023534	-0.0146	-0.00431	0.006195	-0.01311	0.000592	0.018971	0.004878	-0.00014	0.00935	0.008212	0.004814	-0.00067	1.82e-15	sgBap1.VEH
9.15833	5.11214	1.27489	-1.0281	0.621801	0.863566	-1.46655	-0.14144	0.201127	0.01858	-0.59635	-0.00995	-0.3024	-0.17849	-0.08734	-0.00304	-0.09914	0.023227	0.022185	-0.00192	-0.02602	0.059464	-0.08901	-0.01555	-0.04715	0.005986	-0.03331	0.0157	0.018082	-0.02407	0.028901	0.019786	-0.01471	0.016749	0.01273	-0.01774	0.011038	-0.00377	-0.01043	0.003367	-0.01059	2.53e-15	sgBap1.VEH
8.35153	4.26943	0.471834	-1.30834	-0.0458	-0.74515	1.34003	-0.72683	0.004899	0.181112	0.004143	-0.08404	0.022534	0.133283	-0.01789	0.027765	-0.03721	0.005429	-0.10071	-0.04235	-0.04598	-0.02052	0.034754	-0.07668	-0.00775	0.045219	-0.0082	-0.03909	0.046731	0.0239	-0.00896	0.010405	-0.0224	0.000291	-0.00365	-0.02627	0.004247	-0.0019	-0.00543	-0.00534	-0.00823	2.19e-15	sgBap1.VEH
7.58877	1.302	-0.32071	-1.81992	-0.30731	-0.01051	-0.52936	-0.03406	-0.06126	0.258046	0.130995	0.072736	0.076801	0.113919	0.148363	0.138296	0.055974	0.006075	-0.01227	0.074951	0.030031	0.015178	0.030132	-0.04961	-0.00852	-0.00284	0.019213	-0.01691	-0.0205	-0.00021	-0.02942	-0.02459	-0.01212	-0.01402	0.016663	0.006618	-0.01567	0.008672	0.001838	0.001411	-0.00937	1.39e-15	sgBap1.VEH
6.64597	2.44577	-1.00736	-1.05105	0.347948	-0.23471	-0.13251	-0.24885	-0.30451	0.142389	-0.18087	0.189393	-0.06939	0.155076	-0.01056	0.054869	0.01033	0.133139	0.035245	0.011251	0.008033	0.049804	-0.01763	0.008476	-0.00102	-0.02407	0.024317	0.007883	-0.00153	0.019803	0.020155	0.008353	-0.00237	0.006026	0.016072	-0.00745	0.004939	-0.00115	0.001004	0.0069	0.000361	1.31e-15	sgBap1.VEH
-2.32205	-2.77679	-1.148	-0.09032	-0.35235	0.665526	0.160951	-0.3335	0.186692	0.087259	-0.03825	-0.09759	-0.25852	0.024891	-0.29165	0.044261	0.139504	-0.05319	0.025303	-0.04332	-0.00392	0.009653	-0.06424	-0.0375	-0.01632	0.031747	0.048657	0.025321	0.037447	0.034571	0.000817	-0.03407	0.017608	0.01131	0.014967	-0.01703	-0.00712	0.00173	-0.0022	0.006857	-0.0029	-1.62e-15	sgBap1.CCl4
2.21437	-3.10725	0.976545	-0.21577	-1.41999	-0.30149	0.188808	-0.23722	-0.18065	0.011008	0.161526	0.079606	0.221396	-0.09924	-0.12513	0.006257	0.024339	-0.11883	-0.01533	0.010984	-0.02825	-0.02762	-0.01818	0.015429	-0.00077	-0.004	0.01958	0.021519	0.006922	0.002124	-0.00727	0.00682	-0.02055	0.000334	-0.00664	0.005999	-0.01646	-0.00918	0.01324	0.003438	-0.00204	-1.6e-15	sgBap1.CCl4
-1.52833	-2.12558	-0.48613	0.703563	-0.49377	-0.33154	-0.37681	-0.53081	-0.14955	0.278947	0.076098	-0.18464	-0.1901	-0.20237	0.049353	0.00936	-0.07689	0.00983	-0.03909	-0.1218	-0.03077	-0.04617	0.018339	0.060317	-0.03119	0.018095	0.001875	0.01922	0.022929	-0.02073	0.005762	0.004403	-0.01543	-0.00732	-0.0077	-0.00928	-0.00191	-0.00895	-0.0027	-0.00734	-0.00076	-1.05e-15	sgBap1.CCl4
-3.9791	-2.07161	0.224683	-0.45843	-0.71085	0.108832	-0.06639	-0.1766	0.02947	0.401348	0.157284	0.048579	0.209798	-0.26176	0.135495	-0.00248	-0.01828	-0.01466	0.068373	-0.03622	-0.07296	0.060149	-0.02757	-0.01046	-0.02934	-0.04909	0.012981	-0.01119	-0.00241	0.029798	0.023226	-0.03091	0.002733	0.008287	-0.00354	-0.00064	0.006699	0.001671	0.008734	-0.00287	-0.00382	-2.65e-16	sgBap1.CCl4
0.483046	-3.64532	0.412096	-0.95289	-0.76994	-0.01477	-0.02748	0.085329	-0.16861	0.169195	0.041275	0.095798	0.08655	-0.17955	-0.08618	-0.0346	-0.03681	-0.0122	0.030835	-0.0615	-0.00592	0.010979	0.000986	-0.04362	-0.01485	-0.00965	0.013796	-0.01327	0.00107	-0.01417	0.033714	-0.01235	0.006909	0.020432	-0.01414	0.023652	0.005826	0.00822	0.023071	0.001416	-0.00434	-1.31e-15	sgBap1.CCl4
-3.08138	-0.91351	2.83561	0.205185	-0.80973	-1.52229	-0.27087	-0.16184	-0.39646	0.005176	0.295125	0.008018	0.074307	-0.2869	-0.01084	-0.14544	-0.04528	0.072765	0.017153	0.038091	-0.15359	-0.04268	-0.0529	0.005945	-0.04456	-0.00368	-0.03431	-0.0344	-0.01174	-0.02616	-0.02496	-0.01354	-0.02391	-0.00112	0.004473	-0.01346	-0.00597	-0.00118	-0.00111	0.006379	0.000353	-9.58e-16	sgBap1.CCl4
-1.0016	-0.25738	-1.61267	0.579778	0.518086	0.025855	0.03158	-0.62287	-0.13014	0.082278	0.053739	0.090398	0.045603	-0.14592	-0.0114	-0.03745	0.101218	-0.07804	0.015589	-0.02996	0.019279	0.019999	0.047019	-0.02392	-0.01308	0.017272	8.62e-05	-0.01183	-0.00844	-0.03981	0.020807	0.00171	-0.00987	-0.01234	0.007981	0.021784	-0.00811	-0.00346	0.002664	0.000796	0.002436	-3.17e-16	sgBap1.CCl4
-0.69266	-2.90747	-1.69003	-0.42316	-0.21321	0.199753	-0.02855	0.045733	0.20435	0.332905	-0.11542	-0.04476	0.015559	0.065716	-0.13497	-0.1175	0.095052	-0.07212	0.058911	0.039653	0.058336	-0.01177	-0.03566	-0.0194	0.021422	-0.01986	-0.03106	-0.00788	0.024807	-0.0053	-0.02266	0.001109	-0.01484	-0.01203	0.016352	-0.01519	-0.00777	0.001369	0.001563	-0.00842	-0.00283	-1.66e-15	sgBap1.CCl4
-3.53676	-3.32213	0.152409	-0.37017	-1.0863	0.570178	-0.01609	-0.44002	0.295362	0.219501	0.1567	-0.02241	-0.03149	-0.06961	-0.0157	0.025267	-0.04931	0.046333	-0.0121	-0.01453	-0.04071	0.03152	-0.059	-0.01791	-0.02496	-0.09196	0.006743	-0.00068	0.033884	0.040558	0.034071	-0.02009	0.001945	0.00435	-0.01941	-0.00083	0.005478	-0.00864	0.002738	-0.00203	-0.00264	-1.69e-15	sgBap1.CCl4
-1.47485	-2.40777	0.616751	-0.14312	1.74006	-0.29661	-0.06447	0.151726	-0.26382	0.210205	-0.09908	0.151699	-0.09432	-0.27857	-0.1712	-0.12038	0.02892	0.080309	-0.00763	-0.09736	0.008546	-0.06588	-0.01221	-0.05218	0.041902	0.025564	-0.02373	-0.03323	0.055372	0.022164	-0.0059	0.010893	-0.00296	-0.00719	-0.00482	0.005212	0.002724	0.009829	-0.00342	-0.00051	0.002401	9.19e-17	sgBap1.CCl4
-6.36835	-0.36559	1.09654	0.470055	0.481187	0.260348	-0.01112	-0.45072	0.292906	0.034079	0.005213	0.139265	-0.15147	0.091354	-0.04947	0.065089	-0.01858	0.105729	-0.00607	-0.03545	-0.12884	-0.13468	0.028271	-0.02584	0.01776	0.014627	-0.0288	0.032898	-0.0115	0.03917	0.00582	-0.00228	-0.01086	0.001067	-0.01773	0.006459	0.003932	-0.00244	-0.00074	0.005996	-0.00227	-1.81e-16	sgBap1.CCl4
-5.74832	1.54345	-1.698	0.003357	-0.50805	0.548645	0.258908	0.164724	-0.06098	-0.03697	-0.01039	-0.03454	0.059779	-0.20838	0.07617	-0.00222	-0.15	0.074752	-0.01754	-0.01682	-0.0123	-0.00086	0.048736	0.018902	-0.01854	0.014927	-0.01144	-0.02376	-0.00833	0.048122	-0.0098	0.03768	-0.02745	0.00261	-0.01132	0.0012	0.002434	-0.00735	-0.01178	0.006544	0.008313	-2.5e-16	sgBap1.CCl4
0.024212	-2.19487	1.20648	0.318356	0.83904	-1.24667	0.111253	0.309872	0.175273	-0.05932	-0.02559	0.192247	0.236211	-0.12865	-0.01724	-0.05273	0.010643	0.000508	0.031905	0.009089	-0.06573	0.021671	0.009497	0.005687	0.015434	0.015367	-0.0288	0.01945	-0.00788	0.00875	0.001289	0.004278	-0.01775	-0.01878	-0.00553	-0.01197	0.002683	0.005586	0.006805	0.004487	-0.0003	-7.52e-16	sgBap1.CCl4
-2.86073	-1.5409	0.190899	0.355611	-1.8281	-0.87253	-0.35998	-0.05337	-0.14579	0.404329	-0.04581	0.200343	0.133359	-0.14851	0.042463	-0.05696	0.022901	0.051969	-0.0005	0.036678	-0.0929	-0.0077	-0.04314	-0.01115	-0.01459	0.004102	-0.03451	-0.04007	0.007177	-0.01853	-0.00418	0.01914	-0.01408	-0.00778	-0.00697	0.002527	0.010714	-0.00149	0.007496	0.001555	-0.00508	-5.41e-16	sgBap1.CCl4
-3.08399	-1.31114	-0.46871	0.140544	0.581189	0.294487	0.181777	-0.48566	0.226323	-0.03027	-0.064	0.161166	-0.13351	-0.01312	-0.03505	-0.04945	0.116213	-0.0099	0.006438	-0.01549	-0.02089	-0.02933	0.052888	-0.05067	0.046229	-0.02856	-0.04696	0.009694	-0.02978	-0.02119	0.013448	0.011203	-0.02789	0.008069	-0.00719	-0.0085	-0.00772	0.002661	0.00425	-0.00592	0.000183	-7e-16	sgBap1.CCl4
-11.1543	2.81288	7.09225	-0.19271	1.71476	-0.56014	-0.85511	0.247027	-0.68533	0.419872	0.431022	-0.4603	-0.13967	0.054663	-0.1727	0.210588	0.189469	0.065789	0.001469	0.09838	0.113464	0.008116	0.034398	-0.06113	0.007485	-0.06646	0.059445	-0.06827	-0.0118	-0.02069	-0.01205	0.046475	0.007272	-0.03966	0.002093	0.000289	-0.00463	0.021198	0.003532	-0.00313	-0.0003	1.75e-15	sgBap1.CCl4
-8.12754	1.74072	4.1651	0.564946	-5.15966	-3.21448	-0.61365	0.930806	0.166084	0.166962	-0.80448	1.06618	0.153802	0.280472	0.461315	-0.12527	0.219132	0.005487	0.037574	-0.11571	0.025467	0.047786	-0.07754	-0.05747	0.033104	0.087336	0.04728	-0.00477	-0.02188	0.014654	0.044397	-0.07627	-0.02632	-0.00047	-0.01689	0.006459	0.009214	-0.00163	-0.01256	0.001483	0.009213	-6.13e-16	sgBap1.CCl4
-0.32573	-2.70944	-1.90185	0.424253	-1.4436	-0.33228	-0.64879	0.234313	0.193091	0.384245	0.152248	-0.15779	0.219663	-0.04404	-0.14352	0.042046	-0.18004	0.149728	-0.0034	-0.0837	-0.01517	0.09218	0.047081	0.001444	0.005663	-0.01128	-0.00622	0.016571	-0.05626	-0.00489	0.009994	0.020969	0.001323	0.017273	0.009463	0.008249	0.000267	-0.001	-0.00187	-0.0138	-0.00362	-1.83e-15	sgBap1.CCl4
-1.39946	-2.48653	0.352613	-0.24138	-0.42386	-0.4584	0.067592	0.117478	0.064027	-0.03709	0.192698	0.096789	0.125428	-0.17126	-0.02185	-0.00558	-0.12836	-0.01578	0.009662	-0.05143	0.071893	0.006207	-0.0175	-0.04699	0.037749	0.00979	0.032737	-0.01836	0.0151	0.023034	0.004134	-0.01519	-0.01088	0.005644	-0.00275	0.002499	0.003938	-0.00694	0.001501	0.000531	-0.00014	-3.1e-16	sgBap1.CCl4
-0.49623	-3.16495	-0.32339	0.296302	-0.26075	-0.13999	0.09922	-0.04638	-0.00786	0.149651	-0.09003	-0.07178	0.04567	-0.03307	-0.25737	-0.06102	0.007929	-0.04377	-0.06408	0.002549	0.059995	-0.01863	-0.02994	-0.00676	-0.01899	-0.00273	0.004789	0.049017	0.011964	-0.00716	0.015931	-0.00789	0.002155	-0.01429	0.004279	-0.00322	0.004923	-0.01025	-0.00277	0.000677	-0.00119	-1.09e-15	sgBap1.CCl4
-1.95738	-3.76958	1.76693	-0.39684	1.141	-0.65567	0.24673	0.24024	0.348367	0.081248	0.128278	0.035889	0.211418	-0.02693	0.040703	0.04183	0.062426	-0.07913	-0.01174	0.05798	-0.03649	0.020036	-0.08593	-0.01603	0.026071	0.015861	-0.03625	0.031635	0.007385	-0.00454	0.005927	0.023339	-0.02373	0.019701	0.021272	-0.01622	-0.00855	0.004942	0.008043	-0.00656	-0.00428	-2.48e-16	sgBap1.CCl4
-6.98561	0.745147	2.30771	1.20595	-0.96919	-1.95785	-0.59018	0.209164	-0.51674	0.650006	-0.00218	-0.20239	-0.34935	-0.3179	0.056733	0.114162	0.020594	-0.05422	0.000677	-0.14851	0.0294	-0.04642	0.061776	-0.00209	-0.09157	-0.05427	0.015607	0.01749	-0.01992	0.005092	-0.00943	-0.01133	0.015153	-0.01289	0.002484	0.002749	0.005934	0.019573	-0.00255	0.00215	-0.00639	2.68e-16	sgBap1.CCl4
-4.96325	-3.12967	2.83287	-0.1971	-0.64356	0.155152	-0.25711	-0.7285	0.176122	-0.2295	0.535689	-0.21756	-0.35744	-0.12387	0.166912	0.235346	-0.07464	0.258549	-0.03917	-0.03303	-0.11011	0.172944	-0.0565	0.048971	-0.04224	-0.03356	0.015134	-0.03662	0.028891	-0.01514	-0.02918	0.011242	0.00573	0.010453	0.037461	-0.0052	-0.00025	0.012604	-3.91e-05	0.000134	0.008137	-4.01e-16	sgBap1.CCl4
-1.62391	-3.22047	-0.42966	0.025764	0.204873	0.138535	0.136168	0.096546	0.237135	0.062871	-0.14479	0.142403	0.105817	-0.05077	-0.17142	0.025231	-0.0432	0.019555	-0.03014	-0.04617	-0.01346	0.021639	0.032826	-0.01896	0.002855	0.007169	0.083581	0.007471	-0.06282	0.013969	0.003914	-0.01432	0.003346	-0.0236	-0.03967	-0.00452	-0.00428	-0.00873	0.010782	0.000417	-0.00181	-6.76e-16	sgBap1.CCl4
2.28104	-0.56979	0.736505	1.05959	1.35882	-0.93362	0.133103	-0.27309	0.167257	-0.30193	0.19048	-0.06578	0.010446	-0.23951	0.105852	-0.0849	0.062465	-0.15606	-0.01304	0.024488	-0.04837	0.045717	0.002391	0.015535	-0.03596	0.025844	-0.0116	0.039301	-0.02714	0.013322	-0.0237	0.021465	0.023675	-0.0011	0.016056	-0.01278	0.000715	0.006795	0.004526	-0.00112	0.002148	-1e-15	sgBap1.CCl4
2.72278	-3.34165	-0.80367	1.39259	-0.51686	0.07124	-0.587	-0.29038	-0.00242	0.248111	0.029355	-0.07706	0.120909	-0.01973	0.112887	0.096275	-0.09776	-0.03377	0.072673	-0.03086	0.034923	0.037547	-0.03079	-0.03064	0.026627	-0.04213	0.020425	0.002013	0.040489	-0.01432	0.021936	0.004756	-0.00789	0.025676	-0.00214	-0.00577	-0.01421	0.009423	0.015926	0.000332	0.002205	-1.62e-15	sgBap1.CCl4
-8.56314	1.86862	3.97678	0.326809	-0.67709	-0.73445	-0.48301	-0.16146	-0.30079	-0.00084	-0.08486	0.089766	-0.18223	0.125278	-0.02832	-0.08567	0.00103	0.059399	-0.01786	-0.02659	-0.10203	-0.14023	0.021998	-0.05198	0.060807	-0.00848	0.022402	0.047024	-0.05177	0.00584	0.004617	-0.02161	-0.00884	0.010103	0.035894	-0.02041	-0.00365	-0.01463	-0.00171	0.010011	0.000776	8.32e-16	sgBap1.CCl4
5.24498	-1.96327	2.17324	-0.03622	-0.57407	-0.41642	0.938942	-0.28875	-0.22738	-0.32934	0.250759	0.054799	0.107778	-0.18406	0.060806	0.081057	-0.03698	-0.04607	-0.108	-0.02865	-0.04384	-0.03006	0.071398	0.044597	0.020006	0.000957	0.028533	-0.0323	0.004866	0.011109	0.043466	0.034262	-0.00708	-0.02217	0.014641	-0.00873	-0.005	-0.0225	-0.0009	-0.01483	0.006663	-1.48e-15	sgBap1.CCl4
-3.04189	-0.65076	-1.05521	0.665959	0.38929	0.040271	0.084586	-0.46311	0.166781	0.086401	0.023496	0.133288	-0.03386	-0.03085	-0.03417	0.00714	0.006845	-0.03908	0.033959	-0.07393	-0.02784	0.016183	0.027027	-0.03143	0.014406	-0.03077	-0.00901	0.020831	0.004863	-0.02601	-0.00867	-0.01221	-0.00131	0.00493	0.001989	0.001708	0.010854	0.010752	-0.00067	0.002006	-0.00217	-2.05e-16	sgBap1.CCl4
-6.45161	-0.69993	0.891896	0.93169	0.542695	0.444245	-0.09655	-0.84597	0.458657	0.03984	0.000164	-0.02047	-0.40365	0.087604	0.089911	0.20167	-0.0539	0.050783	0.074589	-0.01652	0.022894	-0.02654	0.044588	-0.00036	0.032147	-0.05892	-0.02247	0.006256	-0.03849	0.010963	0.016934	-0.04579	0.023543	0.003889	0.000582	-0.00084	0.006678	0.006993	-0.00504	-0.00114	0.000481	-7.95e-16	sgBap1.CCl4
-4.85036	-0.72639	2.54874	0.448341	-1.64588	-1.0591	-0.37238	-0.66542	-0.33102	-0.01663	0.234121	-0.0538	-0.21796	-0.01756	0.039083	-0.01903	-0.05925	0.005385	-0.01142	0.050417	-0.0214	-0.12329	-0.04663	0.034484	-0.02948	-0.05103	0.023029	0.020999	0.011712	-0.07156	0.039205	-0.02732	0.010774	-0.01344	-0.00443	-0.02103	-0.00916	-0.0261	0.003838	0.002414	-0.00541	-7.27e-16	sgBap1.CCl4
-5.0019	-1.09802	-0.63997	0.712309	-1.17523	-0.23238	-0.10189	-0.27656	0.127917	0.564821	-0.05364	0.068971	0.037889	-0.12888	-0.07147	0.050927	-0.0345	-0.0558	0.056825	0.061345	0.064389	-0.0433	-0.05004	0.009768	-0.07805	-0.04476	-0.01944	-0.01439	0.018479	0.016069	0.015764	-0.02118	0.029102	-0.02742	0.013873	-0.001	0.003627	-0.00997	-0.00386	-0.00298	-0.00206	-7.31e-16	sgBap1.CCl4
-5.33332	-1.21176	1.71248	-0.14789	-0.78668	-0.31423	-0.21777	-0.18524	-0.34593	0.374286	0.103608	-0.01094	-0.00819	-0.25387	-0.06491	-0.06069	0.029511	0.04817	0.022023	0.062588	-0.03778	-0.08236	-0.03725	-0.04685	-0.02697	-0.009	0.012397	-0.01828	0.015996	0.043143	0.009653	-0.01618	-0.01157	0.011528	0.002079	-0.00389	0.001639	0.001298	-0.00091	0.008764	-0.00666	-1.33e-16	sgBap1.CCl4
4.12327	-1.69346	-0.06135	0.7173	0.494118	-0.23919	-0.20642	-0.15418	-0.17732	-0.01459	-0.10067	0.020085	0.045214	-0.07974	-0.00136	-0.09918	0.059939	-0.05467	0.070101	-0.02406	-0.00456	0.020142	0.02771	0.015778	-0.00302	-0.01772	0.014762	0.032727	0.027633	0.034809	-0.00617	0.015717	0.005051	0.004412	0.02755	-0.03962	0.000798	-0.00708	-0.02283	-0.00466	0.001098	9.47e-17	sgBap1.CCl4
-0.61706	-2.77789	1.62491	0.160436	0.625144	-0.5896	0.264748	-0.15866	-0.08951	-0.21037	0.109231	0.142209	0.047149	-0.24173	-0.01712	0.003814	-0.09464	0.057377	-0.09701	0.027035	0.007583	-0.01059	0.01083	0.010202	0.003629	-0.0155	0.012663	-0.01336	-0.00581	-0.00504	0.007853	0.013923	-0.01761	-0.01828	-0.02318	0.006769	-0.00059	-0.00511	0.001159	0.005895	0.000302	-1.28e-15	sgBap1.CCl4
1.46432	-2.21691	-0.42668	1.13273	-0.21067	-0.76933	-0.45584	-0.09529	0.271623	0.008454	0.003053	-0.20051	-0.16535	0.138077	0.077171	-0.06273	-0.06124	-0.02073	0.070435	0.02388	0.098251	-0.05641	-0.0021	0.034209	-0.00132	0.055093	-0.01958	0.028252	0.033925	0.010769	-0.04531	0.015101	-0.027	0.022219	0.005788	0.035804	-0.00435	-7.06e-05	0.005688	0.007358	0.00016	-1.34e-15	sgBap1.CCl4
-1.28818	-1.39298	-2.75092	1.47694	0.387242	-0.15393	-0.07714	-0.56743	0.320474	0.258111	-0.1614	-0.16053	-0.0665	0.10587	-0.0485	-0.01253	-0.01316	-0.07836	0.030482	0.057318	0.129602	0.008263	-0.09111	0.016045	0.04034	0.037403	0.010902	0.034943	-0.03465	-0.00403	0.017905	0.007116	-0.0182	-0.02086	-0.00743	0.00288	-0.00434	0.014347	0.004969	0.002305	-0.00431	-2.61e-15	sgBap1.CCl4
4.97398	-3.18496	-0.03499	0.967136	0.235972	0.356241	-0.3492	-0.03555	-0.31173	-0.10585	-0.24122	-0.11073	-0.04429	0.056351	0.10988	-0.07585	0.043779	0.167368	0.139032	-0.01219	0.021607	0.051588	0.004135	-0.01849	0.038406	-0.02656	-0.02806	0.007092	0.042168	-0.02941	-0.02205	-0.00658	-0.00078	0.026471	0.003402	0.006309	-0.01119	-0.00524	-0.0215	0.006687	0.002179	-1.17e-15	sgBap1.CCl4
-10.3766	2.50509	5.89646	0.819862	-5.27311	-4.23576	-1.00667	1.87114	-0.40707	0.697779	-0.80022	0.565167	-0.62764	0.057648	0.450647	0.039774	0.659291	-0.00553	-0.06603	-0.25401	0.126061	0.199638	-0.07665	-0.08732	-0.07594	-0.03312	-0.02636	-0.05279	0.002432	0.004861	-0.0236	0.022367	-0.00462	-0.01113	-0.04004	0.008955	-0.00463	0.018453	-0.0228	-0.006	0.018454	4.98e-16	sgBap1.CCl4
-0.54568	-2.60726	-2.20738	1.69701	0.924229	-0.19888	-0.56261	-0.2547	0.198138	0.387345	-0.25161	-0.13443	-0.12513	-0.05731	0.190581	-0.08532	-0.10857	0.056817	0.007842	-0.06692	0.088519	0.030364	-0.06189	0.01689	0.014835	-0.00715	-0.03656	0.032198	-0.04102	-0.01156	0.024229	-0.00347	-0.00313	-0.00807	-0.01908	0.010936	-0.00521	0.009757	-0.0069	-0.01304	0.003168	-1.84e-15	sgBap1.CCl4
1.55919	-2.09786	-0.75881	0.27715	-0.57422	0.03838	0.043035	-0.58811	0.01813	0.015818	0.193208	-0.05672	0.068802	0.006221	-0.17656	-0.01929	0.116988	-0.08618	0.087968	0.014897	-0.00837	-0.01897	-0.07929	0.026442	0.018565	-0.0337	-0.00455	0.003969	0.005368	0.019778	-0.01392	0.011591	-0.03086	-0.00935	-0.00648	-0.00202	-0.03898	-0.00748	0.005091	0.000655	0.006332	-1.26e-15	sgBap1.CCl4
-0.3933	-3.84684	1.32637	0.392248	0.603007	-0.18733	0.175057	-0.18836	-0.0179	-0.22305	-0.06974	-0.01049	-0.22412	-0.14595	-0.12075	0.075198	0.026922	0.060926	-0.08197	0.057727	-0.06585	0.039838	-0.0288	-0.00462	0.000189	0.048972	0.001529	-0.01656	-0.0233	-0.03335	-0.05828	-0.01128	0.009428	0.011131	0.006057	0.000856	-0.00751	0.012709	0.010438	0.00696	0.003578	-1.6e-15	sgBap1.CCl4
-7.71046	1.42949	2.12895	-0.35654	-1.09881	1.212	-0.13252	-0.74179	-0.49995	0.023169	0.022162	0.120309	0.060623	-0.09873	-0.01629	-0.09681	-0.03359	0.062879	0.018486	0.037822	0.057586	-0.08667	0.049879	-0.02109	-0.00255	0.007458	-0.02017	-0.01008	-0.04492	0.024412	0.005808	-0.01902	-0.01951	-0.01436	0.010095	0.00086	0.003557	-0.00379	-0.00358	0.001819	-0.00401	1.92e-16	sgBap1.CCl4
-1.90127	-2.26592	0.19998	0.784119	0.627126	0.022338	-0.045	-0.51161	-0.21358	0.163732	-0.05126	0.074136	-0.20439	-0.20662	-0.1839	0.029862	0.136391	-0.03167	-0.03187	-0.01287	-0.05486	-0.04414	0.004459	-0.03747	-0.00108	0.035934	0.018201	-0.00876	0.00173	-0.01036	-0.02489	-0.02562	-0.00357	-0.00274	-0.00653	0.020397	-0.01834	0.007221	0.002382	-0.00029	-0.00198	-1.25e-15	sgBap1.CCl4
-5.86042	-1.02328	0.481897	0.733066	0.740609	0.156951	-0.06719	-0.47206	0.361703	0.193668	0.024042	0.120793	-0.22537	-0.03357	0.007647	0.087343	-0.03895	0.072705	0.038511	-0.07323	-0.05687	-0.03885	0.036646	-0.02879	-0.02247	-0.06706	-0.03012	-0.0014	-0.01988	0.009652	-0.00046	-0.01655	0.01251	0.000497	-0.00368	0.000579	0.002779	0.006972	-0.00718	-0.00707	0.000444	3.62e-16	sgBap1.CCl4
-3.53172	-0.19709	-0.62981	-0.59196	0.529364	0.855181	0.344866	-0.03866	0.195003	-0.08023	-0.20606	0.351702	0.054183	0.105272	0.054557	-0.06578	0.106713	-0.04418	0.025758	-0.14818	0.07463	0.000167	0.14336	0.010931	-0.01325	-0.06613	-0.03042	-0.0165	-0.00544	-0.04286	-0.03257	0.005997	-0.01772	0.01915	-0.01237	-0.02019	-0.0084	-0.0094	0.008883	0.002941	0.002677	7.84e-16	sgBap1.CCl4
-1.99073	-0.14374	-2.33706	0.402304	0.454742	0.067158	-0.10027	-0.0525	0.062397	0.047002	0.107531	-0.01432	-0.08375	-0.01933	-0.08948	-0.02842	0.054721	-0.01598	0.056154	-0.00318	-0.0558	0.002899	-0.01703	-0.02187	0.013871	0.018037	0.02355	0.001598	0.000423	-0.01891	-0.01044	-0.02255	-0.001	-0.00309	-0.0077	0.020032	-0.00592	0.005742	0.00547	0.007123	-0.00061	-1.05e-15	sgBap1.CCl4
0.211021	-2.54917	0.686904	0.311155	0.40978	-0.78047	0.08011	0.004762	0.053132	-0.02998	0.155056	-0.12991	-0.17933	-0.0987	-0.208	-0.00884	0.10498	-0.0766	0.000525	-0.01616	-0.04703	0.065963	0.003791	0.013647	0.016916	0.012887	-0.02388	0.018587	0.003697	-0.00399	-0.02028	0.001891	-0.00044	-0.0123	0.005507	0.021987	-0.01954	0.002745	0.00702	0.001911	0.002113	-1.53e-15	sgBap1.CCl4
3.11144	0.294984	-0.78586	2.0406	-0.42735	-0.36986	-0.41449	-0.2033	-0.06181	-0.15894	0.265064	0.013139	0.069766	0.177722	-0.09294	-0.10076	-0.16154	0.014224	-0.10892	-0.06714	0.010566	-0.04844	0.006562	0.047814	0.026327	-0.02929	-0.02686	-0.00444	-0.01671	0.018334	-0.03322	0.039721	-0.01421	-0.00535	-0.02019	-0.01523	0.006072	0.008733	0.010964	0.001802	-0.0054	-5.6e-16	sgBap1.CCl4
-4.17764	0.278324	-0.51474	0.600723	-1.02006	-0.58442	0.088219	0.098847	-0.01071	-0.09494	0.033247	0.147981	-0.09129	-0.13294	-0.18998	-0.01614	0.002022	0.053435	0.001456	0.040907	-0.08796	-0.02172	-0.0241	-0.04814	0.020522	0.040891	-0.05968	0.038596	0.003815	0.000611	-0.01289	0.017611	0.00449	-0.00685	-0.00239	0.015934	0.015105	-0.0029	0.002785	0.00182	-0.00072	-1.31e-15	sgBap1.CCl4
-2.37088	-1.62026	-1.66426	-0.6503	-0.27376	0.409442	0.200288	0.321702	0.051217	0.080214	-0.03707	-0.03193	0.033031	0.036821	-0.27973	-0.07642	-0.03954	0.008022	-0.00582	-0.08349	0.040038	-0.01164	-0.02995	-0.06236	0.01953	0.030541	0.049566	-0.01819	0.002145	0.013852	0.01724	-0.02712	-0.00672	-0.00404	0.003927	-0.00629	0.01309	0.000332	0.010253	0.000686	-0.00161	-4.03e-16	sgBap1.CCl4
-1.28434	-1.47322	-1.63486	0.729461	-0.20938	-0.11997	-0.20596	-0.19523	0.201548	0.031135	0.078634	0.048396	0.027952	-0.04884	-0.18276	-0.02996	-0.03934	0.100467	0.045045	-0.00719	-0.0719	0.04509	0.022653	-0.01054	0.007795	0.025495	0.01911	0.005754	-0.03701	-0.02909	-0.0215	-0.00017	-0.01917	-0.00467	-7.62e-05	0.005531	0.002486	0.005493	0.006982	-0.00534	-0.00057	-1.65e-15	sgBap1.CCl4
2.24654	-2.6853	1.3828	-0.08307	0.559899	-0.5134	0.43949	-0.14702	0.036079	-0.52044	-0.02484	-0.11178	-0.11602	-0.03452	0.128818	-0.06174	0.005387	0.018895	-0.12195	0.048237	-0.01476	-0.07	0.054846	-0.00067	-0.00302	0.051071	-0.00223	-0.02043	-0.01592	-0.00975	0.006796	0.024039	0.007264	-0.00353	0.019903	0.01491	-0.01246	-0.01002	-0.00932	0.011402	0.004927	-1.52e-15	sgBap1.CCl4
-4.30067	-2.62051	0.467339	1.22005	-0.32467	0.1685	0.016342	-0.47868	0.116894	0.047722	0.073136	0.216813	-0.17886	-0.2059	-0.10435	0.194921	-0.17348	0.251461	-0.12188	-0.0967	0.116198	-0.00372	0.027418	-0.01456	-0.02504	-0.06519	-0.04101	-0.02799	0.031579	0.015146	-0.00649	-0.04831	0.005507	-0.01595	-0.033	0.007473	0.007845	-0.00632	-0.01428	0.006292	-0.00337	-1.16e-15	sgBap1.CCl4
-2.2034	-1.03591	-1.66223	0.991696	-0.21822	-0.57992	-0.21841	-0.16305	0.271868	0.225348	-0.08895	-0.05446	-0.14639	-0.02033	0.005187	0.030086	-0.00893	-0.0223	0.027187	-0.00826	0.0246	0.066742	0.069834	-0.0099	-0.00849	0.001797	-0.00376	-0.01145	-0.02005	-0.01989	0.021526	-0.00363	0.000775	0.000171	-0.00409	0.006426	0.00888	0.014543	0.005771	-8.34e-05	-0.0047	-1.23e-15	sgBap1.CCl4
2.77526	-1.58064	-0.79772	1.6807	1.12375	-0.18246	-0.37263	-0.15339	-0.01296	-0.02131	0.016056	0.222937	-0.03263	-0.13612	0.116971	-0.12182	0.01828	-0.14793	-0.07282	0.027931	0.077676	-0.01765	-0.04069	-0.04343	0.064562	0.02298	0.023888	-0.00334	0.033712	0.033159	-0.01031	-0.00954	0.005706	0.005733	0.002088	0.005735	-0.02022	0.007442	0.005812	-0.00242	0.003246	-7.12e-16	sgBap1.CCl4
-13.1691	4.73787	8.81624	0.401409	1.13358	0.420545	-1.40971	-0.67404	-0.8812	0.219208	0.223344	-0.26453	-0.05064	0.284637	-0.3245	0.094651	0.039125	0.128742	-0.07024	0.124354	0.001859	-0.1334	0.07085	-0.05775	0.040723	-0.02327	0.026002	-0.04328	-0.03341	-0.04426	0.008456	-0.01418	0.012343	-0.02127	-0.00878	-0.00491	-0.00278	0.00466	0.006181	0.003439	-0.00318	2.74e-15	sgBap1.CCl4
-5.0482	-0.26731	-1.52748	-0.37862	-0.34051	0.951805	0.347254	0.113082	0.138599	0.0204	0.024565	-0.03847	-0.10005	0.022812	-0.13986	-0.08741	-0.0274	0.059058	-0.03241	-0.05363	-0.01306	0.00449	-0.03229	-0.03345	-0.04429	-0.05951	-0.03735	0.000964	-0.00724	0.024645	0.004836	0.000128	-0.00346	-0.01792	-0.01922	0.007484	-0.00185	-0.00847	-0.00482	0.000166	0.001217	-1.41e-16	sgBap1.CCl4
-4.30377	-2.72552	1.30645	-0.75275	-1.21389	0.316853	-0.09356	-0.393	-0.06913	0.155636	0.254279	-0.11902	-0.0583	-0.18622	-0.01541	-0.08556	-0.03581	0.046694	-0.00542	0.066185	0.003072	0.023103	-0.09801	-0.01694	-0.04153	-0.01747	0.003334	-0.02411	0.019222	0.032751	0.012549	-0.00058	-0.00332	0.004706	-0.01427	0.001511	0.004663	-0.00632	0.002543	0.01072	-0.00414	-7.2e-16	sgBap1.CCl4
-9.51129	3.61159	0.352694	1.47607	-0.58209	1.14523	0.075349	-1.02069	0.110791	0.241773	-0.37529	0.374575	-0.01969	-0.08336	-0.08643	0.202403	0.07332	-0.12228	0.187876	0.089892	0.191559	-0.10929	0.114314	0.034115	-0.02293	0.063798	-0.04641	-0.01894	-0.01343	-0.00305	-0.0282	0.005321	0.044191	-0.04832	-0.01046	0.010248	-0.00549	0.010182	0.005934	-0.00641	0.000603	-6.97e-16	sgBap1.CCl4
-3.7236	-1.22344	0.392758	0.359769	0.405137	-0.13671	0.13571	-0.15828	0.01421	0.058963	0.136743	0.232573	0.101688	-0.28675	-0.13476	0.009	-0.08192	0.037411	-0.02677	-0.05673	-0.0028	-0.00852	0.028187	-0.07648	0.035581	-0.0236	-0.01146	-0.00512	0.024992	0.022089	0.035664	-0.00322	-0.03047	0.017424	-0.00205	0.017152	-0.0055	0.007731	0.008656	-0.00538	-0.00355	-6.42e-16	sgBap1.CCl4
-3.33138	-1.32107	-0.02558	-1.51988	-0.43439	0.533211	0.269869	0.058263	0.277578	-0.30346	0.220602	0.00585	-0.15756	0.128173	-0.02357	-0.10386	0.005138	-0.00554	0.059536	-0.09797	0.003034	0.021861	-0.02617	-0.01649	0.015647	-0.03355	0.001485	0.022103	0.015335	0.012818	0.017585	0.015193	-0.01196	0.008091	-0.01084	0.01432	-0.01943	-0.01152	0.002804	-0.00042	-0.00016	-8.07e-16	sgBap1.CCl4
-4.58735	-0.80067	1.02608	-1.31207	0.59387	-0.04032	0.233958	0.704652	-0.01137	-0.05328	0.142853	-0.23335	-0.15599	-0.01831	-0.03574	-0.00921	0.101901	-0.06038	0.050857	-0.10191	0.101641	0.065799	0.034631	-0.02108	-0.00423	-0.0058	0.057637	0.029803	-0.03033	0.01514	-0.01845	-0.00544	0.018723	-0.01098	-0.00242	-0.00297	-0.00345	0.010062	0.007289	0.010096	-0.00627	-1.28e-16	sgBap1.CCl4
-2.49806	-2.02291	2.49416	-0.65071	3.09376	-1.04644	0.315274	0.879851	-0.01505	0.179674	0.212192	-0.00336	0.139295	-0.01099	-0.16885	0.140525	0.142836	-0.02123	0.000352	-0.10087	0.027138	0.009954	0.032124	-0.02022	0.032416	0.048182	-0.0185	0.000889	-0.02719	0.005325	-0.01938	0.00783	0.010668	-0.01669	0.012506	0.002352	0.005122	0.008258	0.002304	-0.0004	-0.00745	1.69e-16	sgBap1.CCl4
3.59806	-3.9773	-0.32255	-1.52326	0.072675	0.224949	-0.21766	0.366591	0.003862	0.087751	-0.13375	-0.06308	-0.08348	0.057651	-0.01085	-0.22073	0.050199	0.055467	0.003172	-0.00707	-0.00297	-0.07904	0.095386	0.014242	0.063484	0.012206	-0.01912	0.027354	0.016116	-0.01037	-0.01775	0.00546	0.018741	-0.03881	-0.01743	0.027571	0.004062	-0.00487	0.006705	0.002272	-0.00012	2.62e-16	sgBap1.CCl4
-5.21874	-0.7804	-0.28164	-0.41697	0.556037	0.312292	0.021405	0.135673	0.183684	0.474369	-0.02835	0.06	0.295588	-0.0378	0.149907	-0.07937	-0.00945	0.036591	0.044885	0.091873	0.000546	-0.03766	-0.0492	0.030556	-0.0488	0.030875	-0.04013	-0.04194	0.01314	0.015741	-0.00453	0.018899	0.023204	0.007541	-0.00418	0.004135	0.002122	0.00247	-0.00348	0.001842	0.000293	-8.01e-16	sgBap1.CCl4
5.46215	-2.48273	0.857044	-0.41528	-0.22454	0.093119	-0.26129	0.114727	-0.00736	-0.00597	0.165076	0.160473	-0.0094	-0.08052	-0.14693	-0.05503	0.108891	-0.15366	0.101071	0.044009	-0.07265	-0.01593	0.046249	0.021447	-0.02962	-0.01135	-0.02461	-0.00284	0.006287	-0.01565	0.031082	0.019132	0.015081	0.00123	-0.01257	-0.00366	-0.01397	-0.02344	0.015438	-0.00582	0.007387	-5.95e-16	sgBap1.CCl4
-4.23045	-0.63676	-0.78942	-0.79445	-0.16971	0.747042	0.476116	0.236542	0.10012	-0.16667	-0.03897	-0.10198	-0.14225	-0.0051	-0.10548	-0.00518	0.065704	-0.07623	0.044598	0.017023	0.03716	0.030054	-0.02852	-0.02874	-0.01876	0.020276	0.033512	-0.01821	-0.0012	0.044858	0.008233	0.002499	0.00154	-0.01639	-0.00454	-0.00787	-0.00303	-0.00254	0.004222	0.005947	-0.00056	3.1e-16	sgBap1.CCl4
4.20499	-4.02268	0.497041	-1.41316	0.040375	0.12208	0.05192	0.149493	-0.1843	0.08166	-0.23161	0.077389	-0.15586	0.009326	-0.12696	-0.09066	0.060418	-0.04199	0.10916	-0.01099	-0.01516	-0.02184	-0.04395	0.043617	-0.02611	0.024667	-0.0248	-0.00946	0.042456	0.000261	0.011051	0.015807	0.004896	-0.01805	0.006487	0.020035	0.003595	0.002494	0.007284	-0.00887	-0.00153	-4.14e-16	sgBap1.CCl4
-5.24203	-1.16498	0.578341	-0.74172	-0.37355	1.10422	0.040279	-0.45744	0.201703	0.009895	0.0755	0.158953	0.021114	-0.02244	0.123634	-0.00902	0.002132	0.093298	0.014766	-0.05627	-0.03248	0.043913	0.056329	0.000764	-0.02798	0.007176	-0.01935	-0.02793	-0.03655	0.008112	-0.0037	0.017831	0.003506	0.013029	0.005821	0.003373	0.004175	0.011682	0.001085	-0.00486	0.000258	-2.92e-16	sgBap1.CCl4
2.35436	-2.497	0.79856	-0.761	-0.15945	-0.56708	0.338557	0.068449	-0.04447	-0.19105	-0.01196	-0.06639	-0.10226	-0.02612	-0.056	-0.00527	0.13196	-0.1436	0.049786	-0.02212	0.010485	0.021581	0.062476	0.004347	-0.02225	0.003456	0.017379	0.058507	-0.01797	-0.00707	-0.00256	0.000192	0.023054	-0.01452	0.008945	-0.02105	0.018981	-0.00471	0.002756	0.000782	0.000713	2.15e-17	sgBap1.CCl4
-4.02076	-2.10261	-0.28406	0.239585	0.324816	0.199027	0.155841	-0.31627	0.178606	0.512493	0.062825	0.180016	0.389235	-0.12092	-0.01607	0.021041	-0.0721	-0.04578	0.034714	0.001921	-0.02779	-0.03308	-0.13856	-0.01006	-0.06218	-0.05726	0.033605	0.009307	0.021545	0.027442	0.01786	-0.00928	-0.00989	0.021771	0.001557	-2.77e-05	-0.00335	0.001448	-0.00188	0.003888	0.000743	-5.97e-18	sgBap1.CCl4
-6.54544	-0.67181	2.53329	-0.0143	-0.65082	0.03487	-0.189	-0.21697	-0.24915	0.158437	0.10584	0.176814	0.064062	-0.16451	-0.04528	-0.05886	-0.04065	0.197054	-0.03477	0.046958	-0.09749	0.002038	-0.03769	-0.05621	-0.00641	-0.00129	-0.06585	-0.0403	-0.00308	0.018691	-0.02054	-0.01487	-0.00232	0.005772	0.019233	0.006322	0.012067	0.004881	-0.00095	0.001971	-0.00609	-3.67e-16	sgBap1.CCl4
3.11436	-2.96978	-0.34081	0.19288	-0.18529	-0.07275	-0.26556	-0.37043	-0.07447	0.224402	0.050861	-0.15195	-0.07344	0.020264	0.03878	0.021304	0.030327	-0.06914	0.081596	-0.06569	-0.02033	0.044674	-0.03526	0.046431	0.022844	0.023339	0.01594	0.010595	0.015476	0.019736	-0.0355	0.018499	-0.00245	-0.01879	-0.00489	0.013733	0.001953	-0.01053	-0.01086	-0.00484	2.5e-07	-9.37e-16	sgBap1.CCl4
-1.453	-5.52813	1.81235	-0.46956	-0.54102	0.26733	0.049144	-0.06853	0.141908	-0.00341	-0.08663	-0.01991	-0.15205	-0.13899	-0.00623	0.114042	-0.03334	0.139464	-0.16816	-0.05194	-0.08338	0.088761	-0.04802	0.00434	-0.01699	-0.06419	0.018431	0.063604	0.048307	-0.00494	-0.00369	-0.05335	0.030985	-0.01229	-0.0085	0.008081	0.018268	0.006385	0.012019	-0.00297	0.001594	-1.11e-15	sgBap1.CCl4
0.31092	-4.3431	-0.68683	-0.01352	0.14198	-0.56316	-0.44976	0.612253	0.456704	0.280407	-0.40904	-0.16972	0.188904	0.057366	0.059679	-0.14304	-0.18958	0.076305	0.04805	0.011145	-0.03687	0.054346	0.052034	0.002299	0.04332	0.057965	0.065394	-0.0036	-0.03268	0.029603	-0.01164	-0.00287	0.022416	-0.00924	0.008039	0.004671	0.012469	0.00936	0.001223	0.003316	-0.0011	-1.29e-15	sgBap1.CCl4
-2.60559	-0.04703	-0.65127	-0.64946	-0.65805	-0.08057	0.294761	0.301283	-0.28731	-0.06316	0.014777	0.076399	-0.06603	-0.16807	-0.1379	-0.00823	0.05418	-0.06382	0.014647	0.028553	-0.01261	-0.04116	0.004583	-0.03492	0.03716	0.015767	0.024922	0.011278	-0.0032	0.022637	-0.01062	-0.02405	-0.02881	-0.00714	-0.01653	0.008353	0.003082	-0.00102	0.011616	-0.00433	-0.00811	1.2e-16	sgBap1.CCl4
-7.65151	2.24655	-0.9194	0.450245	-0.6269	0.935788	0.345831	-0.253	0.153148	-0.01031	-0.13902	-0.03999	-0.20691	0.083283	-0.01213	0.067273	0.037554	-0.05746	0.122788	0.094833	0.020938	-0.03348	-0.01102	-0.02529	-0.03229	0.027317	-0.03024	-0.06074	0.009621	0.017712	-0.02059	0.024505	0.010227	0.007633	0.017427	0.005595	0.006557	-0.00223	-0.00109	-0.00891	0.00176	9.17e-16	sgBap1.CCl4
-0.13773	-2.38497	-1.64669	0.294875	-0.54575	-0.38575	-0.53868	-0.23126	0.211836	0.359263	0.013568	-0.27827	0.024553	0.004716	0.246432	0.005435	-0.0778	-0.0104	0.067994	-0.00774	0.013581	-0.01341	0.054186	0.029975	0.049171	0.030913	0.023523	-0.02542	0.002907	0.019523	0.006153	0.004123	-0.01607	-0.0202	-0.00436	0.000117	0.001816	-0.00138	0.004908	0.008539	-0.00247	-5.48e-16	sgBap1.CCl4
-5.08585	0.490001	-1.42917	0.357773	-0.56213	-0.14007	0.18484	0.247098	0.007672	0.19316	0.0047	0.058917	0.139042	-0.11672	-0.10301	-0.00477	-0.14764	0.036714	-0.03117	0.018802	-0.0535	-0.01977	-0.06152	-0.0447	0.000697	0.006981	0.007766	0.007445	-0.00585	0.024917	0.031854	-0.0174	0.0084	0.012016	0.031642	0.00361	0.002723	-0.00224	-0.00367	-0.00326	-0.00382	-9.1e-16	sgBap1.CCl4
-1.26881	-3.15665	-0.70301	0.085351	0.922026	-0.10414	-0.11598	0.040432	0.064308	0.347592	-0.22959	-0.15085	-0.0717	-0.02441	-0.12216	-0.12173	0.067131	-0.05326	0.034651	0.040445	-0.01919	0.009822	-0.11688	-0.03312	0.019501	0.066068	0.052349	-0.02694	-0.01303	0.003112	-0.01229	-0.02661	0.028904	-0.00285	0.00577	-0.00748	0.005167	0.016576	0.001417	-0.00064	-0.00139	-2.27e-16	sgBap1.CCl4
-2.21023	-2.19903	2.65658	0.493192	-0.89946	-1.7342	0.181121	0.374964	0.358221	-0.49109	0.137259	0.238876	-0.06622	0.00953	-0.08829	0.089193	0.007366	0.04952	-0.07795	0.096791	0.005378	0.063145	-0.02555	-0.01678	-0.05994	0.107823	-0.07342	-0.03107	0.054086	-0.02009	-0.00232	0.010847	0.001337	-0.01575	0.042821	-0.00405	-8.24e-05	0.008434	-0.00032	0.011606	0.01326	-2.14e-15	sgBap1.CCl4
-9.01336	3.13989	1.72245	1.14185	2.81343	0.172107	-0.08166	0.258551	0.433727	0.287517	-0.26863	-0.15105	0.168241	0.320031	-0.26947	0.013428	-0.04473	-0.08887	-0.0066	-0.02545	-0.0573	0.005785	-0.0251	-0.00601	0.066089	-0.0486	-0.01627	0.065666	0.017574	0.008086	-0.00523	0.009592	0.026163	0.015007	-0.01157	-0.00947	-0.011	-0.00742	-0.00678	-0.00272	0.002527	1.76e-15	sgBap1.CCl4
1.82489	-4.58836	-0.13886	-0.73706	-0.99602	0.263213	-0.07603	0.097701	0.059679	0.146648	0.09804	-0.13439	0.014494	0.017334	-0.19461	-0.00791	-0.01636	0.007733	-0.03064	-0.12378	0.011252	0.074662	0.054931	0.023154	-0.00291	-0.01701	0.016092	0.010626	0.051815	-0.01304	0.014445	-0.00454	0.003569	-0.02299	-0.02674	-0.00029	0.016036	-0.01679	0.006889	-0.00368	-0.00013	-1.25e-15	sgBap1.CCl4
-2.28163	-1.58429	-1.11477	-1.1514	0.294885	0.390532	0.227577	0.553501	0.024048	0.127485	-0.09204	0.073783	0.04868	-0.05158	0.008937	-0.07411	0.035626	-0.03308	0.015361	-0.13132	0.053716	-0.0352	0.07047	0.037148	-0.08787	0.024189	0.021449	0.00593	-0.00841	-0.01329	-0.01574	-0.0041	-0.00592	0.014695	0.003752	-0.01129	0.006173	2.62e-05	0.011223	-0.003	-0.00046	5.41e-16	sgBap1.CCl4
-2.60438	-2.05169	-1.2698	0.394135	-0.2834	-0.04834	-0.35955	-0.45138	0.141515	0.38543	0.030621	-0.20682	-0.07489	-0.12444	0.078076	0.011026	-0.08483	-0.01943	0.055758	-0.11608	-0.01298	-0.02184	-0.00875	0.033717	-0.01635	0.005838	0.075038	0.04717	-0.00895	0.030544	0.014025	-0.02032	0.018596	0.010895	0.014989	-0.00891	0.004393	-0.00701	-0.00372	0.010985	0.003892	-9.91e-16	sgBap1.CCl4
-5.0278	-2.15805	1.77384	-0.23952	0.71264	0.197389	-0.06512	-0.11259	0.171636	0.180895	-0.08894	0.083251	-0.00209	-0.0322	0.086085	-0.10234	-0.08112	0.075736	-0.02563	0.00547	-0.03511	-0.08649	0.040848	-0.01347	-0.06065	-0.05212	-0.03124	-0.05172	-0.00052	0.015931	0.026346	-0.04374	-0.003	-0.00416	0.008987	0.003017	0.012248	0.003283	-0.00709	-0.00993	0.005353	5.37e-16	sgBap1.CCl4
-0.865	-2.25936	1.93081	0.368794	1.91356	-1.21718	0.15717	0.191355	0.251317	-0.22382	0.177646	0.256776	-0.13328	-0.26059	0.132219	0.13338	-0.05195	0.000474	-0.02117	-0.0086	-0.01804	0.045305	0.023232	-0.0368	0.043386	-0.00487	0.019569	-0.00762	0.010253	-0.01007	-0.00721	-0.007	-0.01154	0.00639	0.012794	0.017383	0.010982	0.006003	0.017124	-0.00507	0.005303	-7.06e-16	sgBap1.CCl4
-1.04062	-0.82623	-2.28896	0.74564	-0.42673	-0.13296	-0.16926	-0.38301	0.125685	0.116517	0.108176	0.045908	-0.10988	0.001311	-0.11802	0.088299	-0.0182	0.012041	0.018274	0.000239	0.035412	-0.0025	0.003434	-0.00987	0.019755	0.034423	0.022983	-0.01069	0.012365	-0.00043	0.018978	-0.00763	-0.02266	0.003975	0.006306	0.022773	-0.00242	-0.00824	0.003511	-0.00678	0.001944	-1.13e-15	sgBap1.CCl4
-5.10325	-0.65672	-1.25035	1.06462	-1.1435	-0.88287	0.133682	0.27048	0.490922	0.441708	-0.14384	0.273984	0.280738	0.001523	-0.04697	0.037692	-0.16636	0.008229	0.014927	0.055896	0.004009	0.007401	-0.0985	0.007642	-0.01137	-0.03304	-0.05818	0.063058	-0.02583	0.039035	0.02172	-0.01578	0.035814	-0.02033	0.031062	-0.00532	-0.00075	-0.00928	-0.00346	0.00272	-0.0067	-1.33e-15	sgBap1.CCl4
-2.91074	-3.70299	1.19701	-0.69191	-0.27046	0.341615	-0.06765	-0.61682	0.13428	0.083333	0.154263	0.055937	-0.11199	-0.09289	0.121976	0.077929	0.040185	0.022905	-0.01265	-0.04428	0.013059	-0.02985	-0.04826	0.0381	-0.0102	-0.00579	0.104917	0.04953	-0.01579	0.002512	-0.01604	0.035311	0.012019	0.02642	-0.0159	0.012469	-0.01121	-0.00863	-0.00128	0.002874	0.001534	-1.67e-16	sgBap1.CCl4
1.76886	-4.64941	-0.53014	-0.02296	-0.02323	0.193545	-0.36119	0.054195	0.030659	0.438887	-0.18773	-0.21434	0.121104	-0.04652	-0.13185	-0.09021	-0.11322	-0.02553	0.034503	-0.04526	-0.04438	0.008344	-0.01701	0.014905	-0.01548	-0.02101	0.034064	0.009208	-0.00463	0.013046	0.03946	0.006477	-0.03938	-0.00745	-0.01753	-0.01948	0.006526	-0.00519	0.01605	-0.00622	0.007525	-1.87e-15	sgBap1.CCl4
-1.14841	-4.49404	-0.45252	-0.8852	-0.3286	0.452956	-0.09083	0.162704	0.167617	0.41188	-0.10373	-0.28037	0.034884	-0.01003	-0.00969	-0.1112	-0.00955	0.024335	-0.01502	0.011359	-0.03091	0.012505	-0.01331	0.008029	-0.03113	-0.0075	-0.01377	-0.01294	-0.00528	0.02031	0.005593	-0.01652	0.005965	0.012358	0.028985	-0.00724	-0.00176	0.004088	-0.00063	-0.00273	-0.0018	-1.63e-15	sgBap1.CCl4
-1.47892	-3.44278	0.557716	-0.4341	-0.1525	-0.18047	-0.01844	-0.18612	-0.0613	0.249329	0.141641	-0.31703	-0.26748	-0.1412	-0.06561	0.025294	0.127791	-0.13556	0.023111	-0.01845	0.084943	-0.04274	-0.02732	-0.00052	-0.01353	-0.01236	-0.02878	0.044192	0.0344	-0.01139	0.000782	0.007118	0.001664	-0.01398	-0.00483	0.000221	0.002666	-0.00887	0.012622	-0.00098	0.003087	-6.14e-16	sgBap1.CCl4
-4.02163	-0.78055	1.15374	-0.7604	0.753362	-0.30758	0.075705	0.267082	0.004198	0.195173	-0.08692	0.408608	0.295307	-0.03472	0.084312	-0.10884	-0.00509	-0.00233	0.047716	-0.09159	-0.00405	-0.10896	-0.04081	0.016254	-0.0022	0.015351	0.004303	0.043048	0.015079	-0.00491	-0.036	0.009954	0.009484	0.008487	0.013621	-0.02376	0.009156	-0.00667	0.004668	-0.00329	-0.00199	1.83e-17	sgBap1.CCl4
-4.70495	-0.7273	-0.94115	-0.85361	0.114886	1.135	0.374814	0.097718	0.165698	-0.0613	-0.08835	-0.07925	-0.15925	0.080242	-0.0725	-0.13213	0.046124	0.000288	-0.03626	-0.00452	-0.02473	-0.05517	-0.00747	-0.03165	-0.03679	0.004256	-0.02575	0.007068	-0.03601	0.034289	0.00404	0.025798	-0.01046	-0.0185	-0.01552	0.014474	0.003488	0.00404	0.002117	-0.00399	-0.0051	-7.44e-16	sgBap1.CCl4
-5.28554	0.227845	0.730754	0.436765	0.507775	-0.58855	0.02388	0.070318	0.266292	-0.03276	0.054211	0.089294	-0.05374	0.144728	-0.08072	-0.05687	-0.02549	-0.01332	0.056354	-0.02218	-0.12383	-0.01009	-0.08112	-0.0221	0.02232	-0.02022	-0.03919	0.002986	0.045658	-0.02564	0.007669	0.003097	0.003764	-0.00775	-0.00418	-0.00986	-0.00117	-0.00636	-0.00241	-0.00305	-0.00017	1.47e-17	sgBap1.CCl4
-0.66258	-2.23815	1.08086	-0.35621	-0.55091	-0.39335	0.041014	-0.41336	0.079596	-0.29205	0.247109	0.318327	-0.08533	-0.10282	-0.02051	-0.02162	-0.00212	0.071609	0.002133	-0.07014	6.75e-05	0.005096	-0.01038	-0.00246	0.049992	-0.02831	0.034794	0.048326	0.041045	-0.03731	-0.05581	0.014513	0.000744	-0.00402	-0.00349	-0.02415	0.004677	-0.0055	-0.00387	-0.00243	0.00113	-8.25e-16	sgBap1.CCl4
-5.50206	0.454763	-1.20105	-0.39884	0.193262	1.07631	0.284525	0.050543	0.265829	-0.01244	-0.06834	-0.09774	-0.05893	0.099597	-0.06446	-0.07655	-0.01382	0.000179	0.03407	-0.04221	-0.00033	0.047391	0.026643	-0.0184	-0.02249	-0.02662	-0.01838	-0.02742	-0.00104	0.019023	-0.00658	0.001363	-0.00841	0.013287	0.008772	-0.00234	-0.00269	-0.00225	-0.00339	0.001598	0.004628	-1.12e-16	sgBap1.CCl4
-0.78773	-2.20663	-0.20204	0.073313	0.066821	-0.21552	-0.15351	-0.66163	0.242591	-0.08154	0.005062	0.124205	-0.30627	0.057622	0.209686	-0.00485	0.044547	0.015155	0.069684	-0.02374	-0.00578	-0.0261	-0.01062	0.046825	0.034541	-0.0141	-0.00416	0.005043	0.030877	-0.03258	-0.02366	0.000243	0.028956	-0.00741	-0.0003	0.008948	-0.01197	-0.02577	-0.00965	8.38e-05	0.008812	-6.35e-16	sgBap1.CCl4
1.80228	-0.14183	0.395412	0.112159	-0.83341	-1.12116	0.123936	-0.47777	0.195609	-0.13232	0.090173	0.16009	0.066009	-0.03154	0.185647	-0.05746	0.046154	-0.13887	-0.01965	0.02741	-0.02738	-0.0183	0.020511	0.004432	0.033215	-0.02627	-0.00176	-0.01457	0.038793	0.024808	-0.00243	-0.00101	0.004579	-0.00038	-0.00049	-0.00144	0.000824	0.007137	0.008146	-0.00158	-0.0046	1.61e-16	sgBap1.CCl4
-4.51517	0.298685	-0.40795	0.08339	-0.18977	0.038733	-0.01188	-0.12717	-0.12665	0.116464	-0.07219	0.069438	-0.1235	-0.11166	-0.06531	-0.00694	0.051328	-0.0183	0.089391	-0.02934	-0.0535	-0.01037	0.011226	-0.03334	-0.00017	0.027182	0.008815	0.009725	-0.02002	0.002949	-0.00157	-0.00652	0.002869	0.028851	-0.0017	-0.00541	0.005408	0.003351	0.009121	0.004535	-0.00279	-6.24e-16	sgBap1.CCl4
-0.53487	-1.5832	0.379912	0.144459	0.368235	-0.93637	-0.37101	-0.22633	0.342773	-0.20954	0.058421	-0.00901	-0.13983	-0.09944	0.285262	-0.10003	-0.07423	0.04535	0.09978	0.008891	-0.08808	-0.04503	0.031089	-0.01785	0.029979	-0.02949	0.038856	-0.00238	0.011642	-0.01453	0.001591	0.005155	-0.01804	-0.00186	-0.01943	0.011902	0.006407	0.00338	0.002924	-0.00807	-0.00049	-4.7e-16	sgBap1.CCl4
-3.29964	-0.54184	-0.67884	0.187578	-0.15393	-0.40567	-0.06091	0.004458	0.02096	0.047024	0.101874	-0.10514	-0.28199	-0.01341	-0.13913	-0.04341	-0.04028	-0.00216	0.074253	-0.03601	-0.03676	-0.03011	-0.02776	-0.00759	0.001228	-0.04741	-0.03984	0.004394	0.0154	-0.00626	0.002934	-0.01634	0.01135	-0.01326	0.006642	-0.01716	0.005815	-0.02551	-0.00127	-0.00154	0.008882	-7.16e-16	sgBap1.CCl4
1.72744	-1.51537	-1.19336	-0.12669	-0.35716	-0.10132	-0.01325	-0.50223	0.059329	0.078061	0.172806	-0.11345	0.122761	0.034781	0.040052	-0.03694	0.05387	-0.11277	-0.00896	-0.03574	0.025986	0.015952	-0.00249	-0.00903	0.048104	-0.01446	0.034393	0.006708	-0.00048	0.007994	0.005535	0.015814	-0.00077	-0.02348	-0.01198	-0.01251	0.00518	0.005616	0.006044	0.003193	0.001071	-5.13e-16	sgBap1.CCl4
-4.04476	-3.11524	1.44386	-0.52491	1.55802	0.462945	0.217008	0.09835	0.416261	0.014043	-0.11696	0.069453	-0.11391	0.098467	-0.0072	-0.01084	0.041427	0.056224	-0.0868	-0.02939	-0.00794	-0.10089	0.007066	-0.01631	-0.00989	-0.01936	-0.02191	0.017334	0.016166	0.042306	-0.00253	-0.00801	-0.00858	0.02557	0.003744	-0.01348	-0.00357	-0.00921	-0.00384	0.002873	0.004562	6.77e-17	sgBap1.CCl4
-5.99246	0.406599	0.649308	-0.53775	0.491922	0.721674	-0.03309	-0.12175	-0.191	0.228016	-0.07474	-0.09836	0.09887	-0.18765	0.04453	-0.19617	-0.07576	-0.00733	0.00647	-0.01483	0.008764	-0.05247	0.075862	-0.01029	-0.03254	-0.00989	-0.02476	-0.03606	-0.01549	0.029506	0.008767	-0.01685	-0.01935	0.018454	0.006219	-0.00599	-0.00305	0.010753	-0.00321	0.000436	0.000724	-5.37e-17	sgBap1.CCl4
-4.89058	0.515893	-1.40918	-0.34913	-0.13833	0.592265	0.491325	0.22042	0.171038	-0.27352	0.113722	-0.11869	-0.13013	0.071891	-0.15742	0.041366	-0.0155	-0.0393	0.038018	-0.01658	-0.02687	0.047944	-0.04623	-0.03523	-0.02657	0.0565	0.05062	-0.00255	0.002416	0.013893	0.022171	-0.00725	-0.01897	0.004672	0.010113	0.003481	-0.0012	0.004076	0.00307	0.002592	0.000198	-1.13e-15	sgBap1.CCl4
-6.41793	-0.90988	2.2935	-0.80906	0.481656	0.581187	-0.00753	-0.04256	0.09473	0.115905	0.11806	0.019661	0.075374	0.071166	-0.0925	-0.12337	0.025652	-0.03319	0.022651	0.082997	0.044522	-0.03239	-0.0766	-0.0351	-0.07826	0.015904	-0.01754	-0.06066	0.034012	0.021936	0.013296	-0.0013	-0.00481	-0.01174	-0.02513	0.010962	0.008967	-0.01229	-0.00138	-0.00084	-0.00085	-4.7e-16	sgBap1.CCl4
-4.42392	-1.86423	-0.11852	-1.00545	-0.6427	0.812996	0.312281	0.240826	0.236402	-0.05271	-0.03575	0.136097	-0.10493	-0.00025	-0.1591	-0.12703	0.026311	0.075225	-0.10977	-0.06161	0.034084	-0.03294	0.00285	-0.04308	-0.03889	-0.02486	-0.04045	0.032571	-0.00685	0.062598	0.004301	0.036053	-0.0116	0.011685	0.006642	-0.0073	-0.00364	-0.00955	-0.00852	-0.00419	-0.00455	-8.14e-16	sgBap1.CCl4
-2.1505	-1.98039	2.60317	-0.42019	-0.27029	-0.96872	-0.17904	-0.29045	-0.28963	-0.06608	0.269896	-0.01192	-0.04875	-0.31035	0.181764	-0.04642	-0.03432	0.02321	0.003548	0.035719	-0.02749	0.008724	0.019562	-0.02031	0.03561	-0.00548	0.009936	-0.04982	0.008765	-0.02193	-0.00056	0.013335	0.000328	0.024407	0.018192	0.007518	-0.01201	0.005271	-0.00403	-0.00084	-0.0068	-3.59e-16	sgBap1.CCl4
-4.34301	-1.33424	-0.23743	-0.22692	-0.09264	0.502706	-0.03822	-0.48709	0.174958	0.041582	0.085044	-0.01926	-0.12568	-0.07658	0.060512	-0.03392	-0.07455	0.046704	0.055584	-0.04913	-0.00707	-0.00976	0.000948	-0.00195	0.001373	0.002195	0.038703	-0.03397	0.008292	0.024791	0.008138	0.013324	0.004722	0.002545	0.013703	-0.01333	0.002487	0.001248	-0.01232	0.001445	0.004513	-6.69e-16	sgBap1.CCl4
4.46666	-3.39003	0.795968	-0.54199	0.224757	0.059025	-0.18948	-0.01513	-0.14129	0.034272	-0.02042	0.214149	-0.15872	-0.08381	-0.06779	-0.05272	0.042703	-0.05866	0.097169	0.00668	-0.07548	-0.00744	-0.02581	-0.00316	-0.00071	-0.01226	-0.00626	0.002851	0.053283	-0.01354	0.002061	0.011088	0.014121	0.020185	0.010106	-0.01099	-0.00861	0.013142	0.00342	0.001649	0.000776	3.73e-16	sgBap1.CCl4
-4.07693	-0.23846	-0.27794	-0.18226	0.746731	0.251049	0.017167	-0.10642	0.007642	0.134439	-0.06435	0.244391	0.068129	0.015147	-0.03804	-0.10694	0.046225	0.04826	0.059053	-0.06759	-0.01187	-0.085	0.013836	-0.02907	0.015526	0.007321	0.000318	-0.01127	-0.00226	-0.00145	-0.04641	-0.00446	-0.00086	-0.011	0.014455	-0.00526	0.008805	-0.00109	-0.00937	0.000812	0.000791	-3.15e-16	sgBap1.CCl4
-1.28112	-2.16407	0.658747	0.477995	-0.98641	-1.05135	-0.17113	0.202186	-0.0355	0.071695	0.04861	0.081367	0.013406	-0.13436	-0.24457	-0.01312	-0.03198	0.018764	-0.00022	-0.02034	-0.04557	0.008798	0.017357	-0.00398	-0.02664	0.032388	-0.01582	0.028752	0.007206	-0.01351	-0.00051	0.001049	-0.00562	0.01714	-0.00648	-0.01948	-0.00753	0.002715	0.008098	0.006509	-0.00177	-1.19e-15	sgBap1.CCl4
-3.88026	-1.02471	-0.02171	-1.27223	-0.28251	0.701263	0.045266	-0.02001	-0.12306	0.069318	-0.03539	0.101011	0.12014	-0.16231	0.169563	-0.12719	-0.02569	0.042896	-0.00048	-0.09706	-0.01688	-0.06035	0.071164	0.022644	-0.04121	0.021487	0.051694	-0.02096	0.005891	-0.01021	-0.00847	-0.01374	-0.00408	0.01019	0.00539	0.00771	-0.0078	0.012238	0.00856	0.000829	-0.00345	-5.34e-16	sgBap1.CCl4
-0.70167	-4.59054	0.59271	-0.59566	-0.60502	-0.15174	-0.21672	0.114979	0.074735	0.139253	-0.05121	-0.18103	-0.00975	-0.16087	-0.079	-0.03489	-0.10937	0.148812	-0.01135	-0.00121	-0.09567	0.086126	-0.0018	-0.00282	0.016922	0.072707	0.034571	0.003518	-0.01598	-0.0049	-0.01446	0.000962	0.017624	0.01785	0.021592	-0.01074	0.004597	0.009169	0.003932	0.001357	-0.00112	-1.42e-15	sgBap1.CCl4
-2.99449	-3.14857	2.36218	0.427362	-1.04034	-0.56856	0.096224	-0.44287	0.04189	-0.21308	-0.14462	0.412497	-0.07012	-0.19788	0.119045	0.192265	0.036911	0.084869	-0.21497	0.119051	0.021429	-0.08992	-0.00424	-0.02859	0.057792	0.023754	0.022547	-0.03355	0.062251	0.015984	0.010847	0.007576	0.013459	0.007381	0.024855	0.004702	-0.02012	-0.00713	-0.00398	-0.0036	-0.00541	-1.37e-15	sgBap1.CCl4
-5.1307	-3.67455	4.82773	-0.44565	1.69375	-1.0039	-0.09892	0.116623	-0.0272	0.169049	0.43031	-0.07688	0.105593	-0.18867	0.192733	0.269573	0.050135	0.149562	-0.12044	0.14601	0.026044	0.078938	-0.12456	0.053302	-0.04328	0.024517	0.01754	-0.0291	-0.05197	-0.02868	-0.03114	0.02939	0.024738	-0.00662	0.022497	-0.00578	-0.00136	-0.0014	-0.00053	0.008577	0.003866	-6.2e-16	sgBap1.CCl4
1.50833	-4.27763	-0.90873	-0.492	-0.06816	0.233736	-0.21096	0.339063	0.059864	0.287834	-0.26426	-0.05874	0.162555	0.03226	-0.1165	-0.16225	-0.0592	0.025796	0.005505	0.058078	0.041215	0.033919	0.023273	-0.02437	0.058624	-0.02881	0.038261	-0.05114	-0.03329	-0.01115	-0.0287	0.001505	0.011803	-0.01329	-0.00049	0.002403	-0.01997	-0.00297	0.000958	-0.00457	-0.00117	-1.67e-15	sgBap1.CCl4
-2.95155	-0.39794	0.286205	0.689592	0.122703	-0.70922	-0.00549	-0.34485	0.190143	-0.0991	0.095042	0.142391	-0.121	-0.10098	-0.02618	-0.04656	-0.03911	-0.01695	0.021419	0.017026	-0.05582	-0.02046	0.06709	0.004268	0.009164	0.009243	-0.02195	-0.00272	-0.00138	0.006413	-0.00284	-0.01244	-0.01318	-0.00642	0.003292	-0.00731	0.003098	0.004801	0.007074	0.003565	-0.00148	-6.94e-16	sgBap1.CCl4
-5.77477	0.588275	-0.36704	0.304684	0.97652	0.565132	0.052134	-0.1004	0.175833	0.135387	-0.12337	-0.08633	-0.08054	0.005991	-0.08871	-0.06029	0.005183	-0.03686	0.034444	-0.06314	-0.03359	0.042315	0.014601	-0.01817	-0.00036	0.010573	-0.01541	-0.01248	0.016327	0.006725	-0.01252	-0.01409	-0.00094	-0.00918	-0.01186	0.012085	0.005179	0.003629	0.001219	0.001251	0.0007	-5.95e-16	sgBap1.CCl4
-2.37595	-1.30309	-2.12286	0.215552	-0.14752	0.122184	-0.03993	0.227975	0.070772	0.1479	-0.1019	0.051028	0.013121	-0.08661	-0.19545	-0.01576	-0.03543	0.108844	0.004205	-0.0718	-0.08672	-0.01775	0.016444	-0.04256	0.014849	0.043538	0.039948	-0.01328	-0.01563	0.030646	0.003989	-0.00508	0.004354	-0.00112	0.010754	-0.0078	0.004967	0.00711	7.6e-06	0.004394	0.001877	-6.31e-16	sgBap1.CCl4
-1.95356	-1.87402	-1.58039	0.607391	0.418102	-0.16927	-0.31502	-0.02296	0.094015	0.299082	-0.1364	-0.17644	-0.24094	0.004167	-0.13165	-0.04253	-0.01894	0.019702	0.066654	-0.14467	-0.05032	-0.01445	-0.02189	0.028138	-0.01259	0.009287	0.031566	0.048232	0.002755	-0.00639	0.003665	-0.02801	-0.00448	-0.01215	-0.00154	0.001551	-0.00922	-0.01605	0.004769	-0.00055	0.006976	-8.31e-16	sgBap1.CCl4
5.9219	-0.91289	0.39712	0.289708	-0.51793	0.068756	0.305107	-0.10266	-0.08864	-0.02818	0.195585	-0.18777	0.196041	0.048634	-0.21506	-0.06721	0.118288	-0.09605	0.002308	0.008404	-0.03242	-0.04541	0.053057	0.021483	-0.00259	-0.01039	0.014656	-0.03136	-0.03857	0.021377	0.02294	0.009632	-0.00347	0.008991	-0.01242	0.008532	-0.0001	-0.02149	-5.47e-05	-0.00734	0.007531	-9.59e-16	NTC.CCl4
3.99635	-1.02704	0.096925	1.59112	-0.23282	-0.22257	0.499733	-0.51787	-0.23557	-0.17186	0.015709	-0.05104	0.094459	0.103824	0.027906	-0.03467	0.010709	-0.12215	-0.11325	-0.0094	-0.02595	0.019792	-0.04719	0.0383	0.004199	-0.0522	0.001671	-0.00546	0.012938	0.019712	-0.01174	0.008435	0.011563	-0.00718	-0.02026	-0.00905	-0.00226	0.002629	0.000774	0.024455	-0.00024	-8.21e-16	NTC.CCl4
5.10155	-3.51679	-0.52805	1.1334	-0.37137	0.406588	-0.29301	-0.07978	-0.2055	0.296791	-0.12585	-0.14449	0.143226	0.217083	0.046466	0.040945	0.078843	-0.07272	0.083137	-0.02876	-0.03868	0.020149	0.001631	-0.02491	0.019521	-0.01118	0.009638	-0.02008	0.008011	0.003302	-0.00064	0.007194	-0.00952	-0.00602	-0.00336	-0.01593	0.010138	0.00912	0.000129	0.003011	0.00355	-1.46e-15	NTC.CCl4
1.02084	-2.32264	-0.51478	-0.95957	-0.02896	0.104866	0.137456	0.191772	-0.08054	-0.01428	0.051932	0.052013	0.007852	-0.04231	-0.22677	-0.08527	0.079487	0.020878	0.002877	-0.05773	-0.12524	-0.00682	0.032567	0.0029	-0.0046	0.050343	-0.01217	-0.01955	-0.02196	0.003444	-0.00179	0.017821	-0.00257	0.020329	-0.00526	0.008552	-0.01828	0.010978	-0.00215	0.000996	-0.00578	4.32e-16	NTC.CCl4
8.48017	1.04552	1.77701	1.7189	-0.07847	0.655896	0.112067	0.142889	-0.25506	-0.05576	0.283085	0.248076	-0.1987	0.113794	-0.01606	0.074973	-0.09002	-0.18062	0.039263	-0.06947	-0.08865	0.026525	-0.02021	0.054661	-0.01822	-0.0204	0.074314	-0.03008	-0.00783	0.00699	0.00645	0.005045	-0.01266	0.023906	0.020165	-0.00015	0.000253	-0.02234	-0.01163	-0.01924	-0.00912	7.26e-16	NTC.CCl4
8.42468	2.76497	1.39657	3.09744	0.315348	1.65021	-0.95833	0.73896	-0.12618	-0.32205	0.238895	0.030097	-0.16825	0.160575	0.257957	-0.14154	-0.17434	-0.19005	-0.11252	-0.0382	0.068443	-0.00147	-0.03433	-0.08067	-0.03263	-0.02801	-0.05374	-0.02328	0.045638	0.037365	-0.01383	-0.01933	0.008888	0.024876	0.006427	0.015459	0.003834	-0.02868	0.007922	0.005806	-0.00792	-2.28e-16	NTC.CCl4
3.02455	-3.52126	-0.00894	-0.03903	-0.26613	0.198778	0.319503	-0.02918	-0.13077	0.010132	-0.07562	0.011864	0.060296	0.10638	-0.27196	-0.10724	0.050969	-0.06113	-0.06039	-0.03195	-0.01133	0.055257	0.014706	0.029867	-0.00983	-0.04967	0.005601	0.024289	0.014762	-0.04885	-3.26e-05	-0.00391	-0.00626	0.01726	0.013439	-0.00027	-0.01195	-0.01244	-0.00115	-0.00047	0.000795	-1.18e-15	NTC.CCl4
3.58628	-2.38872	1.42827	-0.36151	1.27168	-0.2649	0.662159	-0.0142	-0.24061	-0.19071	-0.25431	0.369538	-0.16655	0.013926	-0.02473	-0.09075	0.062584	-0.03047	-0.07986	-0.04894	-0.10937	0.022822	0.030515	0.070593	-0.00609	0.026546	-0.02984	0.016635	-0.0331	-0.02011	-0.00897	0.041916	0.040148	-0.01258	-0.0127	0.022965	0.013688	-8.29e-05	-3.53e-05	-0.00087	-0.00288	8.83e-16	NTC.CCl4
4.31889	-2.75796	0.308253	2.45865	-0.65432	0.198724	0.191725	0.125516	-0.39477	-0.15161	-0.10923	0.075688	0.220139	0.104073	-0.21006	0.13184	-0.09027	-0.02321	-0.03507	-0.01669	0.000335	-0.04664	0.024104	-0.00822	0.017149	-0.01767	-0.00609	0.011525	-0.02479	0.005133	-0.00472	-0.01424	-0.02443	-0.00135	-0.01697	-0.02197	-0.00646	0.012901	0.007018	-0.00362	-0.0053	-1.29e-15	NTC.CCl4
7.54456	-1.70958	1.51579	0.993852	-0.9311	0.317296	0.21906	0.455424	-0.0655	-0.01532	0.333292	-0.11161	0.163775	0.305468	0.017322	0.138454	-0.13562	-0.16175	0.140008	-0.02201	-0.03626	0.045489	0.108457	0.011922	0.016967	-0.04364	0.046194	-0.07266	0.00215	0.015094	-0.03057	-0.03566	-0.02272	-0.00473	0.018977	0.010932	0.00439	-0.01363	0.002865	0.001842	8.28e-05	-8.98e-16	NTC.CCl4
5.64713	-1.24952	-0.70286	0.297517	0.501725	0.472835	-0.46301	-0.11243	-0.31509	0.194839	-0.02594	0.325498	-0.2169	0.106621	-0.07183	-0.22364	0.155218	-0.06166	-0.00085	0.001097	-0.02593	0.048116	-0.06324	0.012017	0.021668	-0.06742	-0.02917	-0.0101	0.049671	0.018807	0.012268	0.014427	-0.02452	-0.00039	-0.00184	0.000672	-0.01615	0.017346	-0.00459	0.002069	0.003077	-3.42e-16	NTC.CCl4
3.68717	-5.29731	-0.10005	0.691719	-0.28704	0.518903	0.057646	-0.3563	-0.17343	0.279326	-0.32607	-0.31549	0.066315	0.188054	0.069273	0.059247	0.096854	-0.11469	0.025023	0.056726	0.022815	0.020375	-0.09407	-0.01729	0.036802	0.007018	-0.00635	-0.00063	0.046837	-0.03329	-0.01666	-0.02273	0.011489	-0.00995	-0.00873	0.001295	0.011972	0.01133	-0.00328	0.001153	0.00627	-2.19e-15	NTC.CCl4
6.20833	-0.24633	1.40452	1.4445	0.363134	0.050148	0.814388	-0.01938	-0.18235	-0.52054	-0.09731	0.074201	0.053731	-0.10564	-0.19038	-0.04	0.021032	-0.12411	-0.12695	0.017427	-0.08091	0.012367	0.026362	-0.01846	-0.01104	0.027928	0.023749	-0.02006	-0.04587	0.000216	0.012152	0.003388	0.019651	0.014923	-0.00582	-0.01715	0.026911	0.014748	0.002373	0.001643	0.002153	-5.8e-16	NTC.CCl4
7.13594	-3.04434	1.18067	2.28817	-0.27949	1.11138	0.204911	0.418796	-0.66205	-0.15417	0.009058	0.236009	0.122188	0.177186	-0.1053	0.112287	-0.07832	-0.09575	0.139288	-0.01062	0.009042	-0.00137	-0.0027	-0.05469	-0.01074	-0.08956	-0.00332	0.0076	0.023958	0.004663	-0.01515	-0.04245	-0.02482	0.020318	0.005297	-0.01811	-0.01084	0.021949	-0.0142	0.011539	0.001408	-1.31e-15	NTC.CCl4
-1.773	-0.97696	0.551739	-0.62269	0.913076	-0.50675	0.331485	0.413315	-0.03987	-0.17826	0.226278	-0.15463	-0.03571	0.008587	-0.24302	-0.14283	0.071269	-0.10008	-0.01194	0.027851	-0.00401	-0.03876	-0.02206	-0.01588	-0.00501	0.037355	-0.04593	0.024811	-0.01294	-0.00531	-0.01629	0.023466	-0.01477	-0.01019	-0.01234	-0.0049	-0.00332	0.004621	-0.0065	0.006488	0.000265	1.65e-16	NTC.CCl4
0.973257	-4.45319	0.737589	0.324663	0.802432	-0.14071	0.410333	0.15809	0.145526	-0.14199	-0.25777	0.137328	0.158647	-0.10134	-0.05265	0.056891	-0.03428	-0.07717	-0.15102	0.060795	-0.02643	-0.00582	0.026725	-0.02468	0.010261	0.002628	0.05544	0.010529	-0.04373	-0.0132	0.023547	0.004593	0.016231	0.001527	-0.02574	-0.01244	0.004863	-0.00256	0.001526	-0.01259	-0.0056	-8.17e-16	NTC.CCl4
0.945578	-1.81228	-0.48534	0.819829	0.274554	0.049313	0.213345	-0.50482	-0.06754	-0.14451	-0.07348	0.352233	-0.00227	-0.06213	-0.03797	0.027936	0.02602	-0.02564	-0.06791	0.007492	-0.03836	0.048114	0.027769	-0.01042	0.009614	-0.01877	0.022479	-0.03872	-0.04428	-0.0307	0.004691	0.024348	0.004905	0.023679	-0.03914	-0.00687	-0.01022	-0.00695	0.001926	0.010003	-0.00064	-2.05e-16	NTC.CCl4
1.04865	-2.99968	-1.3739	-0.40493	-0.36578	0.322572	-0.20663	-0.0576	-0.08442	0.336475	-0.01318	0.109774	0.075035	-0.02774	-0.07183	-0.00025	0.013976	-0.02492	-0.00531	-0.10687	0.001545	-0.00328	0.036119	0.003334	-0.00584	-0.01021	0.033411	-0.0041	-0.02273	0.003575	-0.00498	0.033861	0.028881	-0.01204	0.005701	-0.00038	-0.00334	-0.00774	-0.00655	-0.00181	0.00029	-1.21e-15	NTC.CCl4
1.06044	-4.05586	0.747229	0.815082	1.10285	-0.61888	0.439946	0.49487	0.102841	0.046851	-0.25812	0.156079	0.192886	-0.1168	-0.14562	0.143863	0.01958	-0.16039	-0.11252	0.094427	0.130409	0.099423	0.036375	-0.03448	-0.01182	-0.01376	-0.02007	-0.04922	0.026291	-0.00861	0.032605	0.011324	0.022282	0.004342	-0.01206	-0.02548	0.002971	0.001512	0.000509	-0.00813	-0.00731	-1.37e-15	NTC.CCl4
3.68051	-1.07132	0.197306	0.039335	0.089447	-0.01929	0.388384	-0.46638	-0.25352	-0.11903	0.033264	0.178513	-0.10164	-0.01806	-0.17897	-0.06278	0.080192	-0.08896	-0.02051	-0.00845	-0.11606	0.067091	-0.00061	0.063399	-0.01453	0.023463	0.03161	0.001176	-0.01458	-0.02581	-0.00085	-0.00842	-0.01518	-0.02574	0.010977	-0.01023	0.006139	-0.00794	0.002175	-0.0065	0.002895	7.4e-17	NTC.CCl4
-0.00724	-3.99654	-0.34985	-0.24109	-0.74384	0.191175	0.04956	-0.09804	0.090388	0.27377	-0.01741	-0.09411	0.128382	-0.00738	-0.06183	0.010855	0.011801	-0.08852	-0.02629	-0.04098	-0.00927	-0.01741	0.009379	0.020242	-0.04582	-0.03547	0.013684	0.036011	0.014567	-0.00083	0.01763	0.008443	-0.00046	-0.01053	-0.00611	0.020932	0.004225	-0.01317	-0.00046	-0.00345	-0.00061	-1.64e-15	NTC.CCl4
3.00173	-4.17257	0.558474	-0.43882	-0.90342	-0.06611	0.246063	-0.08088	-0.13055	0.027678	-0.07918	-0.15059	0.263179	-0.03564	-0.0643	-0.00347	0.021541	-0.03544	-0.04149	-0.06321	-0.02274	0.049484	0.048439	-0.02447	-0.00626	-0.03303	0.000366	0.060457	-0.01143	-0.01582	0.012609	0.018208	0.025043	-0.00221	-0.00264	-0.003	0.016567	0.00951	-0.01409	-0.00228	-0.00689	-1.59e-15	NTC.CCl4
3.96198	-2.20917	-0.77497	-1.53626	-0.40462	0.453463	0.034646	0.160729	-0.26372	0.126586	0.037419	0.124592	0.057193	0.072296	-0.18224	-0.06959	0.185312	-0.09995	-0.00132	-0.08288	-0.0242	-0.11016	0.047816	0.000837	-0.02603	0.014673	0.005288	0.040911	-0.06141	-0.02127	-0.00072	0.021082	0.009452	-0.00525	-0.01129	0.012676	0.001012	0.017241	0.008058	-0.00125	-0.00723	5.47e-17	NTC.CCl4
6.11252	-1.97157	2.40901	0.798698	1.15759	-0.61084	1.30574	0.355897	-0.15769	-0.26529	-0.22685	0.273926	-0.023	-0.06968	-0.04049	0.018549	0.026517	-0.31052	-0.17188	0.108962	-0.00666	0.030384	0.072958	0.04334	-0.04004	0.019484	0.000819	-0.01308	-0.04021	-0.00194	0.016225	-0.00336	0.016722	-0.01753	0.001632	0.004961	0.022179	-0.00027	0.011691	-0.00836	0.003944	-5.49e-16	NTC.CCl4
10.656	2.52364	3.15155	1.67216	-0.06773	1.9005	-0.45648	0.444171	0.264893	-0.09645	0.414956	0.260815	-0.30474	-0.00951	0.016122	-0.03226	-0.20424	-0.29905	-0.03721	0.026984	-0.09442	-0.01335	-0.02115	0.006086	0.006264	-0.03694	0.053129	-0.00189	0.011594	-0.00587	-0.00027	-0.03137	0.000902	-0.00491	0.020751	0.031494	0.004457	-0.01797	-0.02638	0.000834	-0.00789	1.77e-16	NTC.CCl4
2.42662	-2.61795	-0.67197	0.726812	-0.07581	0.074142	0.031774	-0.29443	-0.17025	0.141146	-0.0148	0.026935	0.081893	0.038443	0.053306	0.07116	-0.04779	-0.11062	-0.00929	-0.06209	0.042317	0.016814	-0.02605	-0.02488	0.028301	-0.02474	0.020368	-0.01448	0.005547	-0.00805	-0.00941	0.038527	-0.00014	0.04721	0.000806	-0.01203	-0.00051	0.001755	-0.01008	0.001693	0.000206	-1.13e-15	NTC.CCl4
0.233309	-2.64495	0.054429	-0.97087	-0.28874	0.10731	0.295096	-0.3601	0.060489	-0.12951	0.246242	-0.05214	0.009909	0.054986	-0.07823	-0.0712	0.148969	-0.07783	0.024211	-0.01844	-0.01192	-0.01426	-0.07614	0.004372	0.002621	0.02731	0.028828	0.012327	0.033061	-0.00956	-0.02525	0.011222	-0.00686	-0.00064	0.001604	-0.00814	-0.01554	-0.0036	-0.00166	0.004241	0.000696	-6.09e-16	NTC.CCl4
5.12115	-3.57009	0.822513	0.013318	0.618962	0.11759	0.499345	0.183665	-0.35813	-0.02247	-0.35117	0.155764	0.084813	0.11411	-0.09179	-0.08833	-0.03907	-0.11578	0.037958	0.019919	0.019238	0.054483	-0.09312	0.009092	0.025233	-0.03726	-0.01741	-0.01394	-0.01109	-0.00832	-0.02032	0.022316	0.014185	0.008567	-0.011	0.003489	0.005799	0.015346	-0.0005	-0.00051	0.000933	-1.12e-16	NTC.CCl4
4.74418	-3.47163	0.627154	0.464441	0.618815	0.043916	0.33322	-0.22622	-0.26559	-0.12409	-0.31599	0.02882	-0.04652	-0.03158	0.077829	-0.07446	0.066033	-0.08667	-0.08922	0.040174	-0.00701	0.030953	-0.01001	0.021886	0.03232	0.040666	-0.00248	0.005351	-0.00857	-0.01452	0.012803	0.027072	0.015273	-0.02696	0.001431	0.003032	0.005185	0.000473	-0.00863	-0.00092	-0.0002	-1.52e-15	NTC.CCl4
15.4336	8.27598	5.83145	3.81517	-1.62751	2.45141	5.78755	0.573331	0.664924	3.21473	1.73784	0.413786	-0.90862	0.234251	0.302409	-0.49964	-0.11995	0.26488	-0.21158	0.356336	0.15537	0.072282	0.102349	0.077935	0.027972	0.084664	0.013741	0.138161	0.017321	-0.03811	0.010357	0.007607	-0.00937	0.014093	-0.01691	-0.00693	-0.002	0.026973	-0.00041	0.006125	0.010931	6.51e-16	NTC.CCl4
3.98185	-1.37163	-0.54835	0.227941	-0.13627	0.107533	-0.6522	-0.00783	-0.02048	0.10674	0.484457	0.064678	0.072844	-0.08866	-0.1988	0.000726	0.094835	-0.0495	0.029282	-0.09274	-0.0045	-0.03706	0.022449	-0.0109	-0.01152	0.007928	-0.01225	0.085343	0.030635	0.005237	0.006695	0.018131	0.015995	0.004102	0.014143	-0.02279	0.01196	0.001218	-0.0048	-0.00951	0.005364	-5.74e-17	NTC.CCl4
9.54499	-1.98197	2.74114	0.501848	0.424959	0.740181	0.012347	0.575365	-0.37351	-0.13812	-0.16261	0.559954	-0.32086	0.095916	0.13896	-0.02369	-0.15614	-0.12227	0.183157	0.135692	-0.1221	0.006939	-0.02526	0.066545	-0.04812	-0.01782	0.009358	-0.00174	-0.09595	0.01622	-0.01614	0.021296	0.002794	0.002204	-0.0325	0.013546	-0.00508	-0.00969	-0.01782	-0.00611	-0.0088	-2.27e-16	NTC.CCl4
8.538	-0.9683	1.05563	2.1029	0.576564	0.904662	-0.13019	0.214268	-0.61973	0.105003	-0.10863	0.10726	-0.26873	0.312596	0.182977	-0.03048	-0.07319	-0.13268	0.118184	-0.03397	-0.10942	0.113228	-0.05572	-0.01041	0.003947	0.077174	0.000433	-0.03874	0.015874	0.011383	0.043569	0.004027	-0.05406	-0.01218	-0.01616	0.010055	0.026415	-0.00466	-0.00259	0.003347	0.003649	-3.51e-16	NTC.CCl4
0.255515	-4.17698	-0.32284	0.176359	-0.58639	0.025916	-0.20802	-0.04403	0.059355	0.156423	-0.05779	-0.24679	0.048028	-0.11845	-0.1047	-0.08079	-0.1337	0.098148	-0.08124	0.04486	0.03042	0.038004	0.034434	-0.02247	0.038141	0.015993	-0.05131	-0.02418	0.021088	-0.02078	0.016766	0.020703	-0.01625	0.009224	0.004479	0.001186	0.004615	-0.00648	0.000519	0.000974	0.00041	-1.63e-15	NTC.CCl4
6.29239	-6.60679	2.69362	1.74731	-1.175	1.07357	1.88057	0.27166	-0.88451	-0.51037	-0.56311	-0.54149	0.445468	0.491421	0.203336	0.576919	0.01567	-0.20549	0.105848	0.18312	0.056049	-0.04923	-0.17023	0.038271	-0.16803	-0.07066	-0.14502	0.086614	-0.14196	0.022763	-0.11076	-0.11895	-0.12584	-0.00474	0.019789	0.010757	0.002038	0.012843	-0.00089	-0.00376	0.004018	-3.24e-15	NTC.CCl4
9.38561	3.5147	1.056	3.1438	0.137013	2.21759	-0.78309	0.56311	0.091408	0.078557	0.493613	-0.07879	-0.05481	0.264613	0.320349	-0.11958	-0.06727	-0.41502	-0.37468	-0.22811	-0.08725	0.06924	-0.04384	-0.05888	0.01516	-0.01769	-0.0217	-0.04458	-0.00228	0.016875	-0.02537	-0.01364	0.008471	-0.01147	0.016233	-0.02494	0.008002	-0.0095	0.021219	0.017178	0.000722	-3.11e-16	NTC.CCl4
8.12621	-0.4458	1.2791	0.608388	0.445021	0.633371	-0.13515	0.283938	-0.37184	0.066528	0.207006	0.440233	-0.40366	0.131223	-0.25725	-0.1886	0.02144	-0.16674	0.110167	0.140393	0.020471	0.018438	-0.0335	0.063149	-0.03246	-0.049	0.018314	-0.03352	-0.0022	0.00264	-0.0451	-0.02159	-0.03173	0.030849	-0.00291	0.006513	0.024352	-0.03759	0.005042	0.002182	-0.00174	-4.2e-16	NTC.CCl4
6.97781	-1.43289	1.4481	0.851886	0.130341	0.144564	0.668728	0.007182	-0.20414	-0.21435	-0.0255	0.235933	0.003162	-0.05627	-0.07837	0.04762	-0.12309	-0.15542	-0.07727	0.02367	-0.10462	-0.03003	0.041606	0.004669	0.020498	0.021784	0.08954	-0.06001	-0.01322	0.030555	0.058736	0.016067	-0.008	-0.01018	0.011222	0.031228	-0.01085	-0.00417	-0.00322	-0.01438	0.003118	-4.06e-17	NTC.CCl4
8.90272	-3.74178	2.06134	0.510932	-0.20229	1.07007	0.48225	0.511584	-0.6032	-0.08896	-0.20868	0.171846	0.053016	0.17698	-0.12963	-0.01539	0.067156	-0.12372	0.072208	0.023761	-0.08687	-0.04315	0.083824	-0.04251	-0.00496	0.003592	0.011759	0.006796	-0.02828	-0.03994	-0.00518	-0.00787	0.034638	-3.22e-05	0.016311	0.016315	0.025248	0.00343	-0.02689	-0.02096	-0.00702	-5.98e-16	NTC.CCl4
7.15084	-2.84351	1.91532	1.19353	-1.20092	0.598345	0.324213	0.018508	-0.25698	0.12466	0.564073	-0.19822	0.182717	0.174016	0.12984	0.28632	-0.00963	-0.21023	0.065226	-0.19262	-0.10801	-0.07031	0.076768	-0.03989	0.060992	0.02245	-0.01873	-0.05285	0.047335	0.023653	0.009114	-5.22e-05	0.007241	-0.01663	0.023004	0.000798	0.014661	-0.00284	0.008	0.009636	-0.00017	-2.52e-16	NTC.CCl4
5.14452	-4.102	1.60989	1.25125	-0.77131	0.378724	0.747226	-0.04583	-0.57578	-0.2263	-0.09704	0.058382	0.259803	-0.11234	0.051726	0.250407	-0.07053	-0.05191	-0.15235	-0.05617	-0.05561	0.029385	0.068012	-0.0523	0.005661	-0.06996	-0.03831	0.009942	0.052519	-0.03568	0.048258	-0.01777	0.042912	-0.01243	-0.00742	-0.00796	0.007554	0.007785	-0.00776	0.001991	-0.00353	-1.97e-15	NTC.CCl4
5.71607	-2.07663	-0.1645	2.47437	-0.26831	0.721526	-0.78728	0.269532	-0.45632	-0.00762	0.178102	0.303175	0.047922	0.124829	-0.15028	-0.0056	0.039308	0.077784	0.102855	-0.03516	0.008782	0.044069	0.007119	-0.03736	0.008377	-0.01356	-0.01082	0.007268	0.014406	-0.00665	-0.00456	-0.01153	0.026932	-0.01056	0.002939	0.002921	-0.00838	0.013186	-0.00426	0.001563	-0.00287	-1.28e-15	NTC.CCl4
7.18356	-1.25461	1.42794	2.35397	0.938576	0.582644	-0.12253	0.347199	-0.29272	-0.45996	-0.13769	0.283385	-0.17524	-0.15431	0.141037	-0.09819	0.005312	-0.0742	-0.05687	0.056847	-0.03548	0.036154	0.042632	-0.0226	-0.00077	0.016318	-0.0674	0.006073	0.036874	0.027533	0.037079	-0.02524	0.009353	-0.02647	-0.00082	-0.01767	0.006757	0.017477	-0.00387	0.00917	0.000893	-1.52e-15	NTC.CCl4
0.217346	-1.0305	-2.65395	0.712078	0.167964	0.433167	-0.07765	-0.30896	-0.13836	0.263569	0.090122	0.111487	-0.07309	0.053346	-0.27993	-0.00417	0.141478	-0.04116	-0.07721	-0.0677	-0.05057	0.04297	-0.0336	-0.02203	0.026377	0.005815	0.010171	-0.00421	-0.02568	-0.02211	-0.01615	-0.00438	-0.00764	-0.00803	-0.00977	-0.01177	0.005641	0.012027	0.000211	-0.00221	-0.00102	-8.01e-16	NTC.CCl4
8.67978	-2.99342	2.41251	2.63326	-1.37643	1.60332	0.192097	0.681401	-0.6664	-0.05129	0.468938	-0.04496	0.282747	0.352034	-0.12737	0.430154	-0.01868	0.042351	0.413466	-0.16295	-0.07633	-0.0972	0.079039	-0.08289	0.004944	0.032954	-0.04585	0.040092	-0.00174	-0.02471	0.02875	0.041695	0.04375	0.007788	0.010966	0.014986	-0.00134	0.007169	-0.0101	0.004356	0.006226	-1.34e-15	NTC.CCl4
-6.09162	0.272656	0.284267	0.265873	-0.71756	0.145792	0.102041	-0.29295	0.078685	0.021609	0.10647	-0.05321	-0.16211	-0.1158	-0.09932	0.091481	-0.01711	-0.02076	0.022947	-0.02806	-0.09357	0.012945	0.032776	-0.02204	-0.02644	-0.00094	0.000913	0.022718	-0.0404	0.026349	0.007803	0.011992	-0.00862	0.01032	0.003014	-0.00626	-0.00833	0.001784	0.003534	0.000171	-0.00106	-8.02e-18	NTC.CCl4
9.15845	-2.53153	2.42282	0.7552	0.304686	0.589698	0.349508	0.743897	-0.40703	-0.32924	-0.14044	0.506991	-0.1923	0.098887	0.006871	-0.04818	-0.19948	0.050116	0.140672	0.244731	-0.05777	0.099434	0.124144	0.07239	-0.02484	-0.03246	0.098205	-0.00351	-0.06457	-0.00336	-0.01032	-0.06347	-0.03078	-0.03222	0.003998	-0.01684	-0.00319	-0.01955	-0.02093	-0.00278	-0.00996	6.9e-17	NTC.CCl4
6.53384	-4.34149	0.674186	1.8948	0.680879	0.79945	-0.66785	0.456462	-0.35273	-0.04287	-0.22542	0.020887	-0.10346	0.065671	0.418542	0.027165	-0.09668	0.047519	0.078795	0.015915	0.004499	0.021462	0.129669	-0.06234	0.073892	0.052184	-0.01567	-0.02872	-0.01683	-0.00581	0.054578	0.006732	-0.00216	-0.008	-0.04385	-0.01818	-0.02034	3.45e-05	-0.00337	-0.01129	0.000405	-1.23e-15	NTC.CCl4
9.82434	1.58173	2.75545	3.21944	-0.43839	2.50877	-0.97064	0.787635	-0.14062	-0.0428	0.820516	0.289778	-0.19726	0.072173	-0.13814	0.056673	0.06277	-0.03105	0.153787	0.057427	0.058255	-0.14396	0.002177	-0.01114	0.015266	0.022559	0.034145	-0.00482	0.041622	-0.00309	-0.01863	-0.06299	0.030965	-0.00167	0.014672	0.005838	0.008741	-0.00965	-0.00539	-0.01243	-0.00596	-1.46e-16	NTC.CCl4
-3.47771	-1.09181	0.377711	0.485765	1.15247	-1.04937	-0.16097	0.525811	0.05057	0.10741	0.315981	-0.61314	-0.51977	-0.03795	-0.2726	0.075587	0.023162	-0.06239	0.071654	-8.39e-05	0.035161	0.028216	0.040615	-0.05118	-0.01342	-0.04365	0.018032	-0.00489	-0.03163	-0.01207	0.009378	0.014107	-0.0287	-0.01907	0.014101	0.001699	7.19e-05	-0.00059	0.007946	-0.00393	0.005428	-1.3e-15	NTC.CCl4
1.78289	-2.38868	-0.15613	0.647902	-0.23589	-0.00519	0.197569	-0.65034	-0.16852	-0.00781	0.099397	0.007249	0.082197	-0.06253	-0.12773	0.068172	0.09057	-0.05754	-0.01175	-0.1223	0.008239	-0.01394	-0.02629	-0.01271	-0.06043	-0.00949	-0.0033	0.049005	0.019118	-0.03038	0.002141	0.035072	0.011846	0.027782	0.014053	-0.01853	0.013672	-0.00977	-0.01394	-0.00642	0.007844	-1.59e-15	NTC.CCl4
7.19442	1.6457	1.47849	1.46445	-0.60556	0.248694	-0.20804	0.073302	0.228981	0.001927	0.457337	0.083231	0.108481	-0.15468	-0.23414	-0.02649	0.079165	-0.20618	-0.16403	-0.02212	-0.13441	0.062907	0.104511	0.015047	0.003289	-0.04029	0.036744	0.00139	0.002871	0.007471	-0.00596	-0.02257	0.048144	0.006886	0.003616	0.030821	0.00026	-0.00125	-0.00774	-0.00902	-0.00714	-6.06e-16	NTC.CCl4
0.388385	-3.36778	0.222204	-0.14363	0.182577	0.20053	0.456883	-0.4122	-0.02895	0.105922	-0.21371	0.062821	0.055129	-0.0009	-0.02987	0.017147	0.203023	-0.16127	-0.04468	0.049267	-0.02168	-0.01346	0.004052	-0.02927	0.003612	-0.05013	0.003796	0.013358	0.039245	-0.03288	0.016168	-0.02214	0.013895	0.010574	-0.00195	0.010348	-0.02293	0.003945	0.006202	0.007207	-0.00255	-7.12e-17	NTC.CCl4
-0.38753	-2.54071	-0.8163	-1.02578	-0.15571	0.0647	0.211395	0.079471	0.150511	-0.01572	0.076075	-0.12016	0.042667	0.035043	-0.12144	-0.15795	0.02777	-0.04293	-0.04937	-0.0267	-0.00928	0.013226	-0.02158	-0.01087	0.012213	0.032963	0.001208	-0.00068	0.015124	-0.00667	0.027956	0.009486	-0.00546	-0.02122	0.0065	-0.00078	0.010979	0.00786	-0.00155	-0.00608	-0.00227	-3.55e-16	NTC.CCl4
4.78084	-1.656	1.43916	-0.03143	-0.37412	0.004839	0.948344	-0.02913	-0.25805	-0.60824	-0.10984	0.077925	0.276158	0.016752	-0.23808	0.030913	0.032847	-0.03166	0.007465	-0.00271	0.035193	-0.04304	0.025847	-0.09596	-0.10026	-0.02131	0.036307	0.029553	-0.05344	-0.02958	-0.01629	0.030851	0.004106	0.017325	-0.02056	0.019022	0.009671	0.009315	-0.0164	-0.01061	0.005711	-6.15e-16	NTC.CCl4
4.25604	-1.43861	0.761961	0.600957	-0.04222	-0.69857	0.597293	-0.16623	0.009985	-0.47483	-0.05642	-0.22965	0.299302	-0.00685	0.122082	-0.10035	-0.02946	0.152983	0.030708	0.052964	-0.02432	0.058541	0.066357	-0.01912	0.018578	-0.03028	-0.01285	-0.00201	-0.03689	0.003452	-0.02712	0.003896	0.016054	-0.01691	0.007776	-0.01081	-0.0076	0.004676	-0.01507	-0.00286	0.003314	-2.64e-16	NTC.CCl4
0.261062	-1.8352	0.081594	-0.32677	0.455358	-0.52164	0.347942	-0.04515	0.077178	-0.00558	0.060106	0.189884	0.333707	-0.0281	-0.03197	-0.10748	0.054552	-0.12055	-0.00528	0.015462	-0.04379	-0.03323	-0.03947	0.011276	0.010443	0.043269	0.002205	0.023796	-0.01849	-0.01299	-0.03029	0.005757	0.002085	-0.00547	0.017935	0.008103	-0.01535	0.001198	-0.0004	0.001742	-0.00297	-6.98e-16	NTC.CCl4
3.61178	-3.70141	0.042705	0.205539	0.330197	-0.04042	0.348869	-0.14354	-0.15065	-0.00805	-0.40025	-0.13225	-0.01688	0.188664	0.041389	-0.06215	0.023858	0.061511	-0.00581	-0.02069	0.003414	0.084631	0.049033	0.049822	0.034621	0.014127	-0.01093	-0.00475	-0.01383	-0.03287	-0.03784	0.016452	0.011576	-0.01718	-0.01106	-0.0052	0.030666	-0.00277	-0.02241	0.006096	-0.00268	-1.04e-15	NTC.CCl4
0.109223	-0.51947	0.013398	0.152196	-0.79927	-0.67466	0.321531	-0.14144	0.058894	-0.31605	0.511947	0.317198	0.400678	-0.09754	-0.1729	-0.04932	-0.20053	-0.0018	-0.06478	-0.04933	0.204688	0.094145	0.06036	-0.01388	-0.01118	-0.02623	0.021955	-0.05408	-0.00896	-0.04288	-0.03964	0.016796	0.005603	-0.00663	-0.01476	0.009356	-0.00017	-0.02587	-0.01121	0.005437	0.012633	-1.89e-15	sgBap1.CCl4
2.45128	-2.27649	0.749607	1.69562	0.216589	-0.24271	0.25273	-0.33597	0.103864	-0.69504	0.122823	0.151928	-0.04001	-0.09044	-0.15847	0.110408	-0.01786	0.068075	-0.07885	0.051064	0.072285	-0.03328	-0.08391	-0.00995	0.007966	-0.00682	-0.02244	0.043224	0.061698	0.003563	-0.0361	0.038995	0.01865	0.001415	-0.01425	-0.01865	-0.00374	0.006191	-0.00369	0.006046	-0.00093	-1.42e-15	sgBap1.CCl4
-9.93614	3.26958	2.844	0.662326	-1.16936	0.452616	-0.2603	-0.40928	-0.01848	-0.06344	-0.10016	0.144091	-0.08218	0.182318	-0.23382	-0.0013	-0.05117	0.012587	0.076293	0.055125	0.04576	0.011866	0.025164	-0.0832	0.056188	-0.01597	-0.0325	-0.00669	-0.02096	0.016066	0.011353	-0.02969	0.009689	-0.02822	0.012869	0.005647	0.008253	-0.011	-0.0005	0.003179	-0.00594	-3.35e-16	sgBap1.CCl4
0.98301	-0.43705	-0.07904	1.5288	0.832243	-1.17312	-0.69707	0.248893	0.133007	-0.2496	0.235472	-0.10584	-0.20983	-0.05209	-0.22242	-0.11878	-0.02841	0.137361	0.093493	0.13707	0.009105	-0.00134	0.015714	0.031874	-0.01788	0.036702	-0.00186	0.024933	-0.01766	-0.00401	-0.00644	0.018482	0.000692	0.020438	0.015405	-0.01163	0.011083	0.001668	0.004002	-0.006	-0.00476	-4.22e-16	sgBap1.CCl4
-2.83941	-4.93493	1.57722	0.258155	0.198905	0.105458	0.142914	-0.14386	0.484925	-0.02856	-0.14333	0.02586	-0.11727	0.006914	-0.01089	0.158193	-0.05874	0.159115	-0.22557	0.136332	0.002472	-0.02945	-0.09262	0.009203	-0.03158	-0.00741	-0.02807	0.010733	0.008972	0.044681	-0.01957	0.021215	-0.00072	-0.00662	-0.01441	0.012823	0.011557	-0.00102	-0.01532	-0.00286	-0.00194	-1.5e-15	sgBap1.CCl4
1.71357	-1.98742	0.566696	1.69356	1.04724	-0.79535	0.077512	-0.17278	-0.05349	-0.24235	-0.04698	-0.01621	0.045538	-0.25722	0.221496	0.045497	-0.09173	0.006686	-0.10475	-0.01639	0.030116	-0.00277	0.025514	-0.02682	0.046634	-0.02756	0.020851	-0.01356	0.023629	8.17e-05	0.037253	-0.01684	-0.00147	-0.00292	-0.00248	0.015682	-0.02	0.011962	0.005622	0.000714	-0.00529	-5.26e-16	sgBap1.CCl4
-2.53523	-2.75362	-0.05463	0.174519	1.72943	0.298112	0.177042	0.271942	0.209108	0.083376	-0.4222	0.236072	0.066276	-0.02084	-0.11784	-0.1531	-0.0699	0.123436	-0.09544	-0.07889	-0.04581	-0.0268	0.004898	-0.04557	-0.00187	-0.01104	-0.00217	-0.00862	0.006225	0.017711	0.014875	-0.04527	-0.011	0.010973	-0.00793	-0.00992	0.007677	0.012427	-0.00028	-0.00025	-0.00207	-4.74e-16	sgBap1.CCl4
0.322761	-4.00684	-0.1014	-0.53544	-0.18203	0.40393	0.219458	-0.06354	0.058703	-0.0864	-0.2028	0.172507	-0.03125	0.106058	-0.11518	-0.0522	-0.01812	0.091558	-0.03897	-0.05438	0.087825	-0.00634	-0.00282	-0.01286	0.004334	-0.00219	0.01285	-0.00371	-0.00761	-0.05637	-0.05413	0.003859	0.042461	0.020246	0.021554	0.020753	0.00843	-0.02112	-0.01052	0.001774	0.005779	-4.36e-16	sgBap1.CCl4
-7.017	0.226578	1.99629	0.519625	1.67219	-0.48479	-0.01061	0.261506	0.395273	0.217434	0.005911	-0.21147	-0.1446	0.214767	-0.16662	0.11563	0.067115	-0.06346	0.044426	-0.02811	-0.07335	0.032071	-0.00674	-0.01575	-0.04061	-0.01891	-0.00673	-0.01294	0.045898	0.012619	-0.00484	-0.01051	-0.00385	-0.01839	0.007438	0.006197	0.000134	0.011402	-0.0024	-0.00119	0.001824	7.1e-16	sgBap1.CCl4
-1.97188	-0.35476	-1.7015	0.441588	1.3162	-0.55398	-0.1144	0.483616	0.278592	0.217596	-0.04115	0.324294	0.340549	0.014267	0.022538	-0.11106	-0.038	0.013383	0.057699	0.031613	-0.01692	0.010519	0.036705	-0.0197	0.023312	-0.00284	0.032269	-0.03012	-0.00839	-0.02549	-0.025	-0.0077	0.007858	0.004417	0.031664	0.020779	-0.01094	-0.0075	0.008048	0.004681	-0.00175	-1.12e-15	sgBap1.CCl4
-4.34123	-1.12937	-0.05335	-0.36132	0.122	0.408648	-0.01117	-0.14863	0.071376	0.093178	-0.04961	-0.054	-0.09358	-0.06705	-0.00688	-0.12519	-0.02811	0.069459	0.030611	-0.05179	-0.04371	-0.06147	0.022153	-0.01827	-0.01878	-0.00221	0.013877	-0.00125	0.017828	0.03372	-0.0228	-0.01461	-0.00279	0.001909	0.014899	0.001292	0.007306	-0.00041	-0.01159	0.007478	0.007126	2.56e-16	sgBap1.CCl4
1.4871	-2.58177	-0.93481	0.220239	-0.13019	-0.04612	-0.05894	0.115224	-0.03585	0.04988	0.030753	0.10996	-0.00664	0.041627	-0.3752	-0.04827	-0.00226	-0.00479	0.065182	-0.04733	0.015288	0.020141	-0.02156	-0.0038	0.04002	0.009006	0.0191	0.01788	0.001896	0.009327	-0.04172	-0.00206	-0.00765	0.007212	0.010951	0.001654	-0.00911	-0.00281	-0.00621	-0.00676	0.001335	-2.88e-16	sgBap1.CCl4
-0.73299	-1.2567	-0.85127	0.537473	0.284597	-0.13712	0.260146	-0.3867	0.1875	-0.17581	0.086865	0.133215	0.072176	-0.01644	-0.09382	-0.03355	-0.03034	-0.01051	-0.03796	-0.03136	-0.00477	-0.00857	0.06501	-0.02269	0.008325	-0.00561	0.012422	-0.00288	-0.03738	-0.01759	0.037876	0.012487	-0.03152	0.007679	-0.00894	0.024604	-0.00255	-0.00583	0.00954	-0.0007	0.000838	-5.15e-16	sgBap1.CCl4
-5.02885	-0.76188	0.999616	-0.96654	-0.25766	0.667135	0.251939	-0.07586	0.09639	-0.33974	0.226589	0.001401	-0.15946	0.049416	-0.15862	-0.01267	0.045167	0.00572	0.038256	-0.05679	0.010447	0.09607	-0.01913	-0.06703	0.009739	0.015822	0.066899	-0.0042	-0.00626	0.018509	0.028633	-0.03249	0.001065	-0.0168	-0.00249	0.002962	-0.00267	0.003989	0.00649	0.007119	-0.00562	-5.19e-16	sgBap1.CCl4
-2.86465	-1.65037	1.50725	0.279714	-1.59131	-0.90657	-0.03923	-0.11029	-0.04167	-0.21028	0.169222	-0.02387	0.039517	-0.08074	-0.20938	-0.08041	-0.1404	0.102021	-0.08566	0.043238	-0.10862	0.045601	-0.0357	-0.02695	0.009891	0.023867	-0.03498	-0.02586	-0.02738	0.012638	0.027019	0.010726	-0.01228	-0.01613	0.027946	-0.01201	-0.00409	-0.00162	-0.00939	0.004873	0.001602	-8.82e-16	sgBap1.CCl4
1.04944	-0.51726	0.658968	0.766169	-2.59559	-1.83311	-0.84787	0.480412	0.081201	-0.06698	0.335824	0.017057	0.070219	-0.01813	-0.19785	0.12404	-0.14212	0.053458	0.107769	0.030082	0.052613	0.047533	0.047149	0.007099	-0.01117	0.034743	0.033268	0.010053	-0.03403	-0.00667	-0.02322	-0.00617	-0.00572	0.031925	-0.03069	0.000436	-0.01479	-0.00581	0.008877	-0.01004	0.006466	-1.46e-15	sgBap1.CCl4
-1.81665	-1.27194	2.15673	0.753117	2.72816	-1.39675	-0.01072	0.17111	-0.43263	0.291066	0.343684	-0.12865	-0.15417	-0.31261	-0.13856	0.085248	0.092631	-0.02384	0.009771	-0.06738	0.119514	0.028107	-0.00143	-0.00414	0.01311	0.005161	0.012106	-0.00206	-0.0284	-0.03149	-0.01302	-0.03033	-0.01029	0.005185	0.028873	-0.02508	0.0137	-0.02977	0.005986	0.00309	0.010674	1.58e-16	sgBap1.CCl4
-2.88138	-1.42059	-0.83776	1.09546	1.45729	-0.18576	-0.15267	-0.26111	0.107314	0.189021	-0.03487	-0.17489	-0.32826	-0.01056	-0.11696	-0.01831	-0.00398	-0.02431	0.006899	-0.05081	-0.0351	-0.03978	-0.01478	-0.02772	-0.04188	0.031385	0.014445	-0.00319	-0.03923	-0.01541	0.033039	-0.02449	0.01657	0.006985	0.003758	-0.00034	0.00963	0.001592	-0.00105	0.001589	0.00536	-8.24e-16	sgBap1.CCl4
2.76333	-0.79001	-0.42646	0.789905	-0.6859	-0.58037	0.344347	-0.39142	-0.0393	0.027379	0.31538	-0.19677	0.20868	0.176683	-0.09106	0.011316	-0.01507	-0.1229	-0.01627	-0.0997	0.081929	0.036268	-0.01881	0.033628	0.035365	0.006211	-0.03456	0.011029	-0.00195	0.03022	-0.08775	0.056086	-0.0275	0.023128	4.97e-05	0.028563	0.000982	-0.00444	-0.0094	0.006493	0.000379	-1.86e-15	sgBap1.CCl4
1.83647	2.52408	-1.98968	2.59781	0.772834	-0.62216	-1.12527	0.076717	-0.15482	-0.38461	-0.08761	0.272817	-0.12484	0.147776	0.26457	-0.44223	-0.09221	0.039765	-0.2128	0.016008	0.107755	0.045827	-0.04878	0.007446	-0.07209	-0.00614	-0.02191	0.023783	0.010653	0.020847	0.025848	-0.01299	0.020703	-0.02599	-0.0193	-0.01275	-0.00677	0.016797	0.004212	-0.01392	0.002287	-4.46e-16	sgBap1.CCl4
0.814736	0.67513	-0.08432	2.36554	-0.45168	-1.60524	-0.14783	0.067585	0.074157	-0.42278	-0.0827	-0.07822	-0.23891	0.246058	-0.20595	-0.10909	-0.03625	0.032363	-0.06676	-0.02035	0.064688	-0.04798	0.030618	0.096727	-0.12006	-0.0296	0.004809	0.017244	0.026371	-0.0149	-0.00611	-0.004	0.010661	-0.01709	-0.01652	-0.0143	-0.01161	0.019655	0.001446	0.004599	-0.0071	-1.09e-15	sgBap1.CCl4
-0.00341	-3.89818	-0.47618	0.06791	-0.90193	-0.3501	0.010999	0.456117	0.372487	0.086252	-0.21213	0.001397	0.10465	0.173927	-0.28332	-0.08327	-0.08281	0.097591	-0.03305	0.060316	0.045716	0.082796	0.062213	0.004525	-0.02318	-0.02525	-0.047	-0.0322	-0.00171	-0.02818	0.004019	0.007588	-0.0082	-0.00643	-0.00098	-0.00756	-0.00175	-0.01786	-0.00498	0.000211	0.000806	-2.11e-15	sgBap1.CCl4
-1.02527	-2.96832	0.237013	-0.38044	0.387476	-0.35924	0.053649	0.206005	0.053408	0.139511	0.160923	0.063173	0.289425	-0.114	-0.10562	-0.13964	-0.12504	0.011926	-0.01626	-0.01626	-0.03183	0.040932	-0.09226	-0.0019	0.017699	-0.01301	0.00096	0.007696	-0.0227	-0.00919	-0.00961	-0.00349	0.019865	-0.0205	-0.00013	0.018859	-0.02092	-0.00254	-0.00184	0.004429	-0.00068	-2.49e-16	sgBap1.CCl4
-4.9079	-0.36294	1.55901	-0.1561	0.459968	-0.13809	0.094922	-0.24148	0.067067	-0.03236	0.21423	0.190073	0.109362	-0.02461	-0.01394	-0.01769	-0.01329	-0.03314	0.035827	-0.00165	-0.03629	0.017218	-0.05548	-0.01631	0.005353	-0.02234	-0.01855	0.019487	0.027482	-0.03711	0.004277	0.013656	5.23e-05	0.011232	0.012917	0.01509	-0.02055	0.003006	0.001268	0.00035	-0.00289	-5.17e-16	sgBap1.CCl4
0.290261	0.504757	-2.60039	2.04775	1.39238	-0.31977	-0.56013	-0.30485	-0.031	0.053168	0.024238	0.180729	-0.09034	0.027841	0.040527	-0.14013	0.048302	-0.04828	-0.01593	-0.02605	0.085174	0.068923	-0.07704	-0.02717	-0.01618	0.028193	-0.00484	0.015984	-0.02501	0.004222	0.02913	0.012963	0.005552	-0.00199	-0.0116	0.002978	-0.00183	0.006788	-0.0014	-0.00737	0.002968	-1.64e-15	sgBap1.CCl4
3.35517	0.889251	-1.03531	2.05707	-0.3782	-0.64667	-0.86242	0.089051	0.033715	-0.08858	0.145227	-0.08843	-0.07218	0.18904	-0.06756	-0.11859	0.004394	0.087602	-0.11248	-0.05176	0.005753	-0.02101	0.064752	0.054654	-0.02505	0.046805	-0.01986	-0.01212	0.030605	0.055801	-0.02898	0.034292	0.002383	0.002653	-0.01425	-0.00898	0.002439	0.008105	0.002306	0.00421	-0.00801	-4.52e-16	sgBap1.CCl4
-4.88262	1.52362	-2.11969	0.807348	-0.35431	-0.20085	0.183204	0.594847	0.346547	-0.05293	-0.40695	0.186384	-0.02762	0.193714	-0.2151	0.031348	0.014563	-0.01789	0.00204	-0.03385	-0.04324	0.030713	0.055539	0.032395	-0.06058	0.021854	0.060364	-0.01032	0.045752	-0.01649	-0.01865	-0.01426	0.009751	0.013256	0.002135	0.010938	-0.0366	0.001862	0.002351	0.001286	0.002027	2.31e-16	sgBap1.CCl4
-1.7995	-1.21542	-2.1095	0.775587	-0.17357	0.022164	-0.02759	-0.39916	0.085578	0.322631	-0.07411	0.014433	0.032248	0.018889	-0.1033	0.028869	0.01608	-0.07926	-0.00253	0.000328	0.048428	-0.02377	0.009169	-0.01344	-0.00558	0.002881	0.002974	-0.02631	-0.01668	-0.00955	0.036032	0.016121	-0.02068	-0.00946	0.001436	-0.00732	0.006832	-0.01056	0.002532	-0.00179	0.000137	-1.53e-15	sgBap1.CCl4
0.792537	-1.55375	0.764124	0.950724	-0.20644	-1.41065	-0.50237	0.173092	0.205037	-0.15507	0.042138	-0.02102	-0.10263	-0.00198	0.041966	-0.04287	-0.1915	0.077039	0.082208	0.072262	0.005522	-0.06587	0.037776	0.045077	0.029938	0.002668	0.007006	-0.03317	0.015564	0.046495	-0.03939	0.062683	-0.00866	0.004355	0.004118	0.000776	-0.00942	-0.01127	-0.01204	0.002701	-0.00534	-3.66e-16	sgBap1.CCl4
-2.80499	-2.6463	1.83313	0.236567	-0.11595	-0.69736	-0.03717	-0.00592	0.255233	-0.20668	-0.12489	-0.0095	-0.36155	0.087841	0.049761	0.069422	0.018743	0.039816	-0.04464	0.050558	0.010924	-0.06752	0.111616	-0.02843	0.012764	-0.0099	-0.02985	-0.01746	0.012361	-0.03071	0.011536	-0.00693	-0.00868	0.012282	-0.00471	-0.00435	0.005935	-0.01195	0.009176	0.004604	0.00173	-3.43e-16	sgBap1.CCl4
-0.58435	-0.111	-0.70138	1.00797	-0.15041	-1.11259	-0.27011	-0.10299	0.088389	0.000666	0.085115	-0.09938	-0.09235	0.116398	-0.09525	-0.11622	-0.01708	-0.02967	-0.00583	0.067441	-0.02588	-0.06434	-0.00442	0.017577	0.012815	0.013453	-0.02342	-0.0085	0.003662	0.006834	0.009942	0.027885	0.002702	-0.00318	0.002727	0.031112	0.000952	-0.01025	-0.00419	0.003258	-0.00674	-4.46e-16	sgBap1.CCl4
-1.7876	0.406484	-1.84945	1.54004	-0.22171	-1.01407	-0.25569	-0.13909	0.081397	0.092166	0.034053	-0.28849	-0.27421	0.130292	-0.05427	0.006293	-0.04263	-0.11342	-0.04019	0.022481	0.060099	-0.01873	0.034577	0.040027	-0.04148	0.032353	-0.03558	0.020066	-0.00535	-0.01969	0.039697	-0.01091	-0.00022	0.016862	0.012797	-0.00896	4.3e-05	0.000878	0.003001	-0.00524	-0.011	-1.7e-15	sgBap1.CCl4
-3.59696	-1.3389	0.82873	-0.23135	0.670681	-0.10261	0.063989	-0.13956	0.234792	-0.11658	0.094772	0.166755	-0.05598	-0.01478	0.178036	0.009173	0.007595	0.025656	0.046426	-0.07931	-0.02555	-0.02298	0.074982	0.000427	0.034591	-0.04481	-0.03137	0.041093	-0.01709	-0.04609	-0.01715	0.004338	-0.00214	-0.01178	-0.00603	0.002909	0.004781	-0.00814	0.008664	-0.00606	0.002249	-7.62e-17	sgBap1.CCl4
-4.54326	0.452254	-1.32376	0.758997	0.01139	0.214511	0.194747	-0.07575	0.124487	-0.01081	-0.17966	0.165154	-0.01708	0.113637	-0.30561	0.023259	0.016831	-0.01005	0.079406	-0.01716	-0.0441	0.026472	-0.04617	-0.05079	0.01688	0.031529	0.042767	-0.00365	-0.01317	0.003165	-0.02971	-0.01943	0.030612	-0.01383	0.005943	-0.00423	0.007254	0.000709	-0.00263	0.011684	-0.00191	-9.94e-16	sgBap1.CCl4
-1.98359	-1.50341	-1.08532	-0.51066	0.447363	0.124389	0.336529	0.358918	0.266835	0.064537	-0.032	0.178423	0.229563	0.059208	-0.139	-0.09761	-0.01624	-0.05391	0.00248	0.008143	0.0466	-0.00446	-0.00089	-0.04966	-0.01409	-0.03027	0.013572	-0.04008	0.041346	0.003102	0.00864	-0.01637	-0.00274	-0.02487	0.005076	-0.00352	0.01345	0.000429	-0.00035	-0.00252	0.00119	2.52e-17	sgBap1.CCl4
2.78053	-0.2675	-1.08271	1.05726	-0.20003	-0.40595	-1.05504	-0.11518	0.075806	-0.06482	0.291498	0.110489	-0.02684	-0.02205	0.043329	-0.0504	0.018049	0.064055	0.117966	0.088359	0.057108	-0.03795	0.027581	0.014273	-0.02003	0.019893	0.017558	0.007533	-0.00157	0.006894	-0.0253	0.019318	0.004438	0.009725	-0.01931	-0.01381	-0.00189	-0.0041	0.006112	-0.00104	-0.00255	-1.28e-15	sgBap1.CCl4
2.35134	-2.59814	0.878584	0.128674	-1.08327	-0.73769	-0.09857	-0.11012	0.018098	-0.125	0.113298	-0.10816	0.127605	-0.00659	0.045189	0.001363	-0.12552	0.008801	0.058847	0.073542	0.005103	0.034016	-0.01551	-0.01657	0.054144	0.033075	0.008168	-0.0075	0.014946	-0.0065	-0.04064	0.02568	0.011985	0.011634	0.013933	0.02339	0.008861	0.003232	-0.00336	0.009415	0.000707	-6.49e-16	sgBap1.CCl4
0.064996	-1.80933	0.315961	0.673058	0.625294	-0.61044	0.04315	-0.21903	0.054402	-0.24014	0.173167	0.042653	-0.02264	-0.10138	-0.05745	-0.10173	-0.09239	0.057481	-0.05869	0.006957	0.004838	0.021538	0.015136	-0.03031	0.025203	0.02176	-0.01631	-0.02058	0.005619	-0.03683	-0.00271	0.014254	-0.00621	0.011588	0.004355	-0.00537	0.013405	0.006094	-0.00431	-0.00263	0.000973	-1e-15	sgBap1.CCl4
-0.81262	-1.74837	-2.30259	1.57418	0.531898	-0.22912	-0.20506	0.030168	0.16852	0.298882	-0.20714	0.098596	0.056028	-0.0243	-0.21184	-0.08104	-0.04362	0.034743	-0.03353	-0.02659	0.009633	0.035001	0.004523	-0.01998	0.018918	-0.00671	-0.02656	-0.00954	-0.00656	0.019582	0.012486	0.011383	-0.00646	-0.02053	-0.00915	0.001566	0.004682	0.00364	0.003806	0.00366	-0.00146	-1.69e-15	sgBap1.CCl4
0.726628	-2.04133	1.37356	0.550738	-0.85881	-1.01909	0.012672	-0.20064	0.127986	-0.34122	0.357441	-0.04701	0.207789	-0.04108	-0.06597	-0.03419	-0.13426	0.128608	0.034059	-0.00016	-0.03794	0.072441	-0.07041	0.032355	0.024549	-0.00226	-0.03038	0.015108	-0.01912	-0.0291	-0.0403	-0.0034	-0.00976	-0.00219	-0.00187	-0.01669	-0.01557	-0.00079	-0.0028	0.000532	0.003091	-1.12e-15	sgBap1.CCl4
-9.48189	3.0409	2.61205	0.926762	-1.18738	-0.08572	-0.22371	-0.12463	0.039679	0.112961	-0.48625	0.204813	-0.10243	0.139853	-0.09591	-0.02374	0.042904	-0.08552	0.005845	0.068936	-0.05701	-0.09323	0.019428	-0.0386	0.010209	0.032977	-0.05196	0.022535	0.018677	0.032804	0.009198	-0.02031	0.01493	-0.01862	-0.0085	0.010996	0.008531	-0.00731	0.00995	0.001241	-0.00652	4.41e-17	sgBap1.CCl4
0.925919	-0.70015	0.639231	1.46431	-0.79041	-1.76285	-0.4671	0.129413	0.022266	-0.06388	0.152167	-0.22933	-0.24358	-0.04539	0.010712	0.1663	-0.04294	-0.04823	0.059026	-0.08861	0.081521	0.037741	0.045768	0.005162	-0.06102	0.106133	0.043651	-0.03138	0.029979	-0.00756	-0.02317	0.016752	-0.01549	0.021235	0.000258	0.034225	0.00754	0.012521	0.009434	-0.00842	-0.00473	-8.61e-16	sgBap1.CCl4
-1.37197	-1.97406	-1.12917	-0.9503	-0.25852	0.192757	0.343537	0.382909	0.28886	0.032009	0.077597	0.038558	0.19085	0.179541	-0.11594	-0.03834	0.01247	-0.05987	0.030114	0.020208	-0.00315	0.034314	-0.04471	-0.00635	-0.02772	0.026406	0.004081	-0.02495	0.003082	-0.03251	0.010011	0.008057	-0.01576	0.020509	0.010832	-0.0077	-0.00114	0.002655	0.013618	-0.00109	0.000635	-7.96e-16	sgBap1.CCl4
-5.76713	0.068336	-0.25651	0.609214	0.783209	0.262023	0.051321	-0.24613	0.247739	0.413072	-0.16694	0.344491	0.346471	-0.21282	0.172772	0.024888	-0.06375	0.001355	0.037871	-0.08315	-0.01211	0.020445	0.09904	0.060175	-0.09166	0.032615	-0.04651	-0.01574	-0.00505	0.01524	-0.00467	-0.00086	-0.00224	-0.00744	-0.00303	0.010366	0.00304	0.007422	-0.00059	0.001795	0.007404	5.92e-16	sgBap1.CCl4
-3.09512	-1.10533	0.049353	0.413267	0.60132	-0.5065	-0.11555	0.136387	-0.28353	0.342869	-0.1579	0.10431	-0.06541	-0.20762	-0.17091	-0.06503	0.064291	0.009527	0.021237	-0.01495	-0.00982	-0.05755	-0.00364	-0.06647	0.01815	-0.00545	-0.00618	-0.00178	-0.00608	-0.0065	-0.00521	-0.00378	0.005915	0.01875	0.010862	-0.00245	0.005048	0.002968	0.00346	-0.00176	-0.00142	-1.85e-16	sgBap1.CCl4
-1.40795	0.79374	-2.14168	1.93443	1.04755	-1.34668	-0.42529	0.339681	0.363992	0.07951	0.054791	0.245655	0.093157	0.031916	0.064992	0.009788	-0.14924	-0.05309	0.044922	0.010927	0.0506	0.067447	0.032344	0.016734	-0.0031	-0.02136	0.019167	0.018366	-0.014	0.016538	-0.00155	0.001234	0.003044	-0.00872	0.021993	0.004548	-0.01214	0.004825	0.016339	-0.00394	-0.00893	-1e-15	sgBap1.CCl4
5.97862	1.90541	1.00859	1.71341	0.548939	0.188691	-0.16127	-0.03684	0.132448	-0.45721	0.06832	-0.10571	0.128263	-0.33544	-0.06842	-0.14333	-0.00121	-0.02787	-0.0045	0.020647	0.0919	-0.00751	0.01376	0.006168	-0.01311	-0.01708	0.018084	-0.00417	0.022611	0.0375	-0.03462	-0.03551	0.005624	-0.00047	0.002384	-0.02214	0.009205	0.000972	0.010718	-0.0055	0.003832	4.27e-16	sgBap1.CCl4
-6.57502	-0.46938	2.63893	-0.31582	1.44494	0.311095	-0.07986	-0.10082	-0.21175	0.31781	0.111513	0.10632	0.380917	-0.18589	0.042883	-0.11258	-0.07145	0.10293	-0.04498	0.021267	-0.13312	-0.06254	0.01293	0.048177	-0.13205	0.021302	-0.05941	-0.03725	-0.02488	0.002258	0.005285	-0.00389	-0.01561	0.005941	-0.02225	0.009676	0.001878	-0.00194	0.000828	0.005291	0.004298	8.52e-16	sgBap1.CCl4
-8.6578	1.77979	1.68059	0.998284	1.83888	0.254972	-0.09267	-0.43733	0.281917	0.514445	0.009807	0.023754	0.101956	0.105724	-0.07153	0.224358	0.092727	-0.1051	0.157719	0.058015	0.029825	-0.07447	-0.04836	-0.02396	0.055615	0.004937	-0.01707	-0.01118	0.018114	0.00453	-0.01793	0.003164	0.035615	-0.01624	0.000768	0.004108	0.00375	0.001691	0.002575	-0.01188	0.000534	8.01e-16	sgBap1.CCl4
-0.93552	-0.63205	-1.24696	0.579681	-1.31932	-0.94498	0.12751	0.494974	0.245645	-0.02795	-0.19202	0.325995	0.087689	0.140595	-0.31642	-0.00362	0.068867	-0.03415	0.00991	0.063166	0.044334	0.03123	0.056207	-0.02471	-0.01347	-0.00672	-0.04802	-0.01191	0.025345	0.012947	0.003871	0.009716	-0.0013	0.005724	0.009421	-0.01787	0.010678	-0.00942	-0.00174	0.002222	0.001941	-1.89e-15	sgBap1.CCl4
6.47835	1.50508	-0.03584	2.29801	0.412304	0.273416	0.074998	-0.32771	-0.14959	-0.23546	0.209027	-0.15011	0.15384	-0.06398	0.199154	-0.02055	0.142625	0.087653	0.069672	-0.0935	0.029267	0.032205	-0.08677	-0.03881	-0.02245	-0.02097	-0.03708	-0.02014	-0.01517	0.005292	0.02186	-0.0255	0.032388	0.012628	-0.00509	-0.01179	0.010678	-0.00165	0.018158	0.002202	0.000465	-1.37e-15	sgBap1.CCl4
-2.1509	-2.75372	-0.2346	-0.96661	-0.37462	0.411184	0.058745	0.016016	0.006332	0.105079	0.09142	-0.08271	0.088262	-0.03337	-0.11161	-0.06776	-0.0253	0.007247	0.030101	-0.06479	-0.05507	0.004735	-0.05745	-0.00408	-0.04163	0.04143	0.072209	-0.00153	0.01338	0.001893	0.009798	0.002612	-0.01255	0.001812	0.003294	-0.01342	0.000193	0.002931	0.007285	0.006812	0.00155	-7.04e-16	sgBap1.CCl4
-6.08896	0.117372	0.933643	-0.15133	-0.8166	0.003297	-0.1405	-0.17819	-0.38757	0.226369	0.249468	-0.11408	0.052581	-0.30121	-0.02862	-0.10912	-0.12856	0.065076	-0.01395	0.006254	-0.10453	0.003944	-0.05367	-0.00126	-0.05897	0.007763	-0.03732	0.007513	-0.02601	0.002291	-0.01597	0.009589	0.007708	-0.01104	-0.00153	0.013506	0.0091	-0.00429	-0.00365	0.002566	-0.00393	6.78e-16	sgBap1.CCl4
-2.12567	-1.55303	0.42768	0.320848	0.230147	-0.42129	-0.10356	-0.35679	-0.18438	0.151666	0.057183	-0.03344	-0.08385	-0.14579	-0.04856	-0.07957	0.003979	-0.03415	0.009989	0.015691	0.044245	0.004056	-0.03035	-0.01284	0.025548	0.007897	0.032136	-0.0237	0.009678	-0.03868	-0.03089	-0.01139	-0.00215	-0.00019	-0.00264	-0.01304	0.002725	-0.00529	0.001793	-0.00028	-0.00027	-5.98e-16	sgBap1.CCl4
-3.22376	-0.57787	-1.02846	0.940287	0.937296	-0.06864	0.005055	0.101683	-0.06321	-0.01334	-0.05746	0.070277	-0.19285	-0.12589	-0.35709	-0.06996	-0.04981	0.139408	-0.03277	-0.04692	-0.07095	-0.03796	0.044466	-0.04486	-0.00416	0.013888	-0.00573	0.004284	0.016776	0.026148	0.009873	-0.01532	0.001468	-0.01545	0.020316	-0.00787	0.007616	0.003566	-0.01575	-0.00127	5.01e-05	-1.54e-16	sgBap1.CCl4
-6.01654	-0.97364	1.50159	0.477936	0.294815	-0.16082	-0.04249	-0.29821	-0.02308	0.095843	0.373437	-0.27611	-0.37733	-0.07424	-0.30735	0.15429	0.031962	0.090919	-0.00181	0.004216	-0.099	0.058391	-0.06273	-0.05421	-0.04382	0.011597	-0.02103	-0.03463	0.00751	-0.00811	-0.0337	0.023773	0.013727	-0.00274	0.012595	0.00425	-0.00028	0.006273	-0.0015	0.00148	-0.0009	2.15e-16	sgBap1.CCl4
-5.25816	0.08659	0.499924	-0.31498	-0.48264	0.12431	0.150375	0.015224	0.038946	-0.21126	0.159422	0.046407	0.010287	-0.0497	-0.21343	-0.05653	-0.07124	0.030194	0.030625	-0.05754	-0.03356	-0.01717	0.03287	-0.03167	-0.0389	0.063034	0.040126	0.00594	-0.03766	0.021323	-0.01429	0.013983	-0.01792	-0.00925	0.001957	0.003497	-0.00052	0.001726	-0.0074	0.006882	0.006514	7.66e-17	sgBap1.CCl4
-2.49456	-2.97349	0.309057	0.684276	1.10061	0.206689	0.109233	-0.34909	-0.02177	0.084583	-0.25369	0.19099	-0.1081	-0.16141	-0.12627	0.021085	-0.00313	0.041985	-0.0885	-0.06736	0.039706	-0.07188	-0.0116	-0.03477	0.027449	0.02751	0.054674	0.02323	-0.00289	-0.00042	-0.02882	-0.02456	-0.00353	-0.01025	-0.02538	0.026394	-0.00745	-0.00242	-0.00272	0.004234	0.000224	-3.12e-16	sgBap1.CCl4
-3.93268	1.12683	-1.4642	1.57802	-1.23282	-1.42428	0.010474	0.087171	0.442687	0.018279	-0.21819	0.195925	0.018791	0.200936	-0.0214	0.081486	-0.07921	-0.04336	-0.00898	0.011556	-0.04012	-0.06367	0.091256	0.047489	-0.03651	0.052719	0.009426	-0.00743	0.03679	-0.00696	0.002656	-0.02197	0.001785	-0.02108	0.018936	-7.73e-05	-0.00085	0.015991	0.000139	0.004271	-0.01013	-7.68e-16	sgBap1.CCl4
-1.24451	-0.34838	1.50258	1.88406	-1.36059	-3.0909	-0.70638	0.958046	0.19759	0.111282	-0.08328	-0.01648	-0.14989	0.138774	-0.13108	0.076033	-0.02138	-0.03721	0.022865	-0.14195	0.052947	-0.02817	0.077414	0.068372	-0.13605	0.030985	0.030287	0.019043	0.037284	-0.00458	0.004115	-0.01943	-0.0074	0.010361	-0.01426	0.009028	-0.02433	0.017187	0.006429	-0.00036	-0.00134	-7.03e-16	sgBap1.CCl4
3.91785	0.396952	-0.41365	1.48154	-0.07298	-0.30852	-0.49155	-0.0866	0.093743	-0.15337	0.277254	0.174205	-0.02068	0.086234	-0.04105	-0.06648	-0.15587	-0.01894	-0.08463	-0.0362	0.027895	-0.01209	0.043533	0.021172	0.00038	-0.00925	0.037096	0.005549	0.010009	0.032278	-0.02181	0.045389	-0.00375	-0.01563	-0.02218	0.016032	0.01317	-0.01599	0.011019	0.000418	0.00188	-1.01e-15	sgBap1.CCl4
-4.13223	2.00704	-3.65892	-0.0454	0.50967	0.851502	0.391578	0.521428	-0.03558	-0.17863	-0.0583	0.035983	-0.1179	0.034944	0.062236	0.066756	0.050143	0.051084	-0.04771	-0.01076	-0.00718	-0.01261	-0.0018	0.011533	-0.00566	-0.03749	2.52e-07	-0.00882	0.006458	-0.01764	-0.02227	0.00431	0.014773	-0.01404	-0.00059	-0.00882	0.000179	-0.01007	-0.00217	0.002593	0.005559	1.35e-17	NTC.VEH
-3.70625	-0.16108	-1.70672	-1.29425	-0.79984	0.378548	0.502167	0.718914	0.037669	-0.31058	0.225252	0.060054	0.168335	-0.1214	0.023856	0.00018	-0.15478	0.044247	0.00846	-0.03293	0.085467	0.118743	-0.05137	-0.00835	0.004002	0.061642	0.033712	-0.01002	-0.02038	0.000349	0.0185	-0.02135	0.010121	-0.01897	0.028139	-0.01192	0.003387	0.002532	0.001025	-0.0048	0.003665	-1.95e-17	NTC.VEH
-3.36814	0.841239	-2.39929	-0.98082	0.203842	0.241023	0.310574	0.781868	0.057501	-0.17422	0.067093	-0.09295	-0.09217	0.071266	-0.02472	-0.05046	-0.02867	-0.00025	-0.02333	-0.0048	0.083944	-0.0057	-0.02307	-0.0173	0.045085	-0.02597	-0.02051	-0.01292	0.02949	-0.01325	-0.00314	0.006348	0.016326	0.015577	0.000877	0.012225	-0.01558	-0.00076	-0.00076	-0.00134	-0.00203	7.85e-16	NTC.VEH
-4.01997	0.583275	-1.8204	-0.52204	-0.25725	0.651803	0.379279	-0.09162	0.040991	-0.07702	0.100279	0.106876	0.016107	0.006007	0.035313	-0.00267	0.088634	-0.05005	0.026535	-0.0011	0.027856	-0.06558	-0.02498	-0.0412	0.00412	-0.00504	-0.0052	0.013322	0.006158	0.001192	0.002449	0.025171	-0.00713	-0.00695	-0.01003	0.009866	0.016676	0.001067	-0.00559	0.000725	-0.00069	-4.38e-16	NTC.VEH
-3.51676	-0.47806	-0.42447	-1.77427	0.117456	0.598325	0.323312	0.362867	-0.23324	-0.15423	0.171028	-0.09163	-0.09764	-0.01882	0.030555	-0.20896	0.054649	-0.0195	0.01607	-0.01104	0.081051	-0.0794	-0.06269	-0.0256	0.002398	0.029944	-0.03706	-0.01904	0.020864	-0.04398	-0.00283	-0.02887	0.008034	-0.00628	0.003827	0.012997	0.003486	-0.00397	0.01394	-0.00436	-0.00166	-2.35e-16	NTC.VEH
-3.59591	1.89729	-2.98115	0.027138	0.051489	-0.07899	0.192652	0.620758	-0.15745	-0.10462	0.11594	-0.02204	-0.01676	-0.17908	0.162887	0.127566	-0.07299	0.050993	-0.02086	0.040359	-0.06883	-0.01017	0.015982	-0.0097	0.025521	-0.02248	-0.02097	0.022918	-0.00635	-0.0278	-0.005	-0.01067	-0.01759	-0.00777	-0.02193	0.007105	0.017484	0.002488	0.009667	-0.00481	0.000223	6.5e-16	NTC.VEH
-6.47746	3.93972	-4.10503	1.03045	0.93815	0.890835	0.709426	0.540212	-0.04365	-0.2753	-0.12195	-0.20879	-0.07972	-0.00493	0.13642	0.180859	-0.05256	-0.01767	-0.07501	0.080062	-0.15056	0.015384	-0.08093	0.044151	-0.04964	-0.00343	0.035393	-0.02931	0.03425	-0.03698	-0.03089	0.035093	0.012439	0.004759	-0.01128	0.00093	-0.00713	0.001232	-0.00553	-0.00487	0.005691	-3.8e-16	NTC.VEH
-4.03937	0.853225	-2.57054	-0.60437	-0.10492	0.70058	0.407383	0.38813	0.078997	-0.1501	0.068356	-0.05544	-0.02042	0.012274	0.03373	0.012467	0.015724	-0.03158	-0.00217	-0.00186	0.018027	-0.03073	-0.03247	0.016	-0.01952	-0.01275	-0.00274	0.003334	0.031165	0.012767	-0.00148	0.034125	-0.01303	-0.02412	-0.00685	-0.00675	-0.00492	-0.00884	-0.00584	0.001253	0.004107	6.25e-17	NTC.VEH
-5.14852	1.18062	-1.83025	-0.08535	0.513669	0.451811	0.323783	0.326419	0.049676	-0.087	0.042308	-0.02123	0.040953	-0.13433	0.021363	0.00489	-0.09017	0.004776	0.034272	-0.03204	-0.06133	0.067908	-0.00599	-0.01293	-0.01836	-0.00215	0.02783	-0.03485	-0.00083	0.008994	0.000123	-0.00155	0.018402	-1.24e-05	-0.02122	-0.00826	-0.00579	0.011063	3.81e-05	0.009241	0.002272	-3.4e-16	NTC.VEH
-5.4892	2.98581	-1.68295	0.169512	0.492039	-0.14513	0.230204	0.695896	-0.40642	-0.10929	0.200516	-0.27366	-0.28768	-0.15621	0.033641	0.198336	-0.02617	0.017319	-0.02665	-0.01061	-0.07013	-0.00945	-0.01369	-0.0013	0.019584	-0.03472	-0.00896	-0.0032	0.01562	-0.0089	0.000804	0.009236	-0.00834	0.014252	-0.0368	0.00285	0.003936	-0.01232	-0.0027	-0.01247	-0.0026	1.1e-15	NTC.VEH
-9.67127	5.03604	2.76215	0.387029	-0.58225	0.482298	-0.36685	-0.19295	-0.69157	0.055294	-0.23521	-0.18214	0.180905	-0.27326	-0.08231	-0.07861	-0.1052	-0.12376	0.004554	0.069913	0.028717	0.028452	0.090587	0.054035	0.021698	0.034949	0.023496	0.005644	0.038763	0.024934	0.011504	-0.01573	-0.00864	-0.01038	0.00495	-0.01702	-0.01073	-0.00123	-0.00081	0.001098	0.001171	1.78e-15	NTC.VEH
-6.67983	0.776216	1.23258	-1.57841	-0.07214	1.43423	0.179034	0.049862	0.198356	-0.34463	0.068609	-0.12447	-0.04822	0.290792	-0.01775	-0.20323	-0.06427	-0.04923	-0.01231	-0.06907	0.0339	0.026245	-0.03355	0.019307	-0.0925	0.010434	0.037604	-0.00264	0.033538	0.01677	0.052516	0.002895	-0.01615	-0.00259	0.024884	0.002948	-0.00839	0.013054	-0.00461	-0.00539	-0.00185	7.85e-16	NTC.VEH
-3.98825	-0.37989	-0.80502	-1.20391	-0.57286	0.334784	0.339262	0.391207	0.050608	-0.24719	-0.01781	-0.02738	-0.14247	0.010044	0.052267	-0.06127	0.01979	-0.03568	0.044757	-0.04514	0.017435	-0.0098	-0.01158	-2.71e-05	0.019538	0.038096	0.047636	0.044628	-0.04503	0.028824	-0.01256	-0.00429	0.028728	-0.017	-0.00652	-0.00417	0.004125	-0.00487	0.000962	0.006428	-0.00642	-1.4e-16	NTC.VEH
-1.37024	-1.03072	-0.70248	-1.93276	-0.08877	0.08322	0.276604	0.565503	-0.12365	-0.13892	0.081384	-0.02805	-0.14163	0.04466	-0.03342	-0.10714	-0.09275	0.05588	0.038887	-0.05652	0.06844	-0.03095	-0.07601	0.010939	0.01555	-0.00039	-0.0297	0.019394	0.000663	-0.01568	-0.00332	0.006207	0.02378	0.004795	0.013953	0.011017	0.009282	0.012272	0.011701	-2.67e-05	-5.59e-05	-2.09e-16	NTC.VEH
-3.93348	0.181806	0.494913	-0.33038	0.850247	-0.63944	0.102095	0.42521	-0.02962	0.131156	0.276007	0.176335	0.285617	-0.15997	0.017896	0.046854	-0.04681	0.026277	0.07506	-0.04775	-0.13612	0.035963	-0.04389	0.012294	0.000816	0.004845	-0.02793	0.014926	0.004696	-0.02093	-0.00153	-0.01549	-0.01041	0.027805	-0.01553	-0.02025	0.00401	0.0002	0.012893	-0.00042	-0.00121	6.92e-16	NTC.VEH
-1.84047	0.613683	-2.24506	-1.07643	-0.29589	0.268821	0.410255	0.607182	-0.1284	-0.25765	0.154662	0.058569	-0.10199	-0.00607	-0.0289	-0.01261	0.061352	0.024937	-0.02088	-0.00236	0.045267	-0.04148	-0.03611	0.012137	0.028662	0.005224	-0.08586	0.02934	-0.01135	-0.02509	-0.0344	-0.01119	0.029127	0.015528	0.000505	-0.01573	0.012418	-0.00296	0.000931	-0.00447	-0.00141	4.08e-16	NTC.VEH
-9.21364	3.674	1.66808	-0.45607	-1.52779	0.820082	0.092171	0.049109	-0.15904	-0.31981	0.008171	-0.03514	-0.06938	0.072641	0.068269	-0.0525	-0.02801	-0.00747	0.010359	-0.08102	0.035399	0.119004	0.045406	0.013536	-0.05601	0.012391	0.007832	-0.03242	0.015145	0.007068	0.006115	0.019794	-0.02051	0.001537	-0.01378	0.004708	-0.00219	-0.00807	-0.01056	0.002094	0.00488	-1.78e-16	NTC.VEH
-6.33524	1.05983	3.16978	-2.28189	-0.57684	0.159345	0.09246	0.393398	-0.67711	-0.32492	0.494934	-0.1787	-0.04791	-0.08814	0.100678	-0.22288	-0.08859	0.013789	-0.0166	-0.03362	0.220756	0.009541	-0.06119	-0.02014	-0.02467	-0.00436	0.02373	0.004054	-0.01514	-0.03336	0.0519	-0.01395	-0.00595	-0.00091	0.003472	0.019409	-0.00813	0.002463	-0.00349	-0.00129	-0.00998	1.99e-16	NTC.VEH
-5.1166	0.317496	-1.06735	-0.86152	0.678928	0.82183	0.268825	0.311657	0.149331	0.026047	-0.03374	-0.09825	-0.02785	0.06751	0.099559	-0.05643	-0.02527	0.022987	-0.00373	-0.10981	0.017387	-0.00779	0.031714	0.025818	-0.01367	-0.0205	-0.00174	-0.02836	-0.00418	0.005978	-0.00303	0.014468	0.011598	0.007799	-0.00139	-0.01767	-0.01214	-0.00138	-0.0023	-0.00472	0.003124	3.06e-16	NTC.VEH
-7.98253	3.02739	0.10375	0.332339	-0.60139	0.410373	0.209603	-0.01374	-0.22536	0.120776	-0.19281	0.075673	0.11125	-0.25607	0.194725	0.026642	-0.03594	-0.02501	-0.0082	-0.03697	-0.0532	0.000636	0.036837	0.018099	0.013631	-0.0173	-0.02315	0.03724	-0.00839	0.022288	-0.03721	0.023888	0.002706	0.004001	-0.00613	0.006026	0.001652	-0.00125	0.00091	-0.00399	2.77e-05	7.02e-16	NTC.VEH
-2.1732	0.388561	-1.17652	-1.71047	0.169839	0.314706	0.396849	0.480614	-0.01429	-0.4048	0.114601	-0.06725	-0.1656	0.08816	0.013271	-0.14945	0.036322	-0.02656	-0.01324	0.000624	0.067637	-0.05503	0.0165	-0.01515	0.015996	0.014123	-0.01492	-0.00838	-0.01796	-0.0259	0.002184	-0.00755	0.007206	0.017228	-0.00773	0.009555	-0.00282	0.01395	-0.00182	0.001025	-0.00823	1.03e-15	NTC.VEH
-2.46525	1.16383	-2.12292	-0.62778	0.528534	0.108869	0.142316	0.653699	-0.35193	-0.15962	0.045876	-0.05369	-0.27007	-0.09616	-0.09146	0.023798	0.030827	0.034727	-0.02097	-0.07418	-0.01036	-0.05949	-0.0135	0.022337	0.037231	0.009193	0.019681	0.023073	-0.00164	0.021816	0.001047	-0.00538	-0.01562	0.007324	-0.02461	-0.02847	0.00232	0.001586	-0.0028	-0.00068	-0.00132	1.13e-15	NTC.VEH
-4.43787	1.56293	-2.96232	-0.00523	-0.01882	0.541304	0.365389	0.423	-0.22083	-0.06011	-0.07583	-0.08444	-0.13097	-0.08249	0.019371	0.113732	0.033368	0.030122	-0.00662	-0.03632	-0.04246	-0.00933	-0.05653	-0.00253	0.026328	0.023325	0.045513	0.012649	0.013011	-0.00717	-0.02746	-0.01218	0.005429	0.004988	-0.01201	-0.00746	0.003285	0.004462	0.00788	0.0024	-0.00257	-2.65e-16	NTC.VEH
-2.62462	0.815875	-1.93587	-1.43033	0.330106	0.643578	0.44616	0.534913	-0.19437	-0.30012	-0.0977	0.121939	-0.13841	0.077551	0.02584	-0.09673	-0.00958	0.01616	-0.00221	-0.05388	0.116925	-0.07744	-0.04855	0.048207	-0.02604	0.028461	0.008329	-0.00477	0.019306	-0.02669	-0.02478	-0.01876	0.030953	-0.02183	0.004948	0.015546	0.007793	0.002966	0.006593	0.000483	-0.00689	6.6e-16	NTC.VEH
-10.3023	5.5972	0.548841	1.04391	-0.91141	0.779656	0.218987	-0.38521	-0.6471	0.155504	-0.24258	-0.11573	0.156941	-0.39447	0.162204	0.090668	-0.09053	-0.10279	0.045729	0.190034	-0.0149	-0.0656	0.028652	0.07019	-0.01524	0.023875	-0.01564	-0.00124	0.034104	0.013878	-0.02819	0.026115	0.02755	0.011342	-0.02118	0.007118	0.004425	-0.01087	0.007762	-0.00286	-0.00026	4.51e-16	NTC.VEH
-3.22115	1.10183	-2.33057	-0.66062	-0.34807	0.485447	0.338247	0.410784	-0.13513	-0.21434	-0.08098	0.15101	-0.17832	-0.05496	0.046834	0.044241	0.013957	0.062641	-0.01519	-0.06177	-0.04209	-0.06486	-0.01217	0.011765	-5.35e-05	-0.02404	-0.01813	0.042791	0.006707	-0.00155	-0.00706	-0.01101	0.00763	0.007302	0.007235	0.015565	0.002244	-0.00308	0.001413	-0.0094	-0.00056	1.37e-15	NTC.VEH
-7.40077	2.05669	2.1637	-1.1537	0.557717	0.488432	-0.05202	0.691372	0.069181	-0.2369	-0.10868	-0.32134	-0.05641	0.420301	-0.0533	-0.1924	-0.08759	-0.02859	-0.03563	-0.03736	-0.05832	-0.00794	-0.07252	-0.03439	0.050425	-0.02281	0.042211	0.029551	-0.00197	0.033112	0.042329	0.000259	-0.01459	0.024961	0.009659	-0.00771	-0.00505	-0.00486	0.000341	0.00374	-0.00188	8.45e-16	NTC.VEH
-3.84618	0.778866	-0.8094	-0.67716	-0.11093	0.240546	0.190921	0.125703	-0.18964	-0.10865	0.166851	0.089025	0.075031	-0.1771	0.05801	-0.05797	-0.06452	0.039895	-0.01294	-0.03891	-0.07968	-0.00015	0.004427	0.022131	0.017024	0.006256	-0.03322	-0.00327	0.015383	-0.01558	-0.02562	0.003207	0.002535	-0.01948	-0.01502	-0.00672	0.003906	0.004961	-0.00456	-0.00195	-0.0031	-8.47e-17	NTC.VEH
-5.38795	1.03516	1.31422	-1.38169	-0.63163	0.494729	0.031201	-0.28413	-0.68556	-0.01249	0.301829	0.062066	0.226878	-0.42181	0.219215	-0.16888	-0.07311	0.00236	0.032962	0.019857	0.107809	-0.03175	0.011559	0.006781	-0.00187	0.031915	-0.01477	-0.02573	0.032178	-0.05289	0.009084	-0.02549	0.006323	0.011434	0.004942	-0.00877	0.008135	0.009653	0.005274	-0.00679	-0.00666	1.25e-15	NTC.VEH
-3.79759	0.667966	-3.32698	-0.60334	-0.07004	0.60286	0.419598	0.579109	-0.06581	-0.08892	0.054167	-0.15128	-0.03032	-0.01937	0.121926	0.050695	-0.05903	0.082847	-0.01176	0.018234	-0.05017	-0.03768	-0.07655	-0.00422	-0.0035	0.022554	0.043791	-0.0367	-0.01653	-0.00013	0.002645	0.002585	-0.00281	0.021624	-0.01099	-0.0085	0.005544	0.007813	-3.02e-05	-0.0002	-0.00183	-3.95e-17	NTC.VEH
-6.28328	0.808087	0.661677	-1.67206	-0.51457	1.244	0.219905	0.031086	0.141219	-0.32919	0.044929	-0.1018	-0.0254	0.111975	0.141664	-0.18524	-0.08173	-0.02175	0.001368	-0.09471	0.029849	0.035055	0.012837	0.021862	0.017513	-0.02727	0.028047	0.021039	0.006014	0.042268	0.019381	0.023472	-0.01748	-0.01939	-0.00182	-0.00714	-0.0032	-0.00168	-0.00468	-0.00253	-0.00271	1.09e-15	NTC.VEH
-2.34937	1.01261	-1.50907	-1.12841	-0.20614	0.052513	0.364463	0.504664	-0.33289	-0.19037	0.20699	0.075	-0.07771	-0.26101	0.031037	0.094716	-0.03995	-0.03958	0.045407	-0.02603	0.089884	-0.00289	0.006455	0.008027	0.041744	0.023293	-0.06438	-0.02034	0.006281	0.024731	-0.01551	-0.02682	0.005052	-0.00064	-0.0068	0.004212	0.000658	-0.00471	0.00085	-0.0084	-0.0023	9.62e-16	NTC.VEH
-5.36318	2.34894	-2.27968	0.526955	0.387549	0.668481	0.320152	-0.09525	0.112909	-0.09219	-0.0414	0.065871	-0.00769	0.041226	-0.00084	0.088842	0.045463	-0.05591	0.061023	0.027632	-0.02918	0.039103	0.022338	-0.02979	-0.00134	0.007971	-0.02204	-0.03861	0.013905	-0.02965	-0.01214	-0.00281	0.014536	0.015539	0.016165	-0.00388	0.003845	0.004489	-0.00148	-0.0012	0.001473	5.21e-16	NTC.VEH
-2.11253	-0.92449	-2.121	-1.35429	-0.11647	0.487429	0.14619	0.57374	-0.0011	-0.08961	0.135433	-0.06896	-0.0357	-0.06401	0.040887	-0.09696	-0.00866	0.086004	-0.03079	-0.08276	0.015426	-0.00221	0.076209	0.005577	-0.03263	0.013148	-0.03799	-0.03402	-0.00752	-0.036	-0.00748	-0.02228	0.036616	0.028252	0.005769	-0.00314	-0.00197	-0.00222	0.002594	0.00546	-0.00492	-1.52e-16	NTC.VEH
-4.57448	2.0923	-3.46523	-0.16914	0.123219	0.373172	0.530483	0.879122	-0.07918	-0.19953	0.014325	-0.02218	0.007229	-0.07441	0.089293	0.201122	-0.03484	0.060765	-0.02244	0.00286	-0.01148	0.034554	-0.05005	0.017783	0.03919	0.003764	0.028832	0.001714	0.00627	0.021451	-0.03129	0.013317	0.038704	-0.01769	-0.0225	-0.01024	-0.00035	0.000878	-0.00208	0.005046	-0.00044	-2.08e-16	NTC.VEH
-5.74282	3.45022	-1.60988	0.40088	1.25553	0.478427	-0.00788	0.346319	-0.24558	-0.03079	0.034459	-0.02461	0.221873	-0.17699	0.134374	0.047252	-0.02186	0.024303	-0.01976	0.069469	-0.08935	-0.01109	0.025161	0.055474	-0.02528	0.010012	-0.03019	-0.00219	0.050927	-0.03365	-0.00273	-0.00762	0.007997	0.014251	-0.02306	-0.00031	-0.00048	0.006324	-0.01167	-0.00371	0.003014	1.61e-15	NTC.VEH
-8.26033	3.52843	-0.14419	0.887099	1.99557	-0.13349	0.060396	0.640709	-0.14584	0.532413	-0.05557	-0.41252	0.151828	0.0314	0.050441	0.206909	0.012575	-0.03842	-0.05196	0.029269	-0.04259	0.038024	-5.31e-05	0.006503	-0.0123	-0.07992	0.017364	-0.03204	-0.01635	-0.01678	-0.00665	0.042804	0.020014	-0.00876	-0.0045	0.005148	-0.00109	0.005652	-9.01e-05	-0.00183	0.003954	5.89e-16	NTC.VEH
-3.08145	0.404197	-3.11278	-0.72046	-0.68263	0.627549	0.328646	0.682331	-0.25337	0.046679	-0.10399	0.084238	0.074266	-0.08464	-0.00821	0.112665	0.061236	0.081272	-0.01441	-0.04442	0.064792	-0.01555	0.010521	-0.00309	-0.02141	0.001809	0.064479	-0.03751	0.010267	0.010093	-0.02525	-0.03886	0.019429	-0.01991	0.001659	0.012606	0.011717	-0.00031	0.008304	0.005535	-0.00622	-2.51e-16	NTC.VEH
-6.28956	1.90851	-1.25315	-0.54491	-0.77764	0.863713	0.449445	0.318893	0.02212	-0.1759	0.000675	-0.10382	0.073311	0.030802	0.002894	-0.02748	-0.07367	-0.02294	-0.00349	0.013092	0.042124	0.091372	-0.00306	0.002297	-0.02349	0.004262	-0.00548	-0.03303	-0.02299	0.001382	-0.00276	-0.00095	0.003375	0.017041	0.00016	-0.00796	-0.01039	-0.0028	-0.00109	0.004021	-0.00055	4.97e-16	NTC.VEH
-6.49088	2.03799	-0.00349	-0.42725	0.519956	0.837492	0.268846	0.156145	-0.0667	-0.28452	0.056308	-0.17238	0.037934	0.048941	-0.08425	-0.09223	-0.10383	-0.03131	-0.04388	-0.04684	-0.01538	-0.00415	-0.00985	-0.02081	-0.00399	0.026247	0.056453	0.00305	0.032035	0.022376	0.003967	0.00663	-0.01347	-0.00941	0.015317	-0.00664	-0.00591	0.014839	-0.01871	0.003088	0.004446	3.1e-16	NTC.VEH
-8.17479	3.14565	1.83031	-0.12399	2.48067	0.466014	-0.14749	0.567938	-0.02808	0.220764	-0.07665	-0.19109	0.502154	0.361517	-0.05668	-0.10123	-0.08609	0.021484	-0.0629	0.002673	-0.08648	-0.07751	-0.05238	0.047448	0.039836	0.034787	0.001585	0.01536	0.033858	-0.01192	0.000938	-0.00752	0.002192	4.75e-05	-0.03111	0.005278	-0.00265	-0.00279	-0.00971	0.001002	-0.00193	1.15e-15	NTC.VEH
-6.21393	2.62035	-1.62507	0.179234	-0.8048	0.120776	0.356378	0.400098	0.055082	-0.17464	-0.12242	0.04509	0.112942	0.024203	0.022318	0.04279	-0.09983	-0.0173	-0.00319	0.038562	-0.10755	-0.00943	-0.05505	-0.0031	0.01424	0.012676	0.058391	0.046484	0.017803	-0.00591	-0.00408	-0.01045	0.006588	-0.01538	0.01758	0.002441	0.009453	0.002428	0.003048	-0.00435	0.002602	-1.26e-16	NTC.VEH
-15.0561	9.73567	7.97264	1.16815	-2.43148	0.015335	-1.48548	-0.02051	-1.45183	0.424695	-1.10664	-0.38314	0.033948	-0.18197	0.01882	-0.25805	0.090684	-0.22968	-0.18351	0.159129	0.045389	-0.02372	0.06064	0.053082	0.128482	0.002206	0.01643	0.121986	0.000221	0.012672	-0.03147	0.052505	0.035319	0.042923	0.018523	-0.02209	-0.00835	-0.01235	0.013088	-0.00189	-0.00261	3.43e-15	NTC.VEH
-6.80103	1.95789	-0.61075	-0.51582	-0.64332	1.44315	0.388216	0.023302	0.062386	-0.18014	-0.17837	0.033447	0.039664	0.079047	-0.01444	-0.06286	-0.02	0.010222	-0.00133	-0.04395	0.095322	0.051262	0.060473	0.007063	-0.04124	0.014599	-0.02962	-0.05214	0.010244	0.011463	-0.02816	0.007952	-0.01328	-0.00667	0.013251	0.005144	-0.00153	0.00609	-0.00479	-0.00318	0.002131	5.89e-16	NTC.VEH
-4.30222	0.303428	-2.40972	-0.98561	-0.00612	0.529224	0.495634	0.804327	-0.18675	0.036687	0.017434	-0.24584	-0.17563	-0.14054	0.073731	-0.02781	0.012573	0.009774	-0.07258	-0.0385	0.084021	-0.05198	-0.03309	-0.00198	-0.01721	-0.0305	0.017879	0.022587	-0.02849	0.047153	-0.00306	0.024242	-0.01094	0.011799	0.00348	0.019979	-0.02375	0.0004	-0.00328	0.000881	-0.0057	9.05e-16	NTC.VEH
-4.59896	0.154508	-1.11834	-0.63443	-0.87192	0.42678	0.361062	0.123501	-0.066	-0.16245	0.145057	0.000229	-0.09446	-0.10892	0.011476	0.039651	0.039829	-0.03763	0.021621	-0.09618	-0.01905	0.021256	-0.02148	0.005849	0.012709	0.012004	0.04318	0.035667	0.007762	-0.01376	-0.02605	-0.01213	0.010329	-0.01517	-0.00674	-0.01056	-0.01638	-0.0053	0.00753	0.000169	-0.00524	6.06e-16	NTC.VEH
-10.635	5.52637	2.94663	0.776253	-0.64752	-0.85045	-0.33986	1.01332	-0.72912	0.072284	-0.26262	-0.59817	-0.42523	-0.18669	-0.06349	0.020648	0.002777	-0.02214	-0.10532	0.050992	0.004306	0.090325	0.072117	-0.06937	0.043299	-0.12169	0.023387	0.018831	-0.03766	0.014591	-0.02937	0.060949	0.00133	-0.01408	0.026389	0.007846	0.0106	-0.00331	-0.00246	-0.00295	0.008331	1.12e-15	NTC.VEH
-7.03481	3.03511	-1.39761	-0.05728	-0.97797	0.066828	0.700304	0.840987	-0.32237	-0.31037	0.070655	-0.29853	-0.31843	-0.23137	0.019653	0.146363	-0.06816	-0.02682	-0.00957	0.02867	0.034207	0.064632	-0.05156	-0.04993	0.060764	0.019144	-0.02064	0.064167	-0.01217	0.061049	0.004509	-0.03006	-0.00203	0.026927	-0.00204	0.011466	0.013334	-0.0096	-0.00324	-0.0105	-0.00379	2.97e-16	NTC.VEH
-9.2555	5.02989	1.1515	0.160568	-0.32438	0.672465	0.137533	0.091843	-0.52174	-0.0378	0.01423	0.023472	0.578951	-0.19081	0.138228	0.041821	-0.20325	-0.02915	-0.02245	0.051724	-0.00981	0.023586	0.022708	0.061859	-0.00098	0.064286	0.009812	-0.0102	0.031827	0.002165	-0.00604	-0.02493	0.002485	0.01488	-0.03643	0.000548	-0.005	0.000451	-0.00849	0.005734	7.25e-06	1.14e-15	NTC.VEH
-6.61355	2.13079	-2.24361	0.02821	-0.38821	0.704834	0.663502	0.348426	-0.04945	-0.07981	0.011145	-0.23779	-0.15329	-0.15089	0.15475	0.084073	-0.06962	-0.02084	-0.01309	0.015338	-0.05013	0.048059	-0.03528	0.003486	-0.01971	-0.02851	-0.04477	-0.01345	0.020039	0.026735	0.005182	-0.01366	0.012656	-0.00136	-0.01356	0.012363	0.00807	-0.00969	-0.00056	-0.00894	-0.00184	3.65e-16	NTC.VEH
-5.33002	1.21739	0.027579	-1.0964	0.26519	0.509936	0.119487	0.348401	-0.21469	-0.31236	0.090164	-0.18921	-0.04372	-0.03514	0.074558	-0.15184	-0.15887	0.014101	0.003802	-0.04628	-0.07749	-0.0209	-0.02232	0.007426	-0.01453	0.036518	0.067455	-0.00478	-0.00531	-0.03442	0.009093	-0.01337	0.01014	-0.01118	-0.00392	-0.00787	0.002822	0.009441	0.002851	-0.00329	-0.00051	1.11e-16	NTC.VEH
-3.92883	1.27229	-1.77156	-0.77122	0.583241	1.02699	0.239492	0.311647	0.02297	-0.16167	-0.27958	0.153857	-0.03448	0.166764	0.011608	-0.15993	0.09556	0.00582	-0.0365	-0.05803	0.115362	-0.07831	0.110087	0.001475	0.036731	-0.0234	-0.04381	-0.00981	-0.02381	-0.03586	-0.01793	0.042165	-0.00817	-0.00149	0.021852	-0.01636	-0.00017	-0.02302	0.006016	-0.00188	0.001277	7.24e-16	NTC.VEH
-9.10546	4.38454	0.510709	0.166519	-0.52563	0.192472	0.427334	0.526955	-0.25359	-0.24888	0.048912	-0.49262	-0.12479	-0.13031	-0.0253	0.041728	-0.1451	-0.13769	0.009565	0.127885	0.007732	0.158871	-0.03376	-0.06389	0.038793	-0.03234	0.018017	-0.0137	-0.04139	0.016482	0.002046	0.036676	0.009075	0.015633	0.002268	0.000158	-0.00076	0.003469	-0.00204	-0.00116	0.007292	3.26e-17	NTC.VEH
-5.89279	2.5503	-1.05584	-0.19769	0.274267	1.04712	0.156879	-0.10001	-0.25902	-0.02942	-0.24137	0.078555	0.083322	-0.09722	0.096515	0.028542	0.007064	-0.00755	0.013117	-0.06169	-0.0157	-0.00413	0.024642	0.036501	0.017996	0.054705	0.074918	-0.02033	0.02005	0.009344	-0.03855	0.007038	-0.02008	0.001218	-0.00442	-0.01396	0.002879	0.011183	0.000845	-0.00074	0.001967	1.02e-15	NTC.VEH
-4.50098	1.76225	-2.53099	-0.23381	0.345384	0.548784	0.355395	0.463905	-0.13635	-0.05358	-0.0389	0.094733	0.104924	-0.15973	0.067388	0.02915	-0.05535	0.018932	0.008152	0.011676	0.046463	0.000318	0.00136	0.0006	0.027986	-0.01237	-0.00588	0.013134	0.011131	-0.00506	-0.01552	0.000965	0.005254	-0.01687	-0.00599	0.010881	0.002874	-0.00225	0.007609	-0.001	0.004174	7.2e-16	NTC.VEH
-8.90666	4.04873	1.56422	-0.19975	-0.58462	0.859581	0.080989	0.035501	-0.18059	-0.33991	-0.11307	-0.18817	0.169184	0.077568	-0.03947	-0.21078	-0.22101	-0.06818	-0.00221	0.0856	-0.02042	0.088901	-0.03394	-0.01859	0.049833	0.026992	0.001619	-0.00882	-0.00711	0.000562	0.022394	-0.02588	0.000644	-0.02088	0.004548	0.007536	0.002845	0.002932	-0.00336	0.000799	0.0063	4.49e-16	NTC.VEH
-6.20385	3.05965	-1.48342	0.656744	-0.22708	0.249978	0.2098	0.019024	-0.23182	-0.01379	-0.15372	0.024914	-0.08021	-0.08321	0.02096	0.027038	0.024297	-0.06956	0.044234	0.046777	-0.06702	-0.03314	0.007519	-0.00301	0.039325	-0.01137	-0.01194	0.000774	0.000894	0.001614	-0.01512	-0.01554	-0.01459	0.011183	0.01278	-0.01829	-0.00443	-0.01217	0.003928	-0.00301	-0.00123	-1.06e-16	NTC.VEH
-7.75958	3.03799	1.67571	-0.30536	-0.0423	-0.00418	-0.17655	0.394873	-0.62563	0.359492	-0.05038	0.113204	0.577894	-0.16015	0.064473	-0.06117	-0.02005	0.078553	0.016607	0.124707	0.066412	-0.0085	-0.00928	0.004757	0.04387	0.003424	0.056365	-0.02422	0.012054	0.009233	-0.00666	-0.01663	-0.01298	-0.01632	0.015174	0.015844	0.009826	-0.00822	0.001341	0.005563	-0.00633	5.81e-16	NTC.VEH
-10.0334	4.57099	2.29314	0.65205	-1.11758	-0.24176	-0.15136	0.491352	-0.14827	0.022657	-0.41522	-0.20904	-0.12763	0.064881	-0.07858	-0.06052	-0.04983	-0.11655	-0.00957	0.086807	-0.01798	0.0118	0.024376	-0.04731	0.045113	-0.04114	-0.00862	0.037923	0.000979	0.036576	-0.01325	0.027375	0.010497	0.010053	-0.00559	0.007396	0.010389	-0.01432	0.005756	0.002564	0.001673	4.21e-16	NTC.VEH
-4.16458	1.88344	-2.40508	-0.12609	0.586767	0.400893	0.341184	0.393787	-0.0771	-0.15282	-0.02611	-0.00639	-0.19219	0.01372	-0.02003	0.017601	0.027459	-0.028	0.019582	0.007375	-0.02991	-0.02077	-0.06872	-0.00423	0.001645	-0.03445	0.000998	0.021231	0.048401	-0.03829	-0.00774	-0.02085	-0.00053	-0.00936	-0.00254	0.025181	-0.00299	-0.01025	0.008104	-0.00642	0.005873	8.78e-16	NTC.VEH
-6.14927	1.80398	-1.28533	0.018139	-0.46053	0.035651	0.270046	0.602598	0.098063	-0.10002	-0.01214	-0.22018	-0.05847	-0.06075	0.036895	-0.00408	-0.13257	-0.03083	-0.03227	0.019075	-0.1502	0.017567	-0.03608	-0.02106	0.011168	-0.03993	0.00798	0.049011	0.013334	0.03678	0.012916	-0.00105	0.009684	-0.00232	-0.01786	0.00693	0.003558	0.001112	-0.00012	0.00304	0.000483	7.15e-16	NTC.VEH
-6.43337	3.50316	-2.36846	1.15788	-0.58343	0.039908	0.356782	0.533871	0.224355	-0.13498	-0.4051	0.12556	0.037455	0.076489	-0.08211	0.206865	0.001292	-0.07329	0.008404	0.011716	-0.0839	0.037746	0.0269	0.02928	5.69e-05	-0.00472	0.048279	0.026255	0.05254	0.026805	-0.04046	0.008738	0.011886	-0.00407	0.014415	-0.0113	-0.0021	-0.00155	-0.00135	-0.00249	0.000974	-3.32e-16	NTC.VEH
-3.18646	-0.13272	-2.14429	-0.98183	-0.51312	0.370674	0.367882	0.329513	0.126735	-0.13932	0.193813	-0.05822	-0.00427	-0.01384	0.078889	0.002779	0.034978	-0.04666	0.051095	0.0339	0.022694	0.018859	-0.04415	-0.02042	-0.02067	-0.01957	-0.00026	-0.00458	-0.00606	-0.02081	-0.0016	-0.0027	0.018551	-0.00063	0.00508	-0.00545	2.17e-05	0.003016	-0.00321	-0.0049	-0.00165	-4.18e-16	NTC.VEH
-5.25732	2.7046	-3.0199	0.529741	0.592333	1.0457	0.37742	-0.01138	-0.0296	-0.03035	-0.20211	0.015763	-0.09763	0.020586	0.026424	0.07835	0.127426	-0.05841	-0.02204	0.017081	-0.02976	-0.03591	-0.01166	0.008778	0.027385	-0.00385	-0.00798	-0.00378	0.018216	0.00506	-0.01551	0.029754	-0.02867	-0.0076	-0.01707	-0.00754	-0.00809	-0.00852	-0.00029	-0.00243	0.006146	7.78e-16	NTC.VEH
