# Supplementary material for: Hepatocyte-targeted Bap1 reduction in the liver primes an inflammatory transcriptional response
Source: G3 (Bethesda). 2026 Feb 19;16(5):jkag047. doi: 10.1093/g3journal/jkag047 (PMC13148380; doi:10.1093/g3journal/jkag047)
Supplement: jkag047_Supplementary_Data [file jkag047_supplementary_data.zip › Supplemental_Table_11_G3-2026-406585.xlsx]

## Sheet: Sheet1
Supplemental Table 11.) PC loading values from GLCM analysis with treatment groupings Fig. 5D-G
	PC1	PC2	PC3	PC4	PC5	PC6	PC7	PC8	PC9	PC10	PC11	PC12	PC13	PC14	PC15	PC16	PC17	PC18	PC19	PC20	PC21	PC22	PC23	PC24	PC25	PC26	PC27	PC28	PC29	PC30	PC31	PC32	PC33	PC34	PC35	PC36	PC37	PC38	PC39	PC40	PC41	PC42
glcm_contrast_mean	0.177053	0.0418878	0.0689732	-0.279627	0.0150733	-0.0509467	0.078899	0.0251947	-0.0902611	0.0328008	-0.176673	0.102559	-0.100074	0.00244162	-0.133774	0.0915811	-0.258712	0.125659	0.0395066	-0.177793	-0.0247157	0.063303	0.049829	0.167671	0.124827	-0.138361	-0.258177	-0.103677	-0.0370259	-0.31307	-0.30948	-0.206003	0.360153	0.0706922	0.0944816	0.069258	0.117191	0.176746	0.254362	0.0250729	0.0360489	0.161678
glcm_homogeneity_mean	-0.186103	-0.0460576	-0.0757439	0.0588039	-0.00732122	0.0934636	-0.00365462	0.129045	-0.0626809	0.00697227	0.0835646	0.1153	-0.0445467	0.0190184	-0.103553	-0.0242991	0.0436971	-0.247458	-0.0576711	0.104267	0.0643087	-0.101125	-0.123225	0.166077	0.130062	0.0443263	0.0591347	-0.148599	0.0771027	0.00949633	0.0535263	0.117132	0.157723	0.152876	0.0655492	0.197184	0.344625	0.217327	0.221152	-0.0107892	0.0657013	-0.615115
glcm_entropy_mean	0.187921	0.0243878	0.0701643	-0.0071397	0.00948151	-0.102421	0.00373176	-0.128167	-0.0205269	-0.0281921	0.0206646	0.0165891	0.0575388	-0.0149968	-0.132155	-0.0653725	0.0410193	-0.0312683	-0.125501	-0.205531	-0.23322	0.188146	0.258567	0.11926	0.109626	-0.10821	-0.0117354	-0.0139482	-0.0277787	0.0623596	0.105618	0.0153331	-0.309562	0.139494	0.0636514	0.195021	0.335366	0.225846	-0.391447	0.394096	-0.0622799	-2.54657e-15
glcm_variance_mean	-0.177314	0.00552414	-0.141267	-0.190801	0.0325893	-0.100662	-0.158119	-0.0694513	-0.0129723	-0.119427	-0.104107	0.00941188	0.0433682	-0.023252	-0.097038	0.0978643	0.105196	-0.170331	-0.0373459	0.178349	-0.0152585	0.0106048	-0.155007	0.137208	-0.207415	-0.0993838	-0.206854	0.00452721	-0.275236	0.0416042	-0.235629	-0.202945	-0.171095	0.0229331	0.137631	0.114823	0.16806	-0.04388	-0.320448	-0.475814	-0.129664	2.88658e-15
glcm_second_moment_mean	-0.186864	-0.0333332	-0.0624535	-0.0499072	-0.00644027	0.133631	0.042643	0.17215	-0.0466042	0.0802173	-0.0642197	0.0890268	-0.130241	-8.94653e-05	0.0456114	0.152215	-0.0567162	-0.121063	0.126872	0.3065	-0.0555502	-0.075995	-0.171505	-0.013493	0.0464851	0.0456624	0.0056617	0.0416487	0.156111	-0.402792	-0.102166	0.033034	0.140718	-0.0629035	-0.0113618	-0.0865404	-0.0819512	-0.00905188	-0.51959	0.390382	-0.119532	-3.89272e-15
glcm_mean_mean	-0.179358	0.0117935	-0.143723	-0.12904	0.0266794	-0.101232	-0.180607	-0.0979908	0.0411542	-0.118734	-0.0704933	-0.0631422	0.079492	-0.0191877	0.0212284	0.0754998	0.10164	-0.07236	-0.0162422	0.096758	0.146701	-0.0726877	-0.215021	-0.0769404	-0.0832972	-0.233905	-0.15925	-0.0613386	0.10339	0.160651	-0.134577	-0.280331	-0.294484	0.0409054	-0.0335357	-0.0695574	-0.120234	0.106301	0.319467	0.525131	0.116466	-2.38698e-15
glcm_dissimilarity_mean	0.18544	0.045489	0.074827	-0.105459	0.00899387	-0.0851747	0.0194436	-0.0975843	0.0310525	0.00131457	-0.103626	-0.0704193	0.0145416	-0.0146482	0.0545156	0.0385566	-0.0890351	0.223578	0.0542473	-0.120363	-0.0564394	0.0938706	0.108664	-0.0972517	-0.0775205	-0.0643216	-0.101228	0.0967277	-0.0692167	-0.0731622	-0.107507	-0.136528	-0.0502649	-0.107047	-0.0324546	-0.142666	-0.25015	-0.136203	-0.12299	0.0138533	-0.0448183	-0.771682
glcm_contrast_sd	0.0415357	-0.226211	0.153374	-0.570046	-0.178781	0.0708756	0.131308	0.36652	-0.0029132	-0.211196	0.282398	0.0509665	0.132143	-0.0117464	-0.147799	-0.157711	0.0117492	0.0431898	-0.0171816	-0.00355097	0.226289	0.249486	-0.0996947	-0.131447	0.0179846	0.0589528	0.0333311	-0.114021	0.0105721	0.0350956	0.0758833	-0.010657	-0.0808726	-0.0117236	-0.0286622	0.00697495	0.0125338	-0.13861	-0.0856437	0.0134902	0.127462	-1.88738e-15
glcm_homogeneity_sd	0.0564751	-0.325894	0.144643	-0.113246	-0.0636889	0.0163927	-0.207547	-0.169212	0.114046	0.0663252	0.0517117	-0.0705054	-0.0671082	0.0474357	0.459196	0.135238	0.0282886	-0.0754998	0.106533	-0.00210608	-0.10734	-0.0336663	0.0384939	0.234621	-0.0323062	-0.131159	0.100839	0.0550604	-0.0127109	-0.0732119	-0.0107242	0.0194784	0.0528641	0.0789319	0.0990933	0.0586893	0.163997	-0.290668	-0.0334902	0.0308534	0.509532	-7.59809e-16
glcm_entropy_sd	0.00091979	-0.35212	0.121684	0.0097322	-0.0378807	0.0694576	-0.153029	-0.102587	0.0685686	0.125558	0.0126763	0.162353	-0.120518	-0.0892136	-0.434732	-0.0305337	0.251547	0.0934086	0.0793037	0.017305	-0.448099	-0.0566571	-0.00995838	-0.244174	-0.0748549	0.00541318	-0.01881	-0.0591173	0.248492	0.0461983	-0.305764	0.131886	-0.0330141	0.105562	-0.0752942	-0.014741	-0.052588	-0.050935	0.0754286	-0.0707863	0.0277981	8.46545e-16
glcm_variance_sd	0.105687	-0.227046	0.21348	0.304945	0.014683	0.123803	0.107097	0.0109189	-0.0731382	-0.269897	-0.137924	0.11551	0.0247774	0.0162226	0.0872475	0.234468	-0.0862568	0.101218	-0.239634	0.0403635	0.226243	-0.0943085	-0.0296006	-0.136163	0.18919	-0.344715	0.129451	-0.202104	0.148519	0.00839059	-0.0692512	-0.194794	-0.0603926	0.181667	-0.265895	0.0174392	0.0657821	-0.0608772	-0.136594	-0.151445	-0.0833581	1.4086e-15
glcm_second_moment_sd	-0.0194817	-0.349023	0.0548781	0.126489	-0.0215088	-0.0280378	-0.338297	-0.202991	0.118092	0.17359	0.0512622	0.191279	-0.144183	0.0918838	-0.260597	-0.0598014	-0.119114	-0.0176145	0.162785	-0.0714008	0.461513	-0.1148	0.119415	-0.0718969	0.131082	0.147724	-0.131694	-0.0128331	-0.259309	-0.0375193	0.190044	-0.164439	0.0169887	-0.13475	0.0429863	-0.000483552	-0.00522808	0.0177142	-0.0908371	0.078766	-0.0526527	-1.45717e-15
glcm_mean_sd	0.0979078	-0.242844	0.234339	0.226565	0.00410382	0.131279	0.16145	0.0806245	-0.113112	-0.324871	-0.0720265	0.0807236	-0.0426402	-0.0489288	-0.0361425	0.226954	0.0889201	0.11283	-0.25641	0.161687	-0.0752729	0.0305121	-0.0442593	0.174864	-0.202296	0.308386	-0.228741	0.1595	-0.20323	0.0342921	0.0193182	0.0451457	-0.0392903	-0.200897	0.285424	-0.00939269	-0.0539567	0.0694818	0.124967	0.162836	0.0681433	-1.65146e-15
glcm_dissimilarity_sd	0.0535774	-0.315973	0.154042	-0.235054	-0.0950403	0.0393386	-0.129612	-0.0491872	0.0841764	-0.00141103	0.12622	-0.0553938	-0.0212295	0.020669	0.352312	0.0615629	0.0528628	-0.0500641	0.0650166	-0.022851	-0.0872445	0.0203622	-0.0670942	0.121407	-0.0130789	-0.0747538	0.0489028	0.116361	0.0248962	0.0498695	0.0636579	0.0576705	0.0362012	-0.00608739	-0.0733398	-0.0444504	-0.102711	0.427338	0.121321	-0.0643717	-0.58601	2.7478e-15
glcm_contrast_kurtosis	-0.112501	0.112924	0.219078	0.151188	-0.527063	-0.434906	-0.143643	0.30591	0.0352836	0.0485438	-0.30326	0.198806	-0.132859	0.181658	0.134571	-0.0982583	0.179222	-0.0220962	-0.0753996	-0.163414	0.000584712	0.0628672	-0.0640177	0.00979186	-0.112301	0.0647252	-0.0214671	-0.0825263	0.0486711	-0.0427786	0.00969087	-0.0186969	-0.0097802	0.00261393	-0.0447943	-0.00422551	-0.0287939	0.0459881	-0.0310783	-0.014707	0.0310818	1.80411e-16
glcm_homogeneity_kurtosis	-0.131075	0.168554	0.267732	-0.0537493	-0.0833033	0.176324	-0.13971	-0.205638	-0.360844	0.105088	0.0445723	0.11278	0.211494	-0.266507	0.0194515	-0.0416298	0.0205067	0.136888	0.0901295	0.0949946	0.201378	-0.036721	0.253953	0.236135	-0.37621	0.0739437	0.0490656	-0.235834	0.198235	-0.0572294	-0.0114532	-0.00346591	-0.0302961	-0.0163962	-0.099644	-0.00800878	-0.0695532	0.174414	-0.0706437	-0.0398453	0.0834341	8.60423e-16
glcm_entropy_kurtosis	-0.0778932	0.238284	0.294348	-0.0599632	0.017135	0.24905	-0.343093	-0.0696664	-0.0531644	-0.28109	0.0950975	-0.218506	-0.169989	0.521238	-0.123261	-0.169655	-0.281472	-0.0507066	-0.158664	0.0229279	-0.181641	-0.110404	-0.0361041	-0.0753259	-0.103698	-0.00777984	0.0193035	0.00340515	0.0398146	-0.0438045	0.0476084	-0.0349655	0.0263252	-0.00470492	0.00447899	-0.0114003	-0.00584462	-0.00348979	-0.00774583	0.00170853	0.00442101	2.498e-16
glcm_variance_kurtosis	-0.135837	0.0138239	0.284882	-0.0344584	0.440075	-0.166519	-0.0355101	0.149764	0.12579	0.243602	0.046108	0.242166	0.514881	0.264248	0.0322058	0.0872594	0.00736038	0.109608	-0.0603583	-0.0118175	-0.119785	-0.0938574	-0.103671	0.121086	0.0888335	0.175518	-0.116429	0.0797497	0.082698	0.0458856	0.0595785	-0.133898	0.0191704	0.0799705	-0.0815597	-0.0020441	0.0095511	-0.0809138	-0.0104428	0.00214356	-0.0280223	2.22045e-16
glcm_second_moment_kurtosis	0.00737597	0.283841	0.250365	-0.0238608	-0.0174392	0.492697	-0.170585	0.128628	0.50609	0.0625884	-0.278914	-0.0756304	0.0332802	-0.237951	-0.0748579	0.166756	0.176513	-0.139756	0.0143702	-0.122349	0.123776	0.160176	0.00390402	0.0443196	0.127328	0.0153024	-0.0227386	0.0454064	-0.0379823	0.0295468	-0.0284503	0.0308958	-0.0194552	0.00742364	0.00205263	0.00741361	0.00309307	-0.0100573	0.0129554	-0.00274176	-0.00533072	0
glcm_mean_kurtosis	-0.130688	0.0287896	0.306221	-0.00258031	0.370806	-0.290815	-0.0742036	0.23366	-0.177466	0.180931	0.169291	-0.352427	-0.30179	-0.0560452	-0.0906122	0.288613	0.194978	0.000685509	-0.0483492	-0.0327037	0.157537	0.0877565	0.0824969	-0.112194	-0.0143275	-0.170797	0.123323	-0.0818624	-0.11025	-0.0473129	-0.0637193	0.147637	-0.0200373	-0.0836781	0.074248	0.00253545	-0.0111957	0.0699383	0.00856107	-0.00355978	0.0205101	5.55112e-17
glcm_dissimilarity_kurtosis	-0.132376	0.159561	0.270634	-0.0179953	-0.211209	0.0219224	-0.139518	-0.103673	-0.393123	0.0838602	0.0233576	0.0752289	0.0666049	-0.272789	0.07055	-0.118573	-0.00343449	0.119889	0.0227989	0.160703	-0.104274	-0.00583098	-0.18216	-0.150962	0.452308	-0.115484	-0.0341867	0.265132	-0.224657	0.10368	0.00438223	0.00851239	0.0160092	0.015732	0.1182	0.0144246	0.0945377	-0.198689	0.0847509	0.0542837	-0.104624	-1.02696e-15
glcm_contrast_skewness	-0.162669	0.0383368	0.154381	0.0490689	-0.371987	-0.255083	0.176828	-0.009546	0.330502	-0.0730914	0.182915	-0.191998	0.207234	-0.0421318	-0.260901	0.264141	-0.281877	-0.0074269	0.127482	0.259809	-0.0245041	-0.193307	0.274117	0.101468	-0.00885228	-0.120731	0.0624242	0.0912309	0.035374	0.0466541	-0.0429268	0.0401981	0.0278053	0.00185446	0.0726484	0.00443697	0.0443848	-0.0593536	0.0644356	0.0275422	-0.0816492	-1.94289e-16
glcm_homogeneity_skewness	0.182147	0.0146978	-0.103141	0.0814952	0.0657341	-0.0512829	-0.258355	0.299427	0.0455586	-0.146755	-0.0196779	-0.0220215	0.00664427	-0.0321159	-0.0787733	-0.123122	0.0242329	0.277931	0.208841	0.313451	-0.0509384	-0.0176545	0.0300886	0.149309	0.194168	-0.14609	0.0255156	0.225816	-0.0225413	0.0809104	0.0518907	-0.039371	0.0119021	-0.0143273	-0.136442	-0.0278517	-0.131517	0.425078	-0.124088	-0.137614	0.345249	4.13558e-15
glcm_entropy_skewness	-0.181354	-0.0139448	0.0998129	-0.0629752	-0.0349324	0.0554206	0.341295	-0.244993	0.102927	-0.030883	-0.12989	-0.218562	-0.0623035	0.201134	-0.125131	-0.176256	0.384663	0.391811	0.157085	-0.0383684	0.0316514	-0.185074	-0.237567	0.276416	0.124931	-0.0793024	0.0924998	-0.167514	-0.124802	-0.124421	0.116787	-0.0138772	-0.0292514	-0.0476663	8.43164e-05	0.00559373	0.00917527	0.00898771	-0.0427752	0.0192545	-0.017036	-5.27356e-16
glcm_variance_skewness	0.163207	0.061985	-0.209143	-0.0259325	-0.261684	0.0890215	-0.127664	0.0586119	-0.200259	0.179805	0.20782	-0.282874	-0.11663	0.095285	-0.103236	0.379382	0.183023	0.145273	-0.11558	-0.0451986	0.0116511	-0.0240046	-0.0192949	0.199121	0.125979	0.281195	-0.179028	0.0666068	0.178419	0.100795	0.089164	-0.254888	0.0179733	0.174722	-0.206518	0.00659419	0.0222775	-0.142244	-0.0337758	-0.0158183	-0.0576166	5.55112e-17
glcm_second_moment_skewness	0.185554	0.0404101	-0.016339	0.0857528	-0.00583608	-0.0808577	-0.219991	0.177346	0.108522	-0.101199	0.223256	-0.0909396	0.100023	-0.415435	0.0105956	-0.0355762	-0.118909	0.0646322	-0.067474	-0.265086	-0.176365	-0.44496	-0.310462	0.0423286	-0.0702853	0.0333856	0.00212543	-0.303093	-0.153899	-0.211302	0.0856773	-0.00663939	-0.0457888	-0.0603773	0.00492345	0.00126568	0.00301546	-0.0354323	-0.0463003	0.0346966	-0.0368805	-4.44089e-16
glcm_mean_skewness	0.16149	0.0461483	-0.228758	-0.0471232	-0.217031	0.178447	-0.134703	0.00863213	-0.0503975	0.254782	0.0434691	0.133451	0.334817	0.325767	-0.0374924	0.259249	0.11171	0.160711	-0.226045	0.0290865	0.0344191	-0.0412907	-0.00998524	-0.158548	-0.0283328	-0.243749	0.179955	-0.101672	-0.221958	-0.114797	-0.0779849	0.250866	-0.0239314	-0.191106	0.1969	-0.00523995	-0.0247416	0.118471	0.0244654	0.0166138	0.0435225	-1.11022e-16
glcm_dissimilarity_skewness	-0.180535	-0.00119436	0.119435	-0.0734801	-0.13249	-0.00416397	0.259038	-0.262794	0.00555496	0.103725	0.0986749	-0.0551359	0.0294149	-0.0552	0.0155735	0.158404	-0.0916754	-0.232553	-0.175889	-0.193603	-0.0893392	-0.0723669	-0.162891	-0.227486	0.146492	0.126686	-0.109494	0.073246	-0.0887416	0.0101723	0.0168782	-0.0526314	0.00137845	-0.0439798	-0.169934	-0.033397	-0.18181	0.428008	-0.165944	-0.150398	0.393142	4.16334e-15
glcm_contrast_q1	0.17104	0.144432	0.05479	-0.107521	0.0390355	-0.0954989	-0.00108747	-0.1316	-0.0647615	-0.0365726	-0.0991776	0.253169	-0.173082	0.0632114	-0.119966	0.341093	-0.245772	-0.0285404	0.283458	-0.000309378	-0.0368247	0.0989802	-0.332538	0.180086	0.00628287	-0.0470648	-0.0155316	-0.214239	0.0187535	0.347324	0.187451	0.332099	-0.0770883	-0.0907754	-0.101405	-0.149292	-0.00395656	-0.0635684	-0.0380911	-0.00266939	0.0199374	-3.88578e-16
glcm_homogeneity_q1	-0.187312	0.0336379	-0.0620215	0.0524899	-0.000712661	0.0903996	0.0320294	0.0725735	-0.0442932	-0.079958	0.209776	0.255088	-0.0853454	-0.0148869	-0.125296	0.039271	0.0517295	-0.0113261	-0.0236073	-0.325523	0.0391341	-0.0385959	0.0164116	0.196099	-0.0765502	-0.258835	0.0686417	0.231044	-0.020104	-0.001102	0.101031	-0.0250361	0.0377328	0.442954	0.316256	-0.377452	-0.247528	-0.013383	-0.0691318	-0.0254857	0.0167297	1.83187e-15
glcm_entropy_q1	0.176404	0.128477	0.0471595	-0.00873791	0.019812	-0.1041	-0.018765	-0.106741	-0.0457868	-0.216235	0.171647	0.152119	0.0186911	0.0995102	0.00211892	0.00950525	0.219175	-0.320143	0.0592043	0.0751651	0.0320833	-0.0403969	0.166447	0.16993	0.3718	0.0929636	-0.0755551	-0.0573274	0.0610574	-0.410235	-0.123867	0.12882	-0.364482	-0.0700988	-0.0473246	-0.0915466	-0.203548	-0.0781071	0.159441	-0.12313	-0.00657719	2.77556e-17
glcm_variance_q1	-0.174899	0.047763	-0.117606	-0.226959	0.0633835	-0.129568	-0.122933	-0.142112	0.140074	-0.140183	-0.0566206	0.185361	-0.128605	-0.129253	-0.0366851	0.076848	0.0491869	0.135329	-0.382117	0.165457	-0.0701571	0.0509181	0.171179	0.0478024	-0.0362844	0.0584704	0.118033	0.0102012	-0.334698	-0.130552	0.159043	0.159287	0.176885	0.184187	-0.450638	-0.00906598	-0.0514334	-0.089038	0.0813188	0.104692	-0.0097058	-1.22818e-15
glcm_second_moment_q1	-0.181834	0.0775308	-0.0455581	-0.0919555	0.0106932	0.175476	0.100952	0.196233	-0.033788	-0.0501438	0.0263542	0.214685	-0.151002	0.0355531	0.153701	0.205374	0.10668	0.0200561	0.263858	0.0166804	-0.329234	-0.143461	0.354153	-0.22189	0.0308926	-0.061043	-0.0727361	-0.252885	-0.139173	0.0529748	0.319116	-0.3248	-0.0892331	-0.135283	0.0468854	0.0351905	0.0396529	0.0164356	0.088769	-0.0480714	0.00128737	1.6584e-15
glcm_mean_q1	-0.17675	0.0601777	-0.118383	-0.160173	0.0563238	-0.139267	-0.159436	-0.168043	0.179185	-0.149644	0.00623909	0.101554	-0.127254	-0.12936	0.0924678	0.0746414	-0.0195723	0.293673	-0.287897	-0.0250591	0.0468359	0.0151787	0.0404593	-0.034421	0.253769	0.115667	0.060271	-0.068793	0.467903	0.0565037	0.0497964	-0.000749717	0.040539	-0.258184	0.396168	-0.016743	0.0295541	0.0456499	-0.0917971	-0.119542	0.000786715	8.25728e-16
glcm_dissimilarity_q1	0.172936	0.144249	0.0567131	-0.0541529	0.0248799	-0.089416	0.00616131	-0.125714	0.0175137	-0.119001	0.00942906	0.114773	-0.0195722	0.0040727	-0.0299405	0.168061	0.0910225	0.0365513	0.179393	0.0184572	0.0954188	-0.0472577	-0.154009	-0.21424	-0.145966	0.0512286	0.144129	0.18632	0.0792689	-0.13877	0.176541	-0.0359353	0.0409141	0.258519	0.154885	0.665533	-0.255037	0.011814	0.0124571	8.43417e-05	-0.0112155	1.91513e-15
glcm_contrast_q3	0.172592	-0.0266256	0.042529	-0.344615	0.040142	0.00628762	0.101483	0.126806	-0.129283	0.105917	-0.323172	0.0439091	-0.114689	-0.0224869	-0.0846666	-0.0622646	0.0294354	-0.156089	-0.172124	-0.0600253	0.105753	-0.624354	0.165521	0.068078	-0.0222623	-0.0549822	0.0824196	0.289993	0.0971742	0.173993	0.0294379	0.0787927	-0.0938704	-0.123955	-0.0309329	0.0213371	0.0112263	-0.053343	-0.0249433	0.0030874	0.00387876	1.12063e-15
glcm_homogeneity_q3	-0.173174	-0.144097	-0.0569607	0.0388357	-0.0204672	0.0871809	-0.00990238	0.123642	-0.0407359	0.138295	-0.0367802	-0.065957	-0.0220378	0.00449722	0.00414721	-0.117235	-0.177706	-0.0576985	-0.160272	-0.0182719	-0.104012	0.0583174	0.0975756	0.295665	0.193644	-0.127046	-0.113234	-0.263704	-0.0568342	0.216068	-0.0666868	0.0836249	-0.0142561	-0.0331877	0.0500869	0.407525	-0.566498	-0.12343	-0.0580952	0.0314687	-0.0219035	1.68442e-15
glcm_entropy_q3	0.184449	-0.0755018	0.0594713	0.00669777	-0.0036403	-0.09035	-0.0121774	-0.094842	-0.0503935	0.132113	-0.126445	-0.0738392	0.10737	-0.101723	-0.251013	-0.0548076	0.0913678	-0.309932	-0.181771	0.187729	-0.160685	0.205239	-0.105233	0.0950257	-0.0481451	-0.229552	0.15195	-0.0402605	0.133255	-0.141795	0.457974	-0.322101	0.190468	-0.193425	0.0809404	-0.123098	-0.106712	-0.0611903	0.0668275	-0.0565294	0.00756241	7.07767e-16
glcm_variance_q3	-0.166445	-0.154426	-0.100428	-0.0349554	0.0127652	-0.0333128	-0.150911	0.0305746	-0.223063	-0.240301	-0.28919	-0.127125	0.2234	0.00743252	-0.123923	0.17738	-0.065792	-0.0781525	0.189213	-0.263824	-0.0980693	0.0645604	0.0412891	0.0565909	0.142735	0.300834	0.555673	0.0105797	-0.100878	0.017631	-0.136909	-0.126372	0.00786308	-0.0400628	0.0106133	-0.0333103	-0.054174	0.0154906	0.0306103	0.0394404	-0.00568295	-2.77556e-17
glcm_second_moment_q3	-0.175296	-0.133197	-0.0546743	-0.0136326	-0.0146373	0.0857563	0.0195274	0.1061	-0.00960573	0.250306	-0.176359	-0.0545878	-0.102411	-0.0519278	-0.0404225	0.0359194	-0.367615	0.192321	-0.0512393	0.0220692	-0.0404977	0.121833	-0.0980906	0.0365316	-0.0524176	0.015845	0.0340446	0.150617	0.0750612	-0.348607	0.210831	0.0481394	-0.576979	0.102391	-0.00626145	0.0354161	0.077301	0.0276557	0.196449	-0.149557	0.0194275	7.91034e-16
glcm_mean_q3	-0.168408	-0.151765	-0.0917425	-0.00560756	0.00242748	-0.0229225	-0.133844	0.0123787	-0.156831	-0.242361	-0.228609	-0.227168	0.285866	-0.000248163	-0.03781	0.0857059	0.087726	-0.0177008	0.118859	-0.191076	0.0250549	-0.0188816	0.100886	-0.138319	0.0232081	-0.154978	-0.468441	0.0417841	0.14789	-0.14095	0.305606	0.374773	0.156866	0.0238742	-0.046861	0.0117248	0.0271544	-0.0470815	-0.0308001	-0.0456844	0.00965797	1.52656e-16
glcm_dissimilarity_q3	0.186374	-0.0338469	0.0590769	-0.115745	0.00982085	-0.0699917	-0.00499929	-0.0264384	0.0142499	0.091298	-0.248488	-0.195764	0.0437754	0.0113479	0.0857902	-0.0427302	-0.0362196	-0.0201915	-0.0252448	0.299709	0.0103333	-0.0999162	0.078871	-0.175357	0.0999078	0.25607	-0.0353444	-0.345652	-0.0985266	0.0610392	0.0774788	0.0639834	-0.022891	0.524179	0.319913	-0.248966	-0.109926	0.0924234	-0.0436854	-0.0216694	0.00182464	-3.88578e-16
