# Supplementary material for: Hepatocyte-targeted Bap1 reduction in the liver primes an inflammatory transcriptional response
Source: G3 (Bethesda). 2026 Feb 19;16(5):jkag047. doi: 10.1093/g3journal/jkag047 (PMC13148380; doi:10.1093/g3journal/jkag047)
Supplement: jkag047_Supplementary_Data [file jkag047_supplementary_data.zip › Supplemental_Table_1_G3-2026-406585.xlsx]

## Sheet: Sheet1
Supplemental Table 1.) Delta Delta Ct of Bap1 dPCR results. Calculated using Hprt as house keeping gene.
Wll	Target	Content	Sample	Gene	Genotype	Treatment	Cq	SQ	Average	Delta Ct	Control Average	Delta Delta Ct	2^-(delta delta Ct)
1	A	Unkn	1	Bap1	NTG	CCL4	24.54				1.865
2	A	Unkn	1	Bap1	NTG	CCL4	25.38
3	A	Unkn	1	Bap1	NTG	CCL4	25.65		25.19	2.7		0.835	0.560583
4	C	Unkn	1	Hprt	NTG	CCL4	22.38
5	C	Unkn	1	Hprt	NTG	CCL4	22.58
6	C	Unkn	1	Hprt	NTG	CCL4	22.51		22.49
7	E	Unkn	1	Tbp	NTG	CCL4	24.94
8	E	Unkn	1	Tbp	NTG	CCL4	24.81
9	E	Unkn	1	Tbp	NTG	CCL4	25.29		25.01
1	B	Unkn	2	Bap1	NTG	CCL4	24.95
2	B	Unkn	2	Bap1	NTG	CCL4	24.85
3	B	Unkn	2	Bap1	NTG	CCL4	24.82		24.87	2.41		0.545	0.685391
4	D	Unkn	2	Hprt	NTG	CCL4	22.4
5	D	Unkn	2	Hprt	NTG	CCL4	22.38
6	D	Unkn	2	Hprt	NTG	CCL4	22.61		22.46
7	F	Unkn	2	Tbp	NTG	CCL4	24.71
8	F	Unkn	2	Tbp	NTG	CCL4	24.61
9	F	Unkn	2	Tbp	NTG	CCL4	24.96		24.76
1	C	Unkn	3	Bap1	NTG	CCL4	25.27
2	C	Unkn	3	Bap1	NTG	CCL4	25.14
3	C	Unkn	3	Bap1	NTG	CCL4	25.03		25.14	2.46		0.595	0.662044
4	E	Unkn	3	Hprt	NTG	CCL4
5	E	Unkn	3	Hprt	NTG	CCL4	22.65
6	E	Unkn	3	Hprt	NTG	CCL4	22.71		22.68
7	G	Unkn	3	Tbp	NTG	CCL4	25
8	G	Unkn	3	Tbp	NTG	CCL4	25.52
9	G	Unkn	3	Tbp	NTG	CCL4	25.78		25.44
1	D	Unkn	4	Bap1	NTG	Veh	25.51
2	D	Unkn	4	Bap1	NTG	Veh	25.34
3	D	Unkn	4	Bap1	NTG	Veh	25.29		25.38	1.84		-0.025	1.01748
4	F	Unkn	4	Hprt	NTG	Veh	24.06
5	F	Unkn	4	Hprt	NTG	Veh	23.27
6	F	Unkn	4	Hprt	NTG	Veh	23.29		23.54
7	H	Unkn	4	Tbp	NTG	Veh	24.98
8	H	Unkn	4	Tbp	NTG	Veh	25.69
9	H	Unkn	4	Tbp	NTG	Veh			25.33
1	E	Unkn	5	Bap1	NTG	Veh	25.14
2	E	Unkn	5	Bap1	NTG	Veh	25.12
3	E	Unkn	5	Bap1	NTG	Veh	25.14		25.14	1.89		0.025	0.982821
4	G	Unkn	5	Hprt	NTG	Veh	23.19
5	G	Unkn	5	Hprt	NTG	Veh	23.24
6	G	Unkn	5	Hprt	NTG	Veh	23.31		23.25
10	A	Unkn	5	Tbp	NTG	Veh	25.57
11	A	Unkn	5	Tbp	NTG	Veh	26.07
12	A	Unkn	5	Tbp	NTG	Veh	26.15		25.93
1	F	Unkn	6	Bap1	KO	Veh	25.93
2	F	Unkn	6	Bap1	KO	Veh	25.69
3	F	Unkn	6	Bap1	KO	Veh	25.7		25.77	2.97		1.105	0.464902
4	H	Unkn	6	Hprt	KO	Veh
5	H	Unkn	6	Hprt	KO	Veh	22.73
6	H	Unkn	6	Hprt	KO	Veh	22.88		22.8
10	B	Unkn	6	Tbp	KO	Veh	25.23
11	B	Unkn	6	Tbp	KO	Veh	25.02
12	B	Unkn	6	Tbp	KO	Veh	25.05		25.1
1	G	Unkn	7	Bap1	KO	Veh	26.84
2	G	Unkn	7	Bap1	KO	Veh	26.99
3	G	Unkn	7	Bap1	KO	Veh	26.56		26.79	2.29		0.425	0.744839
7	A	Unkn	7	Hprt	KO	Veh	24.54
8	A	Unkn	7	Hprt	KO	Veh	24.69
9	A	Unkn	7	Hprt	KO	Veh	24.27		24.5
10	C	Unkn	7	Tbp	KO	Veh	25.87
11	C	Unkn	7	Tbp	KO	Veh	26.15
12	C	Unkn	7	Tbp	KO	Veh	26.32		26.11
1	H	Unkn	8	Bap1	KO	CCL4	25.39
2	H	Unkn	8	Bap1	KO	CCL4	25.67
3	H	Unkn	8	Bap1	KO	CCL4	25.4		25.49	3.35		1.485	0.357249
7	B	Unkn	8	Hprt	KO	CCL4	22.07
8	B	Unkn	8	Hprt	KO	CCL4	22.17
9	B	Unkn	8	Hprt	KO	CCL4	22.18		22.14
10	D	Unkn	8	Tbp	KO	CCL4	24.58
11	D	Unkn	8	Tbp	KO	CCL4	24.62
12	D	Unkn	8	Tbp	KO	CCL4	25.35		24.85
4	A	Unkn	9	Bap1	KO	CCL4	26.3
5	A	Unkn	9	Bap1	KO	CCL4	26.14
6	A	Unkn	9	Bap1	KO	CCL4	26.35		26.27	3.77		1.905	0.267016
7	C	Unkn	9	Hprt	KO	CCL4	22.54
8	C	Unkn	9	Hprt	KO	CCL4	22.44
9	C	Unkn	9	Hprt	KO	CCL4	22.53		22.5
10	E	Unkn	9	Tbp	KO	CCL4	25.07
11	E	Unkn	9	Tbp	KO	CCL4	25.42
12	E	Unkn	9	Tbp	KO	CCL4	25.64		25.38
4	B	Unkn	10	Bap1	KO	CCL4	25.04
5	B	Unkn	10	Bap1	KO	CCL4	25.05
6	B	Unkn	10	Bap1	KO	CCL4	25.15		25.08	3.45		1.585	0.333325
7	D	Unkn	10	Hprt	KO	CCL4	21.53
8	D	Unkn	10	Hprt	KO	CCL4	21.64
9	D	Unkn	10	Hprt	KO	CCL4	21.71		21.63
10	F	Unkn	10	Tbp	KO	CCL4	24.13
11	F	Unkn	10	Tbp	KO	CCL4	24.71
12	F	Unkn	10	Tbp	KO	CCL4	24.31		24.38
