# Supplementary material for: Hepatocyte-targeted Bap1 reduction in the liver primes an inflammatory transcriptional response
Source: G3 (Bethesda). 2026 Feb 19;16(5):jkag047. doi: 10.1093/g3journal/jkag047 (PMC13148380; doi:10.1093/g3journal/jkag047)
Supplement: jkag047_Supplementary_Data [file jkag047_supplementary_data.zip › Supplemental_Table_2_G3-2026-406585.xlsx]

## Sheet: Sheet1
Supplemental Table 2.) Pathological review of H&E slides for Necrosis and Steatosis by sample Fig 1C
Note: BAP1 stain helps bring out the necrotic areas (completely dead necrotic hepatocytes lost the nuclear staining; the recruited inflammatory cells preserve the nuclear staining). +/- for necrosis means the cells look injured but not completely gone yet. +/- for steatosis means some cells swollen due to injury or prep artefact, not entirely sure for true fatty change.
	Zone 3 Necrosis	Steatosis
x1240_HE_1	+++	++
x1240_HE_2	+++	+++
x1240_BAP1_1 (1:200)	+++	++
x1240_BAP1_2 (1:200)	+++	+++
x1240_BAP1_2 (1:2000)	suboptimal staining	++
x1240_BAP1_2 (1:2000)	suboptimal staining	+++
x1240_HE_3	++	++
x1240_HE_4	-	-
x1240_BAP1_3	++	++
x1240_BAP1_4	-	-
x1240_HE_5	+/-	-
x1240_HE_6	+	+/-
x1240_BAP1_5	-	-
x1240_BAP1_6	+	-
x1240_HE_7	+/-	+/-
x1240_HE_8	++	+/-
x1240_BAP1_7	+/-	+/-
x1240_BAP1_8	++	+/-
x1240_HE_9	+	+
x1240_HE_10	+	+/-
x1240_BAP1_9	+	+
x1240_BAP1_10	+	+/-
