# Supplementary material for: Hepatocyte-targeted Bap1 reduction in the liver primes an inflammatory transcriptional response
Source: G3 (Bethesda). 2026 Feb 19;16(5):jkag047. doi: 10.1093/g3journal/jkag047 (PMC13148380; doi:10.1093/g3journal/jkag047)
Supplement: jkag047_Supplementary_Data [file jkag047_supplementary_data.zip › Supplemental_Table_3_G3-2026-406585.xlsx]

## Sheet: Veh_sgBap1_vs_NTC
	baseMean	log2FoldChange	lfcSE	pvalue	padj
0610005C13Rik	4935.4	0.041983	0.096918	0.337351	0.817426
0610006L08Rik	0	NA	NA	NA	NA
0610009B22Rik	523.571	-0.03759	0.091272	0.466642	0.882023
0610009E02Rik	26.2609	0.011205	0.10452	0.534019	0.907581
0610009L18Rik	12.8701	-0.0131	0.105514	0.342378	NA
0610010F05Rik	864.147	-0.04763	0.095101	0.351901	0.823524
0610010K14Rik	397.224	-0.04244	0.095049	0.405024	0.851595
0610012D04Rik	0.45526	-0.00018	0.105218	0.965551	NA
0610012G03Rik	661.053	0.020702	0.090925	0.658016	0.942426
0610025J13Rik	0.45102	0.001421	0.10522	0.679217	NA
0610030E20Rik	1716.01	-0.04862	0.082273	0.373616	0.835855
0610031O16Rik	1023.83	0.012433	0.096169	0.761955	0.962702
0610033M10Rik	0.535818	-0.00142	0.10523	0.498108	NA
0610038B21Rik	3.61725	0.000807	0.104975	0.917864	NA
0610039K10Rik	2.99118	-0.00708	0.105329	0.338238	NA
0610040B10Rik	53.1026	-0.01342	0.10273	0.616828	0.931588
0610040F04Rik	1.45852	0.002626	0.105153	0.594545	NA
0610040J01Rik	1141.82	-0.00273	0.092523	0.94425	0.993008
0610043K17Rik	21.3289	0.020078	0.105879	0.336581	0.817331
0710001A04Rik	0.179871	-0.00011	0.105219	0.965546	NA
1010001B22Rik	8.02762	-0.00175	0.104335	0.892369	NA
1100001I12Rik	0.079665	-0.00011	0.105219	0.965544	NA
1110002E22Rik	1.43398	-0.00394	0.105295	0.264394	NA
1110002J07Rik	23.1413	-0.04216	0.115147	0.072242	0.449289
1110002L01Rik	316.577	0.163125	0.213853	0.032324	0.296979
1110002O04Rik	0.890609	-0.0002	0.105217	0.948649	NA
1110003F10Rik	6.40481	-0.00429	0.10475	0.701305	NA
1110004F10Rik	1622.54	-0.07554	0.085038	0.196861	0.69335
1110006O24Rik	13.5989	0.000956	0.103954	0.955342	NA
1110008E08Rik	0	NA	NA	NA	NA
1110008P14Rik	483.931	-0.72049	0.18182	3.53781e-06	0.000495
1110012L19Rik	400	-0.02594	0.095826	0.551054	0.913861
1110013H19Rik	11.0707	0.002243	0.104282	0.877939	NA
1110015O18Rik	0	NA	NA	NA	NA
1110017D15Rik	1.09627	-0.00018	0.105217	0.939133	NA
1110018N20Rik	15.1397	0.003384	0.104511	0.798432	NA
1110019B22Rik	0.071808	-0.0001	0.105219	0.965544	NA
1110019D14Rik	82.7909	0.014861	0.101798	0.649126	0.940451
1110020A21Rik	36.203	-0.00249	0.102645	0.90921	0.989232
1110025L11Rik	0	NA	NA	NA	NA
1110025M09Rik	30.9255	-0.03355	0.110188	0.161613	0.650072
1110028F11Rik	58.6326	0.015235	0.102924	0.573887	0.922266
1110028F18Rik	0.432077	-0.00128	0.105219	0.782346	NA
1110032A03Rik	870.414	-0.00925	0.088175	0.84333	0.977118
1110032F04Rik	0.595322	-0.00019	0.105217	0.951944	NA
1110035H17Rik	5.31625	-0.00678	0.105086	0.493215	NA
1110038B12Rik	615.187	-0.00411	0.092731	0.927818	0.990139
1110038F14Rik	321.987	-0.00468	0.091043	0.913069	0.989252
1110046J04Rik	8.27415	0.006469	0.104913	0.566332	NA
1110051M20Rik	71.8097	0.024654	0.103763	0.440031	0.869825
1110057P08Rik	0	NA	NA	NA	NA
1110059E24Rik	653.188	0.010797	0.094337	0.803039	0.970554
1110059G10Rik	310.704	0.035644	0.102083	0.401835	0.850724
1110060G06Rik	0	NA	NA	NA	NA
1110065P20Rik	462.884	-0.01346	0.095488	0.752098	0.961249
1190001M18Rik	7.59563	-0.00408	0.104977	0.645033	NA
1190005I06Rik	117.899	-0.06775	0.126491	0.10171	0.531293
1190007I07Rik	201.544	0.003343	0.095858	0.934363	0.99102
1190028D05Rik	0	NA	NA	NA	NA
1200007C13Rik	27.2794	-0.00904	0.104645	0.53885	0.909732
1300002E11Rik	467.151	-0.00883	0.088465	0.853075	0.979053
1300014J16Rik	48.1655	-0.01471	0.103206	0.568643	0.920109
1300017J02Rik	16939	-0.04374	0.099446	0.368845	0.833998
1500002C15Rik	8.60966	0.000836	0.104397	0.951158	NA
1500002F19Rik	2.37613	0.005365	0.105176	0.464259	NA
1500004A13Rik	19.1436	-0.00419	0.103429	0.829989	NA
1500005C15Rik	2.14097	0.004669	0.105225	0.42763	NA
1500009C09Rik	0.361792	-0.00012	0.105219	0.965548	NA
1500009L16Rik	1.24154	0.000468	0.105136	0.915027	NA
1500011B03Rik	122.034	0.02855	0.105481	0.359558	0.829123
1500012K07Rik	0	NA	NA	NA	NA
1500015A07Rik	73.2754	0.084016	0.147863	0.04004	0.33431
1500015L24Rik	0	NA	NA	NA	NA
1500026H17Rik	38.5515	0.00201	0.102293	0.936583	0.991276
1500032F14Rik	0.231826	-0.00016	0.105218	0.965547	NA
1500035N22Rik	0.115508	-0.00102	0.105218	0.806623	NA
1520401A03Rik	1.89745	-0.00237	0.105161	0.591453	NA
1600002D24Rik	0	NA	NA	NA	NA
1600010M07Rik	12.8924	-0.00097	0.104395	0.944493	NA
1600012H06Rik	1031.42	0.032776	0.082141	0.538242	0.909233
1600012P17Rik	0	NA	NA	NA	NA
1600014C10Rik	6247.98	-0.02586	0.097444	0.549322	0.912888
1600014C23Rik	0	NA	NA	NA	NA
1600017P15Rik	0.339846	0.001251	0.105221	0.711724	NA
1600019K03Rik	0	NA	NA	NA	NA
1600020E01Rik	202.776	0.064849	0.115525	0.194199	0.689313
1600022D10Rik	1.48037	0.000399	0.105155	0.918436	NA
1600023N17Rik	8.32753	-0.01509	0.105975	0.257081	NA
1600025M17Rik	0	NA	NA	NA	NA
1600027J07Rik	0	NA	NA	NA	NA
1600029O15Rik	0	NA	NA	NA	NA
1700001C19Rik	337.345	0.010105	0.100857	0.757989	0.962512
1700001D01Rik	0	NA	NA	NA	NA
1700001F09Rik	0	NA	NA	NA	NA
1700001G01Rik	0	NA	NA	NA	NA
1700001G11Rik	0.397358	-0.00018	0.105218	0.96555	NA
1700001G17Rik	2.74471	-0.01213	0.106101	0.035674	NA
1700001J03Rik	1.29962	0.003607	0.105224	0.422799	NA
1700001J04Rik	0	NA	NA	NA	NA
1700001J11Rik	0	NA	NA	NA	NA
1700001K19Rik	0	NA	NA	NA	NA
1700001K23Rik	0.152161	-0.00015	0.105218	0.965546	NA
1700001L05Rik	708.762	0.110656	0.156366	0.064191	0.42604
1700001L19Rik	0.570916	-0.00172	0.105219	0.738622	NA
1700001N15Rik	0	NA	NA	NA	NA
1700001O22Rik	0.709814	-0.00112	0.105219	0.800839	NA
1700001P01Rik	0.81258	0.002626	0.10524	0.459123	NA
1700003C15Rik	0	NA	NA	NA	NA
1700003D09Rik	0.273759	0.001162	0.105219	0.749477	NA
1700003E16Rik	6.81679	-0.00427	0.104568	0.731341	NA
1700003E24Rik	0	NA	NA	NA	NA
1700003F12Rik	1.45998	-0.00044	0.105112	0.924279	NA
1700003G18Rik	1.12661	-0.00038	0.105115	0.928828	NA
1700003H04Rik	0	NA	NA	NA	NA
1700003I16Rik	0.071808	-0.0001	0.105219	0.965544	NA
1700003I22Rik	0	NA	NA	NA	NA
1700003L19Rik	0	NA	NA	NA	NA
1700003M07Rik	0.117485	-0.001	0.105218	0.804685	NA
1700003N22Rik	2.69852	0.000152	0.105118	0.937526	NA
1700003O11Rik	0	NA	NA	NA	NA
1700003P14Rik	0	NA	NA	NA	NA
1700006A11Rik	0	NA	NA	NA	NA
1700006F04Rik	0	NA	NA	NA	NA
1700006H21Rik	0.115508	-0.00102	0.105218	0.806623	NA
1700006J14Rik	3.92189	0.004424	0.104997	0.613722	NA
1700006P03Rik	0	NA	NA	NA	NA
1700007E05Rik	1.01354	0.002668	0.105241	0.453891	NA
1700007F19Rik	1.66625	-0.00233	0.105127	0.64909	NA
1700007H22Rik	0	NA	NA	NA	NA
1700007J10Rik	0.235569	-0.00012	0.105219	0.965547	NA
1700007K13Rik	5.03398	-0.01495	0.106388	0.115907	NA
1700007L15Rik	41.9744	-0.0323	0.108875	0.217695	0.717495
1700007M16Rik	0	NA	NA	NA	NA
1700007P06Rik	0	NA	NA	NA	NA
1700008A23Rik	0	NA	NA	NA	NA
1700008B11Rik	0.115508	-0.00102	0.105218	0.806623	NA
1700008C04Rik	0	NA	NA	NA	NA
1700008H02Rik	0.115508	-0.00102	0.105218	0.806623	NA
1700008J07Rik	73.5106	0.014451	0.102205	0.616892	0.931588
1700008K24Rik	0	NA	NA	NA	NA
1700008N11Rik	0	NA	NA	NA	NA
1700008O03Rik	1.45226	-0.00296	0.105158	0.561246	NA
1700008P02Rik	0	NA	NA	NA	NA
1700009C05Rik	0	NA	NA	NA	NA
1700009J07Rik	1.01347	0.001263	0.105184	0.720576	NA
1700009N14Rik	0	NA	NA	NA	NA
1700010B08Rik	0	NA	NA	NA	NA
1700010B13Rik	0	NA	NA	NA	NA
1700010D01Rik	0	NA	NA	NA	NA
1700010G06Rik	0	NA	NA	NA	NA
1700010H22Rik	0	NA	NA	NA	NA
1700010I02Rik	0	NA	NA	NA	NA
1700010I14Rik	26.4495	-0.00257	0.104087	0.87594	0.982247
1700010J16Rik	0	NA	NA	NA	NA
1700010K23Rik	0	NA	NA	NA	NA
1700010K24Rik	0	NA	NA	NA	NA
1700010L04Rik	0	NA	NA	NA	NA
1700010N08Rik	0	NA	NA	NA	NA
1700011B04Rik	0.090577	-0.0001	0.105219	0.965544	NA
1700011C11Rik	0	NA	NA	NA	NA
1700011D18Rik	0.079665	-0.00011	0.105219	0.965544	NA
1700011L03Rik	0	NA	NA	NA	NA
1700011L22Rik	0.205443	-0.00104	0.105219	0.806622	NA
1700011M02Rik	0	NA	NA	NA	NA
1700012A03Rik	0	NA	NA	NA	NA
1700012B07Rik	0	NA	NA	NA	NA
1700012B09Rik	0.090577	-0.0001	0.105219	0.965544	NA
1700012C08Rik	0	NA	NA	NA	NA
1700012C14Rik	0	NA	NA	NA	NA
1700012D14Rik	42.8493	0.014249	0.102696	0.604951	0.929686
1700012D16Rik	0	NA	NA	NA	NA
1700012E03Rik	0	NA	NA	NA	NA
1700012I11Rik	0	NA	NA	NA	NA
1700012J15Rik	0	NA	NA	NA	NA
1700012J22Rik	0	NA	NA	NA	NA
1700012P22Rik	0	NA	NA	NA	NA
1700013A02Rik	0	NA	NA	NA	NA
1700013D24Rik	0	NA	NA	NA	NA
1700013F07Rik	0	NA	NA	NA	NA
1700013G24Rik	0	NA	NA	NA	NA
1700013H16Rik	0.072496	-0.0001	0.105219	0.965544	NA
1700013M08Rik	0	NA	NA	NA	NA
1700013N06Rik	0	NA	NA	NA	NA
1700014D04Rik	1.47375	-0.00022	0.105217	0.942551	NA
1700014F14Rik	0	NA	NA	NA	NA
1700014L14Rik	0	NA	NA	NA	NA
1700015C15Rik	0	NA	NA	NA	NA
1700015C17Rik	0	NA	NA	NA	NA
1700015F17Rik	0	NA	NA	NA	NA
1700015G11Rik	0	NA	NA	NA	NA
1700015H07Rik	0	NA	NA	NA	NA
1700015I17Rik	0	NA	NA	NA	NA
1700015O11Rik	0.578438	-0.00084	0.105204	0.689629	NA
1700016A09Rik	0.740839	-0.00354	0.10526	0.414987	NA
1700016B01Rik	0	NA	NA	NA	NA
1700016B15Rik	0	NA	NA	NA	NA
1700016C15Rik	7.97376	-0.00336	0.105236	0.578452	NA
1700016D06Rik	0	NA	NA	NA	NA
1700016D08Rik	0	NA	NA	NA	NA
1700016F12Rik	0.387088	-0.00018	0.105218	0.96555	NA
1700016G22Rik	0.071808	-0.0001	0.105219	0.965544	NA
1700016H03Rik	0	NA	NA	NA	NA
1700016H13Rik	0.351942	-0.00017	0.105218	0.963047	NA
1700016J18Rik	0.159975	0.001385	0.105223	0.711721	NA
1700016K05Rik	0	NA	NA	NA	NA
1700016K19Rik	0.446565	-0.00018	0.105218	0.965551	NA
1700016L21Rik	0.071808	-0.0001	0.105219	0.965544	NA
1700016P03Rik	1.13146	-0.0043	0.105284	0.36197	NA
1700016P04Rik	0	NA	NA	NA	NA
1700017B05Rik	1030.64	0.078029	0.122485	0.15119	0.634745
1700017G19Rik	0	NA	NA	NA	NA
1700017I07Rik	0	NA	NA	NA	NA
1700017J07Rik	0	NA	NA	NA	NA
1700017L05Rik	0	NA	NA	NA	NA
1700017M07Rik	0.144304	-0.00011	0.105219	0.965546	NA
1700017N19Rik	0	NA	NA	NA	NA
1700018A04Rik	0.270508	0.001272	0.105221	0.711723	NA
1700018A14Rik	0	NA	NA	NA	NA
1700018A23Rik	0.079665	-0.00011	0.105219	0.965544	NA
1700018B08Rik	0	NA	NA	NA	NA
1700018B24Rik	0	NA	NA	NA	NA
1700018F24Rik	0	NA	NA	NA	NA
1700018G05Rik	0	NA	NA	NA	NA
1700018L02Rik	83.1912	-0.02814	0.108404	0.196489	0.692978
1700018M17Rik	0.195173	-0.00104	0.105219	0.806622	NA
1700018P08Rik	0	NA	NA	NA	NA
1700019A02Rik	0	NA	NA	NA	NA
1700019A23Rik	0	NA	NA	NA	NA
1700019C18Rik	0	NA	NA	NA	NA
1700019D03Rik	1.75244	-0.00091	0.105155	0.804072	NA
1700019E08Rik	0	NA	NA	NA	NA
1700019F05Rik	0	NA	NA	NA	NA
1700019G24Rik	0	NA	NA	NA	NA
1700019J19Rik	0	NA	NA	NA	NA
1700019L13Rik	0.630911	-0.00019	0.105218	0.964746	NA
1700019M22Rik	0	NA	NA	NA	NA
1700019N19Rik	0	NA	NA	NA	NA
1700019P21Rik	0	NA	NA	NA	NA
1700020A23Rik	0.254837	-0.00017	0.105218	0.965548	NA
1700020D05Rik	12.0674	-0.00024	0.104324	0.981493	NA
1700020D12Rik	0	NA	NA	NA	NA
1700020G03Rik	0	NA	NA	NA	NA
1700020G17Rik	0	NA	NA	NA	NA
1700020L24Rik	0.629881	-0.00213	0.10522	0.699439	NA
1700020M21Rik	0	NA	NA	NA	NA
1700020N01Rik	0.745512	-0.00026	0.105217	0.948541	NA
1700020N15Rik	0	NA	NA	NA	NA
1700020N18Rik	0	NA	NA	NA	NA
1700021A07Rik	0.730056	0.002221	0.105235	0.513127	NA
1700021F02Rik	0	NA	NA	NA	NA
1700021F07Rik	0	NA	NA	NA	NA
1700021F13Rik	0	NA	NA	NA	NA
1700021G15Rik	0	NA	NA	NA	NA
1700021J08Rik	0.114429	0.001284	0.105221	0.749474	NA
1700021L23Rik	0	NA	NA	NA	NA
1700021N21Rik	0	NA	NA	NA	NA
1700021P04Rik	0	NA	NA	NA	NA
1700022A21Rik	0	NA	NA	NA	NA
1700022A22Rik	0	NA	NA	NA	NA
1700022E09Rik	0	NA	NA	NA	NA
1700022H01Rik	0.115508	-0.00102	0.105218	0.806623	NA
1700022H16Rik	0	NA	NA	NA	NA
1700022I11Rik	2.94041	-0.00239	0.105072	0.703606	NA
1700022N22Rik	12.9075	-0.00215	0.10413	0.889378	NA
1700023B13Rik	1.55989	-0.00501	0.105332	0.252642	NA
1700023C21Rik	0	NA	NA	NA	NA
1700023F02Rik	0	NA	NA	NA	NA
1700023G09Rik	0	NA	NA	NA	NA
1700023H06Rik	0.152161	-0.00015	0.105218	0.965546	NA
1700024B05Rik	0	NA	NA	NA	NA
1700024B18Rik	0	NA	NA	NA	NA
1700024G13Rik	0	NA	NA	NA	NA
1700024I08Rik	0	NA	NA	NA	NA
1700024J04Rik	0.420153	0.001366	0.105219	0.681696	NA
1700025A08Rik	0.071808	-0.0001	0.105219	0.965544	NA
1700025B11Rik	0	NA	NA	NA	NA
1700025C18Rik	0	NA	NA	NA	NA
1700025D23Rik	0	NA	NA	NA	NA
1700025F24Rik	0	NA	NA	NA	NA
1700025G04Rik	254.244	0.041222	0.106109	0.311501	0.796709
1700025H01Rik	0	NA	NA	NA	NA
1700025J12Rik	0	NA	NA	NA	NA
1700025K04Rik	0	NA	NA	NA	NA
1700025K24Rik	0	NA	NA	NA	NA
1700025L06Rik	0	NA	NA	NA	NA
1700025M24Rik	0	NA	NA	NA	NA
1700025N21Rik	0	NA	NA	NA	NA
1700025N23Rik	1.09924	0.000158	0.105114	0.974236	NA
1700025O08Rik	0	NA	NA	NA	NA
1700026D11Rik	0	NA	NA	NA	NA
1700026F02Rik	0.380396	-0.00012	0.105219	0.965548	NA
1700026J12Rik	0	NA	NA	NA	NA
1700026J14Rik	0	NA	NA	NA	NA
1700026N04Rik	0.911662	0.002879	0.105205	0.493008	NA
1700027A07Rik	0	NA	NA	NA	NA
1700027A15Rik	0	NA	NA	NA	NA
1700027F06Rik	0	NA	NA	NA	NA
1700027F09Rik	0	NA	NA	NA	NA
1700027H10Rik	0	NA	NA	NA	NA
1700027I24Rik	0.071808	-0.0001	0.105219	0.965544	NA
1700027J07Rik	0.181155	-0.00011	0.105219	0.965546	NA
1700028B04Rik	0	NA	NA	NA	NA
1700028D13Rik	0	NA	NA	NA	NA
1700028E10Rik	176.473	0.095123	0.163866	0.028273	0.275098
1700028I16Rik	1.21419	0.003016	0.105235	0.513685	NA
1700028J19Rik	11.356	-0.02065	0.107216	0.157026	NA
1700028K03Rik	0.958071	-0.00082	0.105159	0.812957	NA
1700028M03Rik	0	NA	NA	NA	NA
1700028N14Rik	0.170243	-0.00016	0.105218	0.965546	NA
1700028P14Rik	0	NA	NA	NA	NA
1700028P15Rik	0	NA	NA	NA	NA
1700029B22Rik	0	NA	NA	NA	NA
1700029B24Rik	0	NA	NA	NA	NA
1700029E06Rik	0	NA	NA	NA	NA
1700029F12Rik	0	NA	NA	NA	NA
1700029H14Rik	0.089935	-0.0001	0.105219	0.965544	NA
1700029I15Rik	61.708	0.017064	0.103658	0.517372	0.901213
1700029J03Rik	0	NA	NA	NA	NA
1700029J07Rik	25.2834	0.019526	0.106203	0.293324	0.78513
1700029M03Rik	0	NA	NA	NA	NA
1700029M20Rik	0	NA	NA	NA	NA
1700029N11Rik	0	NA	NA	NA	NA
1700029P11Rik	0	NA	NA	NA	NA
1700030A11Rik	0	NA	NA	NA	NA
1700030C10Rik	42.5011	-0.04686	0.118721	0.034677	0.307907
1700030C12Rik	1.01411	0.002303	0.105186	0.565077	NA
1700030C14Rik	0.379274	-0.00125	0.105225	0.647312	NA
1700030E10Rik	0	NA	NA	NA	NA
1700030F04Rik	0	NA	NA	NA	NA
1700030I03Rik	0	NA	NA	NA	NA
1700030J22Rik	16.4903	-0.01576	0.105774	0.312912	NA
1700030K09Rik	134.248	-0.06794	0.124335	0.119976	0.572464
1700030L20Rik	0	NA	NA	NA	NA
1700030L22Rik	0	NA	NA	NA	NA
1700030M09Rik	0	NA	NA	NA	NA
1700030N03Rik	1.0096	-0.00181	0.105238	0.403939	NA
1700030N18Rik	0	NA	NA	NA	NA
1700030O20Rik	0	NA	NA	NA	NA
1700031A10Rik	0	NA	NA	NA	NA
1700031F05Rik	0	NA	NA	NA	NA
1700031F10Rik	0.079665	-0.00011	0.105219	0.965544	NA
1700031L13Rik	0	NA	NA	NA	NA
1700031M16Rik	0	NA	NA	NA	NA
1700031P21Rik	0	NA	NA	NA	NA
1700034B16Rik	0	NA	NA	NA	NA
1700034E13Rik	0	NA	NA	NA	NA
1700034G24Rik	0	NA	NA	NA	NA
1700034H15Rik	24.3532	-0.00784	0.103523	0.701293	0.950167
1700034I23Rik	0.394945	-0.00014	0.105195	0.899083	NA
1700034J04Rik	0	NA	NA	NA	NA
1700034J05Rik	0	NA	NA	NA	NA
1700034K08Rik	0	NA	NA	NA	NA
1700034P13Rik	19.8266	-0.00632	0.103548	0.747479	NA
1700036A12Rik	0	NA	NA	NA	NA
1700036G14Rik	0	NA	NA	NA	NA
1700036O09Rik	0	NA	NA	NA	NA
1700037C06Rik	0	NA	NA	NA	NA
1700037C18Rik	31.0666	0.033771	0.110727	0.136382	0.607195
1700037F03Rik	0	NA	NA	NA	NA
1700037H04Rik	250.351	0.028796	0.107431	0.271117	0.767467
1700039E22Rik	0	NA	NA	NA	NA
1700039I01Rik	0	NA	NA	NA	NA
1700039M10Rik	0	NA	NA	NA	NA
1700039M15Rik	0	NA	NA	NA	NA
1700040D17Rik	1.58027	0.000159	0.105078	0.973377	NA
1700040E09Rik	0	NA	NA	NA	NA
1700040F15Rik	0	NA	NA	NA	NA
1700040F17Rik	0	NA	NA	NA	NA
1700040K01Rik	0	NA	NA	NA	NA
1700040L08Rik	0.182341	-0.00016	0.105218	0.965546	NA
1700041B01Rik	0	NA	NA	NA	NA
1700041C23Rik	0	NA	NA	NA	NA
1700041G16Rik	1.71656	-0.00021	0.105217	0.949287	NA
1700041I07Rik	0	NA	NA	NA	NA
1700041M05Rik	0	NA	NA	NA	NA
1700041M19Rik	0	NA	NA	NA	NA
1700042D02Rik	0	NA	NA	NA	NA
1700042G07Rik	0	NA	NA	NA	NA
1700042G15Rik	0	NA	NA	NA	NA
1700042O05Rik	0	NA	NA	NA	NA
1700042O10Rik	0.682148	0.001171	0.105219	0.704878	NA
1700044C05Rik	0	NA	NA	NA	NA
1700044K03Rik	0	NA	NA	NA	NA
1700045H11Rik	0	NA	NA	NA	NA
1700045I11Rik	0	NA	NA	NA	NA
1700046C09Rik	0	NA	NA	NA	NA
1700047A11Rik	0	NA	NA	NA	NA
1700047E10Rik	0	NA	NA	NA	NA
1700047F07Rik	0	NA	NA	NA	NA
1700047G03Rik	0	NA	NA	NA	NA
1700047G07Rik	0	NA	NA	NA	NA
1700047K16Rik	1.08983	-0.00097	0.105146	0.788653	NA
1700047L14Rik	0	NA	NA	NA	NA
1700047M11Rik	55.9469	-0.00158	0.101067	0.951016	0.993516
1700047N06Rik	0	NA	NA	NA	NA
1700047O18Rik	0	NA	NA	NA	NA
1700048F04Rik	0	NA	NA	NA	NA
1700048M11Rik	0	NA	NA	NA	NA
1700048O14Rik	0	NA	NA	NA	NA
1700048O20Rik	44.367	0.025385	0.109269	0.027727	0.271503
1700048P04Rik	0	NA	NA	NA	NA
1700049E15Rik	0.089935	-0.0001	0.105219	0.965544	NA
1700049E17Rik1	0	NA	NA	NA	NA
1700049E17Rik2	0	NA	NA	NA	NA
1700049E22Rik	0	NA	NA	NA	NA
1700049L16Rik	0	NA	NA	NA	NA
1700051A21Rik	0.645492	-0.00148	0.105219	0.763845	NA
1700051K13Rik	0	NA	NA	NA	NA
1700051O22Rik	0.189294	-0.00104	0.105219	0.804682	NA
1700052H01Rik	0	NA	NA	NA	NA
1700052I22Rik	0	NA	NA	NA	NA
1700052K11Rik	103.635	-0.03982	0.10961	0.237081	0.736944
1700054A03Rik	0	NA	NA	NA	NA
1700054K02Rik	0	NA	NA	NA	NA
1700054K19Rik	0	NA	NA	NA	NA
1700054M17Rik	2.95167	-0.00637	0.105375	0.243574	NA
1700054O05Rik	0	NA	NA	NA	NA
1700054O19Rik	0.144992	-0.00011	0.105219	0.965546	NA
1700055C04Rik	0	NA	NA	NA	NA
1700055D18Rik	38.1319	-0.00112	0.102166	0.961768	0.995219
1700056E22Rik	29.2396	-0.01307	0.104549	0.50051	0.896361
1700056N10Rik	12.0446	-0.0016	0.104363	0.903305	NA
1700057G04Rik	0.159975	0.001385	0.105223	0.711721	NA
1700057H15Rik	0	NA	NA	NA	NA
1700057H21Rik	0	NA	NA	NA	NA
1700058P15Rik	0	NA	NA	NA	NA
1700060C16Rik	0.590815	-0.00184	0.105229	0.574255	NA
1700060C20Rik	0	NA	NA	NA	NA
1700060J05Rik	0.110533	-0.00011	0.105219	0.965544	NA
1700060O08Rik	0	NA	NA	NA	NA
1700061A03Rik	0.114429	0.001284	0.105221	0.749474	NA
1700061E17Rik	4.01929	-0.00826	0.105298	0.371809	NA
1700061E18Rik	0	NA	NA	NA	NA
1700061F12Rik	0	NA	NA	NA	NA
1700061H18Rik	0	NA	NA	NA	NA
1700061I17Rik	27.6766	-0.01465	0.104903	0.440145	0.869825
1700061J23Rik	0	NA	NA	NA	NA
1700061N14Rik	0	NA	NA	NA	NA
1700062C10Rik	0	NA	NA	NA	NA
1700063A18Rik	0	NA	NA	NA	NA
1700063D05Rik	3.68045	0.001443	0.104922	0.868728	NA
1700063H04Rik	0	NA	NA	NA	NA
1700063H06Rik	0	NA	NA	NA	NA
1700063I16Rik	0	NA	NA	NA	NA
1700063J08Rik	1.9383	-0.00515	0.10525	0.373502	NA
1700063K16Rik	0	NA	NA	NA	NA
1700063O14Rik	0	NA	NA	NA	NA
1700064H15Rik	0	NA	NA	NA	NA
1700064J06Rik	0	NA	NA	NA	NA
1700064M15Rik	0.089935	-0.0001	0.105219	0.965544	NA
1700065D16Rik	0.779062	5.32952e-05	0.105163	0.995411	NA
1700065I16Rik	0	NA	NA	NA	NA
1700065J11Rik	0	NA	NA	NA	NA
1700065J18Rik	0	NA	NA	NA	NA
1700065L07Rik	0	NA	NA	NA	NA
1700065O20Rik	0	NA	NA	NA	NA
1700066B17Rik	0	NA	NA	NA	NA
1700066B19Rik	3.64448	-0.00317	0.105079	0.641148	NA
1700066C05Rik	0	NA	NA	NA	NA
1700066J03Rik	0	NA	NA	NA	NA
1700066M21Rik	1030.44	-0.00643	0.082594	0.886582	0.985283
1700066N21Rik	0	NA	NA	NA	NA
1700066O22Rik	0	NA	NA	NA	NA
1700067G17Rik	0	NA	NA	NA	NA
1700067K01Rik	5.45165	-0.00283	0.104952	0.731636	NA
1700067P10Rik	0	NA	NA	NA	NA
1700069B07Rik	0.346524	-0.00131	0.105227	0.564286	NA
1700069L16Rik	0	NA	NA	NA	NA
1700069P05Rik	0	NA	NA	NA	NA
1700071G01Rik	0	NA	NA	NA	NA
1700071K01Rik	0	NA	NA	NA	NA
1700071M16Rik	1.50103	-0.00022	0.105217	0.935624	NA
1700072B07Rik	0	NA	NA	NA	NA
1700072G22Rik	0	NA	NA	NA	NA
1700072O05Rik	0	NA	NA	NA	NA
1700073E17Rik	0	NA	NA	NA	NA
1700074A21Rik	0	NA	NA	NA	NA
1700074H08Rik	0	NA	NA	NA	NA
1700074P13Rik	0	NA	NA	NA	NA
1700080C20Rik	0	NA	NA	NA	NA
1700080N15Rik	0	NA	NA	NA	NA
1700080O16Rik	0	NA	NA	NA	NA
1700081B01Rik	0	NA	NA	NA	NA
1700081H04Rik	0	NA	NA	NA	NA
1700081N11Rik	0.452827	0.001675	0.105227	0.567081	NA
1700082M22Rik	1.82868	0.001135	0.105095	0.837946	NA
1700083H02Rik	0	NA	NA	NA	NA
1700084C06Rik	1.20507	-0.00066	0.10512	0.878943	NA
1700084D21Rik	0	NA	NA	NA	NA
1700084E18Rik	7.52574	-0.01087	0.105366	0.366141	NA
1700084F23Rik	0	NA	NA	NA	NA
1700084J12Rik	0	NA	NA	NA	NA
1700084M14Rik	0	NA	NA	NA	NA
1700085C21Rik	0	NA	NA	NA	NA
1700085D07Rik	0	NA	NA	NA	NA
1700086D15Rik	0.315234	-0.00018	0.105218	0.965549	NA
1700086L19Rik	0	NA	NA	NA	NA
1700086O06Rik	54.814	-0.01712	0.103198	0.538159	0.909198
1700086P04Rik	3.07938	-0.00052	0.104943	0.944142	NA
1700087I21Rik	11.3374	0.008962	0.105091	0.460107	NA
1700087M22Rik	0	NA	NA	NA	NA
1700088E04Rik	13.9424	-0.00983	0.104974	0.479083	NA
1700091H14Rik	0	NA	NA	NA	NA
1700092C02Rik	0	NA	NA	NA	NA
1700092C10Rik	3.73633	0.012093	0.105897	0.17872	NA
1700092C17Rik	0	NA	NA	NA	NA
1700092E16Rik	0	NA	NA	NA	NA
1700092E19Rik	0	NA	NA	NA	NA
1700092K14Rik	0	NA	NA	NA	NA
1700092M07Rik	1.4943	0.002648	0.105225	0.559558	NA
1700093J21Rik	0.554877	0.001367	0.105226	0.554799	NA
1700093K21Rik	0.655123	-0.00057	0.105174	0.843775	NA
1700094D03Rik	100.783	0.045262	0.109078	0.263457	0.763756
1700094J05Rik	0.114429	0.001284	0.105221	0.749474	NA
1700094M23Rik	0.072496	-0.0001	0.105219	0.965544	NA
1700094M24Rik	0	NA	NA	NA	NA
1700095A13Rik	0	NA	NA	NA	NA
1700095A21Rik	0	NA	NA	NA	NA
1700095B10Rik	0	NA	NA	NA	NA
1700095J03Rik	0	NA	NA	NA	NA
1700095J07Rik	0	NA	NA	NA	NA
1700095J12Rik	0	NA	NA	NA	NA
1700095K22Rik	0	NA	NA	NA	NA
1700096J18Rik	0	NA	NA	NA	NA
1700096K18Rik	49.9314	0.009305	0.102645	0.71093	0.952135
1700097M23Rik	0	NA	NA	NA	NA
1700097N02Rik	1.02788	0.001392	0.105185	0.669852	NA
1700099I09Rik	0.929011	-0.00157	0.105172	0.657959	NA
1700100I10Rik	0	NA	NA	NA	NA
1700100L14Rik	0	NA	NA	NA	NA
1700101I11Rik	12.3506	-0.00151	0.104087	0.917938	NA
1700101I19Rik	0	NA	NA	NA	NA
1700101O22Rik	0	NA	NA	NA	NA
1700102F20Rik	0	NA	NA	NA	NA
1700102H20Rik	1.53592	-0.00115	0.105065	0.844703	NA
1700102P08Rik	7.85023	-0.00674	0.104733	0.597032	NA
1700104B16Rik	0.339478	-0.00116	0.105219	0.795711	NA
1700104L18Rik	0	NA	NA	NA	NA
1700105G05Rik	0	NA	NA	NA	NA
1700105P06Rik	0	NA	NA	NA	NA
1700106O07Rik	0	NA	NA	NA	NA
1700108F19Rik	1.48983	0.002932	0.105265	0.261525	NA
1700108J01Rik	0	NA	NA	NA	NA
1700108N06Rik	0	NA	NA	NA	NA
1700108N11Rik	0	NA	NA	NA	NA
1700109G14Rik	0	NA	NA	NA	NA
1700109G15Rik	0	NA	NA	NA	NA
1700109H08Rik	46.5249	-0.01536	0.102785	0.575962	0.923634
1700109I08Rik	0	NA	NA	NA	NA
1700109K24Rik	0.159975	0.001385	0.105223	0.711721	NA
1700110C19Rik	0.631321	0.001513	0.105174	0.684255	NA
1700110I01Rik	0	NA	NA	NA	NA
1700110I07Rik	0	NA	NA	NA	NA
1700110K17Rik	0.612442	-0.00209	0.10522	0.703997	NA
1700111E14Rik	0	NA	NA	NA	NA
1700111N16Rik	0	NA	NA	NA	NA
1700112D23Rik	0.090577	-0.0001	0.105219	0.965544	NA
1700112H15Rik	0	NA	NA	NA	NA
1700112J05Rik	0	NA	NA	NA	NA
1700112J16Rik	6.76078	-0.01818	0.10707	0.084091	NA
1700112K13Rik	0	NA	NA	NA	NA
1700112L15Rik	0	NA	NA	NA	NA
1700112M02Rik	0	NA	NA	NA	NA
1700113A16Rik	46.7911	-0.02707	0.105859	0.342709	0.818823
1700113B09Rik	0.491891	0.001424	0.105226	0.584521	NA
1700113B19Rik	0	NA	NA	NA	NA
1700113H08Rik	0.434814	0.000273	0.105197	0.936204	NA
1700116B05Rik	0	NA	NA	NA	NA
1700116H05Rik	0	NA	NA	NA	NA
1700119H24Rik	7.46577	-0.00147	0.10466	0.883559	NA
1700119I11Rik	0	NA	NA	NA	NA
1700120B22Rik	0.376328	-0.00106	0.105219	0.806619	NA
1700120C14Rik	8.1521	-0.00068	0.104445	0.954667	NA
1700120C18Rik	0	NA	NA	NA	NA
1700120E14Rik	0	NA	NA	NA	NA
1700120G07Rik	0	NA	NA	NA	NA
1700120G11Rik	0	NA	NA	NA	NA
1700120K04Rik	2.63501	-0.00313	0.105046	0.654155	NA
1700120O09Rik	0	NA	NA	NA	NA
1700121C08Rik	0	NA	NA	NA	NA
1700121L03Rik	0	NA	NA	NA	NA
1700121L16Rik	0	NA	NA	NA	NA
1700121N20Rik	0	NA	NA	NA	NA
1700122C19Rik	0	NA	NA	NA	NA
1700122D07Rik	0	NA	NA	NA	NA
1700122E12Rik	2.69695	0.004533	0.105156	0.498041	NA
1700122H20Rik	0	NA	NA	NA	NA
1700122O11Rik	0.114429	0.001284	0.105221	0.749474	NA
1700123J17Rik	0.159975	0.001385	0.105223	0.711721	NA
1700123K08Rik	0	NA	NA	NA	NA
1700123L14Rik	0	NA	NA	NA	NA
1700123M08Rik	4.10494	-0.00476	0.105048	0.568088	NA
1700123O12Rik	0	NA	NA	NA	NA
1700123O20Rik	825.824	0.065448	0.101933	0.237513	0.737629
1700123O21Rik	0	NA	NA	NA	NA
1700124L16Rik	1.96515	0.008424	0.105588	0.145849	NA
1700124M09Rik	0	NA	NA	NA	NA
1700125G02Rik	0	NA	NA	NA	NA
1700125G22Rik	0.161744	-0.00016	0.105218	0.965546	NA
1700125H03Rik	0	NA	NA	NA	NA
1700125H20Rik	0	NA	NA	NA	NA
1700126A01Rik	0	NA	NA	NA	NA
1700126G02Rik	0.079665	-0.00011	0.105219	0.965544	NA
1700126H18Rik	0	NA	NA	NA	NA
1700127F24Rik	0	NA	NA	NA	NA
1700128A07Rik	0	NA	NA	NA	NA
1700128E19Rik	0.190198	-0.00011	0.105219	0.965546	NA
1700128F08Rik	0	NA	NA	NA	NA
1700128I11Rik	0	NA	NA	NA	NA
1700129C05Rik	0	NA	NA	NA	NA
1700129L04Rik	0	NA	NA	NA	NA
1810006J02Rik	1.83723	0.002369	0.105133	0.647137	NA
1810007C17Rik	0	NA	NA	NA	NA
1810007D17Rik	0	NA	NA	NA	NA
1810008B01Rik	0.190198	-0.00011	0.105219	0.965546	NA
1810008I18Rik	1851.15	1.09216	0.196261	1.30761e-09	8.27377e-07
1810009A15Rik	521.265	0.019359	0.08471	0.714374	0.953466
1810009J06Rik	0	NA	NA	NA	NA
1810010H24Rik	63.507	0.002992	0.102586	0.897973	0.986865
1810010K12Rik	0	NA	NA	NA	NA
1810012K08Rik	0.2605	-0.00104	0.105219	0.80662	NA
1810012K16Rik	2.85232	0.00554	0.105359	0.217487	NA
1810013D15Rik	8.49257	0.0091	0.104873	0.518238	NA
1810013L24Rik	2002.06	-0.01435	0.06949	0.789443	0.968712
1810014B01Rik	99.052	-0.05649	0.120048	0.115526	0.564109
1810014P07Rik	0.071808	-0.0001	0.105219	0.965544	NA
1810017P11Rik	90.137	0.05253	0.119407	0.095913	0.514682
1810018F18Rik	0	NA	NA	NA	NA
1810019D21Rik	647.625	0.022731	0.095	0.612432	0.931188
1810019N24Rik	2.18436	-0.00513	0.105147	0.488663	NA
1810020O05Rik	0.961104	0.002873	0.105225	0.436825	NA
1810021B22Rik	19.8913	-0.00213	0.103859	0.894998	NA
1810024B03Rik	51.812	0.013869	0.103837	0.545917	0.912069
1810026B05Rik	523.728	-0.0172	0.093722	0.69732	0.949155
1810028F09Rik	0	NA	NA	NA	NA
1810030O07Rik	481.461	0.137824	0.151382	0.058962	0.409583
1810034E14Rik	191.651	0.004348	0.094128	0.920921	0.989643
1810035K13Rik	0	NA	NA	NA	NA
1810037I17Rik	751.127	0.02385	0.093617	0.608338	0.93018
1810041H14Rik	6.76253	-0.01448	0.106089	0.204469	NA
1810044D09Rik	48.3767	-0.02409	0.10471	0.402341	0.850724
1810044K17Rik	14.1886	0.001986	0.104003	0.908021	NA
1810046K07Rik	76.9345	0.010643	0.10301	0.663573	0.942735
1810049I09Rik	0	NA	NA	NA	NA
1810049J17Rik	1.82965	6.07048e-05	0.105121	0.991376	NA
1810053B23Rik	46.725	-0.03964	0.113385	0.1031	0.533676
1810055G02Rik	2118.3	-0.00646	0.096221	0.866986	0.981102
1810058I24Rik	4532.36	-0.02221	0.102305	0.503618	0.896361
1810058N15Rik	0	NA	NA	NA	NA
1810059C17Rik	0.115508	-0.00102	0.105218	0.806623	NA
1810059H22Rik	187.365	0.049349	0.115025	0.159944	0.648373
1810062G17Rik	16.8138	-0.02025	0.10674	0.226636	NA
1810062O18Rik	4.81343	0.002458	0.104763	0.815746	NA
1810063I02Rik	0.072496	-0.0001	0.105219	0.965544	NA
1810064F22Rik	84.4959	0.041579	0.112799	0.153155	0.638277
1810065E05Rik	0.258733	0.001161	0.105219	0.749477	NA
1810073O08Rik	2.63109	-0.00085	0.104934	0.905506	NA
2010001A14Rik	58.1786	-0.01602	0.103587	0.529122	0.904961
2010001K21Rik	1.44396	-0.00134	0.105158	0.760166	NA
2010001M07Rik	0	NA	NA	NA	NA
2010003K11Rik	1082.87	0.04401	0.114556	0.117934	0.56906
2010007H06Rik	10.7263	-0.02159	0.107657	0.112865	NA
2010008C14Rik	5.4664	0.008438	0.105418	0.299123	NA
2010009K17Rik	0	NA	NA	NA	NA
2010010A06Rik	1.38389	-0.00293	0.105184	0.519558	NA
2010013B24Rik	1.408	-0.0048	0.105241	0.387082	NA
2010016I18Rik	29.3007	-0.00831	0.104142	0.641535	0.94009
2010103J01Rik	0.23497	-0.00122	0.105224	0.647315	NA
2010106C02Rik	0.319872	9.09501e-05	0.105196	0.97552	NA
2010106E10Rik	0	NA	NA	NA	NA
2010106G04Rik	0.407302	0.001045	0.105217	0.74948	NA
2010109A12Rik	3.64481	-0.00652	0.105106	0.484588	NA
2010109P13Rik	0	NA	NA	NA	NA
2010110E17Rik	0.334502	-0.00017	0.105218	0.963854	NA
2010110G14Rik	0	NA	NA	NA	NA
2010110K18Rik	11.9806	-0.00696	0.105435	0.229448	NA
2010203P06Rik	0	NA	NA	NA	NA
2010204K13Rik	13.4013	0.000823	0.104984	0.896836	NA
2010300C02Rik	7.85839	0.015067	0.106296	0.159968	NA
2010308F09Rik	2.13845	-0.00242	0.105099	0.678788	NA
2010309G21Rik	0	NA	NA	NA	NA
2010310C07Rik	3.8383	-0.00161	0.104956	0.827569	NA
2010315B03Rik	614.059	0.084706	0.117487	0.139706	0.613198
2010320M18Rik	209.572	-0.06098	0.11868	0.153513	0.639498
2010320O07Rik	2.35018	-0.00022	0.105217	0.932379	NA
2200002A13Rik	0	NA	NA	NA	NA
2200002D01Rik	266.113	0.015488	0.099003	0.668845	0.9446
2200002J24Rik	0.412278	3.33119e-05	0.105191	0.972316	NA
2200007N16Rik	0	NA	NA	NA	NA
2210009P08Rik	0	NA	NA	NA	NA
2210010C04Rik	0	NA	NA	NA	NA
2210011K15Rik	1.20497	-0.00021	0.105217	0.939597	NA
2210016F16Rik	1330.88	-0.04587	0.090185	0.393197	0.848362
2210016L21Rik	405.763	0.005941	0.089913	0.900182	0.987141
2210017I01Rik	0	NA	NA	NA	NA
2210020O09Rik	0.31995	0.00159	0.10523	0.554794	NA
2210039B01Rik	53.0403	-0.02342	0.104077	0.444386	0.871689
2210404E10Rik	0.620615	0.001892	0.105238	0.410826	NA
2210406H18Rik	19.7228	-0.00289	0.104165	0.854417	NA
2210406O10Rik	14.5662	-0.00699	0.103897	0.698651	NA
2210407C18Rik	0.183029	-0.00016	0.105218	0.965546	NA
2210408F21Rik	249.504	0.004431	0.098258	0.902423	0.987936
2210408I21Rik	76.659	-0.0313	0.10634	0.323643	0.805577
2210409D07Rik	0	NA	NA	NA	NA
2210409E12Rik	0	NA	NA	NA	NA
2210411M09Rik	0	NA	NA	NA	NA
2210412B16Rik	3.86843	-0.0045	0.10497	0.616298	NA
2210414B05Rik	0	NA	NA	NA	NA
2210414F02Rik	0	NA	NA	NA	NA
2210417A02Rik	52.001	0.014984	0.102052	0.613711	0.931588
2210418O10Rik	425.945	0.020961	0.103728	0.472272	0.884836
2210420H20Rik	0	NA	NA	NA	NA
2300002M23Rik	0	NA	NA	NA	NA
2300003K06Rik	0	NA	NA	NA	NA
2300009A05Rik	234.485	-0.0066	0.093962	0.871707	0.981102
2310001H17Rik	256.409	0.059466	0.10839	0.239039	0.738844
2310001K20Rik	0	NA	NA	NA	NA
2310001K24Rik	2.01915	-0.00673	0.105432	0.197123	NA
2310002D06Rik	0	NA	NA	NA	NA
2310002F09Rik	0.653303	-0.00171	0.105235	0.417566	NA
2310002L09Rik	0	NA	NA	NA	NA
2310003L06Rik	0	NA	NA	NA	NA
2310003N18Rik	0	NA	NA	NA	NA
2310005A03Rik	1.78355	-0.00079	0.10512	0.83179	NA
2310005E17Rik	0	NA	NA	NA	NA
2310008N11Rik	0.110533	-0.00011	0.105219	0.965544	NA
2310009B15Rik	121.621	-0.00449	0.096695	0.905081	0.988746
2310010J17Rik	83.6238	0.036507	0.105391	0.339492	0.817426
2310011J03Rik	650.681	0.017374	0.091573	0.724794	0.956642
2310014F06Rik	4.44991	-0.0064	0.105204	0.427727	NA
2310015A10Rik	70.234	0.01878	0.10176	0.563904	0.918363
2310015A16Rik	376.067	-0.04078	0.111939	0.173953	0.6676
2310015D24Rik	0.217487	-0.00013	0.105219	0.965547	NA
2310015K22Rik	0	NA	NA	NA	NA
2310016D03Rik	0	NA	NA	NA	NA
2310016D23Rik	0	NA	NA	NA	NA
2310016G11Rik	9.36936	-0.00028	0.104717	0.966712	NA
2310020H05Rik	0	NA	NA	NA	NA
2310022A10Rik	345.558	-0.04763	0.097788	0.354406	0.826103
2310022B05Rik	948.431	0.222304	0.449601	0.014301	0.183685
2310026I22Rik	0	NA	NA	NA	NA
2310026L22Rik	0.458014	0.001294	0.105217	0.717468	NA
2310030A07Rik	0	NA	NA	NA	NA
2310030G06Rik	524.037	0.036467	0.10229	0.502404	0.896361
2310033P09Rik	240.207	0.002285	0.091518	0.975273	0.996692
2310034C09Rik	0	NA	NA	NA	NA
2310034G01Rik	2.07847	0.000844	0.105098	0.866393	NA
2310034O05Rik	211.032	1.38646	0.389724	1.41264e-05	0.001448
2310039H08Rik	756.097	-0.03385	0.099457	0.437254	0.869066
2310039L15Rik	0.2168	-0.00011	0.105219	0.965547	NA
2310040G07Rik	0	NA	NA	NA	NA
2310040G24Rik	54.7273	-0.02725	0.107762	0.23353	0.734457
2310043L19Rik	0.110533	-0.00011	0.105219	0.965544	NA
2310043M15Rik	7.1106	0.002108	0.104773	0.835968	NA
2310043O21Rik	0	NA	NA	NA	NA
2310043P16Rik	18.0691	-0.00075	0.10366	0.967337	NA
2310044K18Rik	0	NA	NA	NA	NA
2310046K23Rik	0	NA	NA	NA	NA
2310047D07Rik	1.60525	0.004196	0.105212	0.423205	NA
2310050C09Rik	0	NA	NA	NA	NA
2310057J18Rik	0	NA	NA	NA	NA
2310057M21Rik	185.864	-0.0354	0.103244	0.383836	0.842528
2310057N15Rik	0	NA	NA	NA	NA
2310058D17Rik	35.253	0.016863	0.104502	0.467917	0.883044
2310061I04Rik	719.274	-0.05032	0.094874	0.346149	0.819912
2310061N02Rik	0	NA	NA	NA	NA
2310065F04Rik	0	NA	NA	NA	NA
2310067P03Rik	0.228857	0.001538	0.105228	0.619017	NA
2310068J16Rik	7.36377	-0.00232	0.104624	0.860938	NA
2310069B03Rik	0.289983	-0.00013	0.105219	0.965548	NA
2310074N15Rik	0.589582	-0.00173	0.105219	0.73879	NA
2310075C17Rik	0	NA	NA	NA	NA
2310079G19Rik	0	NA	NA	NA	NA
2310081O03Rik	0	NA	NA	NA	NA
2400006E01Rik	0	NA	NA	NA	NA
2410002F23Rik	715.802	0.017848	0.083391	0.72969	0.957391
2410003I16Rik	0	NA	NA	NA	NA
2410003L11Rik	1.89899	0.006482	0.10543	0.146144	NA
2410004B18Rik	240.798	0.011433	0.093831	0.79362	0.969008
2410004I01Rik	0.276172	0.001072	0.105217	0.749477	NA
2410004P03Rik	0.831732	0.001536	0.105217	0.686034	NA
2410006H16Rik	440.782	0.012166	0.098367	0.743759	0.959361
2410012E07Rik	0	NA	NA	NA	NA
2410017I17Rik	0	NA	NA	NA	NA
2410018L13Rik	2.46034	-0.00023	0.105217	0.929396	NA
2410021H03Rik	0	NA	NA	NA	NA
2410022M11Rik	58.4791	-0.02188	0.105312	0.379239	0.839836
2410024N13Rik	0	NA	NA	NA	NA
2410080I02Rik	0.115508	-0.00102	0.105218	0.806623	NA
2410124H12Rik	0	NA	NA	NA	NA
2410131K14Rik	359.151	0.10827	0.161832	0.055495	0.397061
2410137M14Rik	0.115508	-0.00102	0.105218	0.806623	NA
2410141K09Rik	0	NA	NA	NA	NA
2410152P15Rik	0	NA	NA	NA	NA
2500002B13Rik	50.2362	-0.02774	0.106778	0.298205	0.788348
2500004C02Rik	58.9451	0.022634	0.103849	0.451331	0.875204
2510002D24Rik	316.262	-0.00056	0.091542	0.987722	0.998387
2510009E07Rik	766.335	0.053444	0.105944	0.267673	0.766781
2510016D11Rik	47.7766	-0.02266	0.105419	0.37004	0.834616
2510017J16Rik	3.68576	0.001164	0.104859	0.90033	NA
2510039O18Rik	1170.06	0.049012	0.085535	0.378656	0.839228
2510046G10Rik	28.9357	-9.38e-05	0.103137	0.993589	0.999404
2600002D14Rik	0.114429	0.001284	0.105221	0.749474	NA
2600006K01Rik	0.719804	7.74463e-05	0.10516	0.958632	NA
2600014E21Rik	0.189981	-0.00106	0.105219	0.804682	NA
2610001A08Rik	0	NA	NA	NA	NA
2610001J05Rik	882.072	0.091482	0.104561	0.136873	0.607208
2610002M06Rik	1093.85	0.009395	0.091425	0.837081	0.977118
2610005L07Rik	565.339	0.016251	0.096599	0.699817	0.950167
2610008E11Rik	387.801	-0.12374	0.136768	0.067152	0.43429
2610011E03Rik	0	NA	NA	NA	NA
2610012C04Rik	0.221065	-0.00011	0.105219	0.965546	NA
2610016A17Rik	0.708004	0.002248	0.105238	0.480638	NA
2610017A05Rik	12.7458	0.025835	0.108656	0.116563	NA
2610020C07Rik	7.24224	-0.00864	0.105266	0.411097	NA
2610021A01Rik	381.323	0.081904	0.112993	0.159479	0.648335
2610024D14Rik	0	NA	NA	NA	NA
2610027F03Rik	0	NA	NA	NA	NA
2610027K06Rik	1.70978	-0.00174	0.105114	0.726463	NA
2610028D06Rik	5.95792	-0.00485	0.104889	0.63262	NA
2610028E06Rik	0.261789	-0.00104	0.105219	0.804679	NA
2610028H24Rik	0	NA	NA	NA	NA
2610034O05Rik	0	NA	NA	NA	NA
2610035D17Rik	24.51	0.00188	0.103825	0.915531	0.989252
2610035F20Rik	0	NA	NA	NA	NA
2610037D02Rik	67.4775	-0.01808	0.102218	0.555117	0.914873
2610042L04Rik	0	NA	NA	NA	NA
2610044O15Rik8	262.143	-0.02598	0.098844	0.529359	0.904971
2610105M22Rik	0	NA	NA	NA	NA
2610203C22Rik	24.7871	0.005879	0.103988	0.734747	0.957705
2610204G07Rik	0.324817	-0.00019	0.105218	0.963914	NA
2610206C17Rik	1.40564	0.006978	0.105499	0.089881	NA
2610300A13Rik	0	NA	NA	NA	NA
2610300M13Rik	0.072496	-0.0001	0.105219	0.965544	NA
2610301B20Rik	182.459	-0.04704	0.108094	0.269284	0.766848
2610303G11Rik	0	NA	NA	NA	NA
2610306M01Rik	55.9061	-0.01509	0.102179	0.605635	0.929686
2610306O10Rik	15.129	0.010614	0.105135	0.433674	NA
2610307P16Rik	2.11363	-0.0036	0.105179	0.512582	NA
2610316D01Rik	0	NA	NA	NA	NA
2610318M16Rik	0	NA	NA	NA	NA
2610318N02Rik	7.36898	0.010099	0.105776	0.075478	NA
2610507B11Rik	7386.73	-0.05662	0.074694	0.3054	0.792435
2610507I01Rik	260.259	-0.09278	0.122974	0.120691	0.574065
2610509F24Rik	0	NA	NA	NA	NA
2610528A11Rik	2.36479	0.001933	0.105088	0.734362	NA
2610528J11Rik	261.923	0.010665	0.098796	0.765921	0.963005
2700029L08Rik	1.97374	0.00023	0.105126	0.94221	NA
2700033N17Rik	7.58954	-0.01674	0.106547	0.155971	NA
2700038G22Rik	56.6658	-0.00647	0.103271	0.831115	0.975893
2700046A07Rik	1.31822	-0.00298	0.105176	0.548969	NA
2700046G09Rik	34.5058	-0.00299	0.103027	0.886258	0.985283
2700049A03Rik	213.152	0.027864	0.099915	0.499111	0.8958
2700054A10Rik	4.33155	-0.00902	0.105453	0.293276	NA
2700062C07Rik	276.077	0.039785	0.100507	0.38549	0.844503
2700068H02Rik	2.3114	-0.00074	0.104985	0.913811	NA
2700069I18Rik	3.28796	-0.00379	0.105175	0.502805	NA
2700078F05Rik	0.089935	-0.0001	0.105219	0.965544	NA
2700080J24Rik	0.079665	-0.00011	0.105219	0.965544	NA
2700081O15Rik	217.906	0.021053	0.101426	0.543559	0.911653
2700089I24Rik	0.090577	-0.0001	0.105219	0.965544	NA
2700097O09Rik	365.253	0.056113	0.098369	0.296422	0.786492
2700099C18Rik	95.6947	-0.00817	0.103478	0.696925	0.949155
2810001G20Rik	63.0111	0.007321	0.101674	0.791997	0.969008
2810002D19Rik	71.6319	-0.01812	0.103021	0.528627	0.90454
2810004N23Rik	1020.43	-0.03329	0.087757	0.534602	0.907692
2810006K23Rik	299.689	0.007469	0.089904	0.886758	0.985283
2810013P06Rik	305.005	0.025616	0.09668	0.556751	0.915774
2810021J22Rik	114.749	-0.03035	0.102703	0.426105	0.862564
2810025M15Rik	199.147	0.015746	0.097128	0.691504	0.94785
2810029C07Rik	7.30431	-0.00222	0.104769	0.827162	NA
2810030D12Rik	59.8665	-0.01409	0.10096	0.660229	0.942426
2810032G03Rik	1.98455	-0.0041	0.105141	0.520637	NA
2810039B14Rik	32.5453	-0.02283	0.105886	0.340361	0.817426
2810047C21Rik1	1.02986	0.001872	0.105241	0.339991	NA
2810049E08Rik	0	NA	NA	NA	NA
2810402E24Rik	190.232	-0.02995	0.101806	0.441677	0.870799
2810403D21Rik	45.6661	0.005036	0.102429	0.836182	0.977118
2810403G07Rik	1.87835	-0.00443	0.105253	0.364915	NA
2810404F17Rik	0	NA	NA	NA	NA
2810404M03Rik	0	NA	NA	NA	NA
2810405F15Rik	0	NA	NA	NA	NA
2810405F17Rik	28.2227	0.023028	0.106215	0.319453	0.802104
2810407A14Rik	1.7088	-0.00088	0.105088	0.859195	NA
2810408A11Rik	5.81002	0.001018	0.104878	0.868366	NA
2810408I11Rik	106.268	0.070742	0.139715	0.010931	0.155508
2810410L24Rik	61.0733	0.025277	0.105019	0.387429	0.844935
2810414N06Rik	87.2847	0.014502	0.100881	0.656555	0.942253
2810428J06Rik	3.76978	0.000441	0.104912	0.965098	NA
2810429I04Rik	2.00176	-0.00198	0.105128	0.71393	NA
2810430I11Rik	3.49264	-0.00475	0.105192	0.457336	NA
2810432F15Rik	0	NA	NA	NA	NA
2810433D01Rik	0	NA	NA	NA	NA
2810442N19Rik	1.41327	-0.00051	0.105104	0.912435	NA
2810454H06Rik	14.0177	-0.00256	0.104345	0.846128	NA
2810455O05Rik	5.28313	0.010542	0.105692	0.2038	NA
2810457G06Rik	0.682626	0.00197	0.105219	0.63803	NA
2810459M11Rik	2841.04	-0.0856	0.092362	0.1597	0.648335
2810471M01Rik	0	NA	NA	NA	NA
2900002M20Rik	0	NA	NA	NA	NA
2900005J15Rik	176.165	-0.02362	0.098556	0.561411	0.917149
2900009J06Rik	14.772	-0.01173	0.105123	0.43246	NA
2900018N21Rik	3.27572	0.001687	0.104969	0.828115	NA
2900022M07Rik	0	NA	NA	NA	NA
2900024D18Rik	0	NA	NA	NA	NA
2900026A02Rik	5657.36	0.126182	0.156228	0.07035	0.442968
2900027M19Rik	0	NA	NA	NA	NA
2900035J10Rik	0	NA	NA	NA	NA
2900037B21Rik	0	NA	NA	NA	NA
2900040C04Rik	0	NA	NA	NA	NA
2900041M22Rik	0.636951	-0.00019	0.105217	0.957459	NA
2900042G08Rik	0	NA	NA	NA	NA
2900042K21Rik	0.089935	-0.0001	0.105219	0.965544	NA
2900045O20Rik	0.071808	-0.0001	0.105219	0.965544	NA
2900052L18Rik	74.5322	-0.0099	0.100753	0.745669	0.959522
2900052N01Rik	0	NA	NA	NA	NA
2900057B20Rik	0	NA	NA	NA	NA
2900060B14Rik	1.04761	5.72464e-05	0.105158	0.957924	NA
2900060N12Rik	0.242051	-0.00016	0.105218	0.965548	NA
2900064F13Rik	0.277939	-0.00106	0.105219	0.80662	NA
2900064K03Rik	0	NA	NA	NA	NA
2900069G24Rik	0	NA	NA	NA	NA
2900072N19Rik	0	NA	NA	NA	NA
2900076A07Rik	124.227	0.101925	0.15986	0.052235	0.382617
2900076G11Rik	0.438556	0.000313	0.105191	0.931071	NA
2900078I11Rik	0.071808	-0.0001	0.105219	0.965544	NA
2900079G21Rik	0	NA	NA	NA	NA
2900089D17Rik	49.2172	0.009402	0.103395	0.675444	0.945037
2900092C05Rik	0	NA	NA	NA	NA
2900092N22Rik	0.072496	-0.0001	0.105219	0.965544	NA
2900092O11Rik	0.162431	-0.00013	0.105218	0.965546	NA
2900093K20Rik	27.3645	-0.01186	0.104044	0.563976	0.918378
2900097C17Rik	6116.99	0.006082	0.059589	0.924515	0.989643
3000002C10Rik	120.564	0.011811	0.100824	0.706648	0.951031
3010001F23Rik	0.638545	0.001027	0.105193	0.71775	NA
3010003L21Rik	19.0007	0.001094	0.103548	0.953272	NA
3100003L05Rik	0	NA	NA	NA	NA
3110001I22Rik	80.092	-0.00639	0.100532	0.831345	0.975985
3110004A20Rik	0	NA	NA	NA	NA
3110006O06Rik	0.601779	0.001377	0.105216	0.704464	NA
3110009E18Rik	13.5287	0.020981	0.10697	0.210346	NA
3110009F21Rik	0.399829	-0.00018	0.105218	0.96555	NA
3110009M11Rik	0.349956	0.000275	0.105197	0.938165	NA
3110015C05Rik	0	NA	NA	NA	NA
3110018I06Rik	0	NA	NA	NA	NA
3110021N24Rik	4.30115	0.007345	0.10519	0.436083	NA
3110031N09Rik	0	NA	NA	NA	NA
3110039M20Rik	0	NA	NA	NA	NA
3110040M04Rik	0	NA	NA	NA	NA
3110040N11Rik	269.491	-0.00058	0.095978	0.98039	0.997439
3110043J17Rik	0	NA	NA	NA	NA
3110045C21Rik	97.7838	-0.00105	0.103054	0.945545	0.993016
3110053B16Rik	10.9484	0.001187	0.104302	0.928138	NA
3110056K07Rik	122.089	0.007721	0.099602	0.828356	0.975669
3110062G12Rik	0.909604	-0.00315	0.105251	0.449465	NA
3110067C02Rik	6.43697	0.008962	0.105323	0.366378	NA
3110070M22Rik	19.857	0.002182	0.103971	0.897164	NA
3110080E11Rik	0	NA	NA	NA	NA
3110080O07Rik	0.337711	0.001058	0.105217	0.749479	NA
3110082I17Rik	230.046	-0.05889	0.126579	0.036136	0.313965
3110082J24Rik	0	NA	NA	NA	NA
3110083C13Rik	2.72885	-0.00207	0.105102	0.702303	NA
3110099E03Rik	0	NA	NA	NA	NA
3200001D21Rik	0	NA	NA	NA	NA
3222401L13Rik	16.5112	-0.00823	0.104492	0.598856	NA
3300002A11Rik	0	NA	NA	NA	NA
3300002I08Rik	11.4987	-0.00962	0.104965	0.482633	NA
3300002P13Rik	0	NA	NA	NA	NA
3300005D01Rik	16.1396	0.004944	0.105	0.580376	NA
3425401B19Rik	0.849018	-0.0002	0.105217	0.948578	NA
3632454L22Rik	0.072496	-0.0001	0.105219	0.965544	NA
3732407C23Rik	0	NA	NA	NA	NA
3830403N18Rik	2.3417	0.002099	0.105104	0.706379	NA
3830406C13Rik	618.837	0.036254	0.090286	0.43518	0.868025
3830408C21Rik	15.7285	0.002245	0.104007	0.88907	NA
3830417A13Rik	0	NA	NA	NA	NA
3830422I06Rik	0	NA	NA	NA	NA
3830432H09Rik	4.76247	-0.00025	0.105216	0.926736	NA
3930402G23Rik	30.7126	-0.09261	0.180505	0.000207	0.010698
4430402I18Rik	41.9741	-0.00503	0.102345	0.832969	0.976467
4631405J19Rik	0.2605	-0.00104	0.105219	0.80662	NA
4631422I05Rik	0	NA	NA	NA	NA
4632404H12Rik	253.213	0.00232	0.096179	0.954929	0.994917
4632404M16Rik	0	NA	NA	NA	NA
4632411P08Rik	1.4967	0.000449	0.105144	0.915424	NA
4632415L05Rik	403.735	-0.04287	0.092671	0.405817	0.851595
4632418H02Rik	9.63678	0.015775	0.106134	0.238418	NA
4632427E13Rik	113.132	-0.02028	0.099484	0.634118	0.937096
4632428C04Rik	25.6339	-0.0292	0.109462	0.125014	0.583838
4632432E15Rik	0.47509	-0.0022	0.105234	0.535034	NA
4632433K11Rik	1.76228	-0.00148	0.105235	0.283636	NA
4633401B06Rik	25.3654	0.007619	0.103174	0.733439	0.957705
4731419I09Rik	0.693202	2.9921e-05	0.105165	0.961198	NA
4732414G09Rik	0.079665	-0.00011	0.105219	0.965544	NA
4732416N19Rik	25.7771	-0.00177	0.103442	0.923297	0.989643
4732419C18Rik	182.334	0.01204	0.101057	0.694409	0.948628
4732440D04Rik	88.6974	0.017642	0.099876	0.631367	0.936942
4732463B04Rik	14.8101	0.013484	0.105359	0.384065	NA
4732465J04Rik	373.877	0.040417	0.107095	0.298319	0.788348
4732471J01Rik	18.2524	-0.00203	0.103578	0.909171	NA
4732487G21Rik	0.427644	0.000259	0.105192	0.93116	NA
4732490B19Rik	1.04204	-0.00369	0.105287	0.281141	NA
4732491K20Rik	35.8756	0.011235	0.104084	0.564947	0.918471
4732496C06Rik	25.6351	0.009734	0.104837	0.507962	0.898664
4831440D22Rik	0	NA	NA	NA	NA
4833403J16Rik	25.1571	0.04753	0.119125	0.034514	0.307398
4833404L02Rik	0.159975	0.001385	0.105223	0.711721	NA
4833405L11Rik	0.159331	-0.00011	0.105219	0.965545	NA
4833407H14Rik	15.7784	0.014542	0.106258	0.157988	NA
4833408A19Rik	15.4917	-0.00331	0.104276	0.815754	NA
4833411C07Rik	292.259	-0.06792	0.135125	0.023913	0.250361
4833412C05Rik	0.695907	-0.00157	0.105218	0.749259	NA
4833412C15Rik	0.708376	0.001383	0.105187	0.674678	NA
4833412K13Rik	5.88571	-0.00754	0.105305	0.353677	NA
4833413E03Rik	0	NA	NA	NA	NA
4833413G10Rik	82.0745	0.012347	0.100939	0.697608	0.949155
4833415N18Rik	0	NA	NA	NA	NA
4833417C18Rik	8.92298	-0.00462	0.104483	0.730418	NA
4833418N02Rik	105.795	-0.0357	0.105515	0.33493	0.816318
4833418N17Rik	0	NA	NA	NA	NA
4833419F23Rik	8.80124	-0.00516	0.104685	0.674344	NA
4833419O12Rik	0	NA	NA	NA	NA
4833420G17Rik	1194.36	-0.00063	0.091794	0.98187	0.997519
4833421G17Rik	0.467963	-0.00136	0.105229	0.504091	NA
4833421K07Rik	0	NA	NA	NA	NA
4833422C13Rik	109.952	-0.04494	0.112358	0.192791	0.688419
4833422M21Rik	0.825692	0.001883	0.105218	0.644872	NA
4833427F10Rik	0.110533	-0.00011	0.105219	0.965544	NA
4833427G06Rik	0.143617	-0.00011	0.105219	0.965546	NA
4833428L15Rik	0	NA	NA	NA	NA
4833438C02Rik	72.1264	0.025491	0.104598	0.40068	0.850724
4833439L19Rik	2937.04	0.013493	0.080932	0.796824	0.969342
4833445I07Rik	18.7974	-0.01369	0.105111	0.416375	NA
4921501I09Rik	0.159975	0.001385	0.105223	0.711721	NA
4921504A21Rik	0.51689	-0.00133	0.105219	0.778568	NA
4921504E06Rik	0.159331	-0.00011	0.105219	0.965545	NA
4921507G05Rik	0	NA	NA	NA	NA
4921507P07Rik	9.38728	-0.00856	0.104991	0.51675	NA
4921508D12Rik	0.143617	-0.00011	0.105219	0.965546	NA
4921508M14Rik	0	NA	NA	NA	NA
4921509A06Rik	0	NA	NA	NA	NA
4921509C19Rik	0.110533	-0.00011	0.105219	0.965544	NA
4921509O07Rik	0	NA	NA	NA	NA
4921511C10Rik	0	NA	NA	NA	NA
4921511C20Rik	0	NA	NA	NA	NA
4921511E07Rik	0	NA	NA	NA	NA
4921511I17Rik	0	NA	NA	NA	NA
4921513H07Rik	0	NA	NA	NA	NA
4921513I03Rik	0.117485	-0.001	0.105218	0.804685	NA
4921513I08Rik	0	NA	NA	NA	NA
4921514A10Rik	1.87186	0.00798	0.10553	0.171167	NA
4921515E04Rik	0	NA	NA	NA	NA
4921515L22Rik	0	NA	NA	NA	NA
4921516A02Rik	4.36477	0.005056	0.105128	0.511068	NA
4921517D16Rik	0	NA	NA	NA	NA
4921517D22Rik	0	NA	NA	NA	NA
4921518K17Rik	0	NA	NA	NA	NA
4921520N01Rik	0	NA	NA	NA	NA
4921521D15Rik	0	NA	NA	NA	NA
4921522A10Rik	0	NA	NA	NA	NA
4921522P10Rik	0	NA	NA	NA	NA
4921523L03Rik	0.071808	-0.0001	0.105219	0.965544	NA
4921524J17Rik	307.792	-0.05419	0.111813	0.220254	0.72073
4921524L21Rik	0	NA	NA	NA	NA
4921525O09Rik	0.592854	0.001488	0.10522	0.668351	NA
4921527H02Rik	0	NA	NA	NA	NA
4921528I07Rik	0.296663	-0.00104	0.105219	0.80662	NA
4921529L05Rik	2.65629	-0.00156	0.105114	0.72906	NA
4921531C22Rik	59.9661	-0.0114	0.101814	0.689091	0.94785
4921531P14Rik	0	NA	NA	NA	NA
4921533I20Rik	0	NA	NA	NA	NA
4921534A09Rik	8.77907	0.002928	0.1045	0.815597	NA
4921534H16Rik	0	NA	NA	NA	NA
4921536K21Rik	3.84534	-0.00019	0.105216	0.927678	NA
4921539E11Rik	0	NA	NA	NA	NA
4921539H07Rik	0	NA	NA	NA	NA
4922502N22Rik	0	NA	NA	NA	NA
4930401A07Rik	0	NA	NA	NA	NA
4930401C15Rik	0	NA	NA	NA	NA
4930401G09Rik	0	NA	NA	NA	NA
4930401O10Rik	0	NA	NA	NA	NA
4930401O12Rik	0.072496	-0.0001	0.105219	0.965544	NA
4930402C01Rik	0	NA	NA	NA	NA
4930402D18Rik	2.42858	0.002153	0.105176	0.615217	NA
4930402F06Rik	0	NA	NA	NA	NA
4930402F11Rik	0	NA	NA	NA	NA
4930402H05Rik	0	NA	NA	NA	NA
4930402H24Rik	1644.02	0.008626	0.084379	0.867827	0.981102
4930402K13Rik	0	NA	NA	NA	NA
4930403D09Rik	0	NA	NA	NA	NA
4930403O18Rik	0	NA	NA	NA	NA
4930403P22Rik	0	NA	NA	NA	NA
4930404A05Rik	0	NA	NA	NA	NA
4930404A12Rik	0.697334	0.001173	0.105183	0.719312	NA
4930404H11Rik	46.5027	-0.007	0.103262	0.742278	0.958752
4930404H24Rik	0	NA	NA	NA	NA
4930404I05Rik	2.2074	0.000765	0.105018	0.912325	NA
4930404I20Rik	0	NA	NA	NA	NA
4930404K13Rik	0	NA	NA	NA	NA
4930404N11Rik	2.71037	0.00529	0.105228	0.412592	NA
4930404O17Rik	0	NA	NA	NA	NA
4930405A10Rik	0	NA	NA	NA	NA
4930405A21Rik	5.95716	0.003649	0.104714	0.746351	NA
4930405D01Rik	0	NA	NA	NA	NA
4930405D11Rik	0	NA	NA	NA	NA
4930405G09Rik	0	NA	NA	NA	NA
4930405H06Rik	0	NA	NA	NA	NA
4930405J17Rik	0	NA	NA	NA	NA
4930405L22Rik	0	NA	NA	NA	NA
4930405N21Rik	0	NA	NA	NA	NA
4930405O22Rik	0.441615	-0.00129	0.105219	0.780945	NA
4930406D18Rik	0	NA	NA	NA	NA
4930407G08Rik	0	NA	NA	NA	NA
4930407I10Rik	0.089935	-0.0001	0.105219	0.965544	NA
4930407I19Rik	0	NA	NA	NA	NA
4930408K08Rik	0	NA	NA	NA	NA
4930408O17Rik	0.25942	0.001174	0.105219	0.749477	NA
4930412B13Rik	0	NA	NA	NA	NA
4930412C18Rik	123.798	0.000963	0.098522	0.984362	0.998078
4930412E21Rik	0	NA	NA	NA	NA
4930412F09Rik	0	NA	NA	NA	NA
4930412F12Rik	1.24537	0.003147	0.105217	0.464516	NA
4930412L05Rik	0	NA	NA	NA	NA
4930412M03Rik	6.02875	0.002607	0.104862	0.776794	NA
4930412O13Rik	0.619513	0.00204	0.105223	0.611572	NA
4930413E15Rik	0	NA	NA	NA	NA
4930413F20Rik	0	NA	NA	NA	NA
4930413G21Rik	1.38906	-0.00028	0.105089	0.950261	NA
4930414F18Rik	0	NA	NA	NA	NA
4930414N06Rik	0	NA	NA	NA	NA
4930415C11Rik	0	NA	NA	NA	NA
4930415H17Rik	0	NA	NA	NA	NA
4930415L06Rik	0	NA	NA	NA	NA
4930415O11Rik	0	NA	NA	NA	NA
4930415O20Rik	0.152161	-0.00015	0.105218	0.965546	NA
4930415P13Rik	0.072496	-0.0001	0.105219	0.965544	NA
4930417H01Rik	4.72811	0.007429	0.105178	0.441817	NA
4930417O13Rik	1.64384	-0.00426	0.105283	0.365204	NA
4930417O22Rik	0	NA	NA	NA	NA
4930419G24Rik	0	NA	NA	NA	NA
4930420G21Rik	0	NA	NA	NA	NA
4930420N18Rik	0	NA	NA	NA	NA
4930421C12Rik	0	NA	NA	NA	NA
4930421P07Rik	0	NA	NA	NA	NA
4930422C21Rik	0	NA	NA	NA	NA
4930422I22Rik	0	NA	NA	NA	NA
4930422M22Rik	0.110533	-0.00011	0.105219	0.965544	NA
4930423C22Rik	0	NA	NA	NA	NA
4930423D22Rik	0.117485	-0.001	0.105218	0.804685	NA
4930423D24Rik	0	NA	NA	NA	NA
4930423M02Rik	0.089935	-0.0001	0.105219	0.965544	NA
4930425K10Rik	0	NA	NA	NA	NA
4930425K24Rik	0.232993	-0.00122	0.105224	0.649	NA
4930425L21Rik	0	NA	NA	NA	NA
4930425O10Rik	0	NA	NA	NA	NA
4930425P05Rik	0.117485	-0.001	0.105218	0.804685	NA
4930426D05Rik	2.77273	-0.00501	0.105141	0.495839	NA
4930426I24Rik	0.625483	0.002578	0.10524	0.466044	NA
4930426L09Rik	3.82456	-0.00184	0.105034	0.78794	NA
4930428D20Rik	0	NA	NA	NA	NA
4930428E07Rik	0	NA	NA	NA	NA
4930428N03Rik	0.169601	-9.25e-05	0.105219	0.965546	NA
4930428O21Rik	0	NA	NA	NA	NA
4930429C20Rik	0	NA	NA	NA	NA
4930429D17Rik	0	NA	NA	NA	NA
4930429F24Rik	0.6979	-0.00115	0.105207	0.610091	NA
4930429H19Rik	0	NA	NA	NA	NA
4930429P21Rik	0	NA	NA	NA	NA
4930430E12Rik	22.7082	0.003793	0.105252	0.423781	0.862406
4930430F08Rik	178.445	-0.09741	0.147378	0.072161	0.448977
4930430F21Rik	0	NA	NA	NA	NA
4930430O22Rik	0	NA	NA	NA	NA
4930431F10Rik	0	NA	NA	NA	NA
4930431F12Rik	0	NA	NA	NA	NA
4930431L21Rik	0	NA	NA	NA	NA
4930431P03Rik	3.38004	0.005889	0.105349	0.296374	NA
4930431P19Rik	27.3814	0.011649	0.103439	0.617571	0.931734
4930431P22Rik	0	NA	NA	NA	NA
4930432B10Rik	2.86734	0.000382	0.105009	0.954705	NA
4930432E11Rik	0.419511	0.001241	0.105221	0.711725	NA
4930432H08Rik	0	NA	NA	NA	NA
4930432J09Rik	0.741426	-0.00085	0.105189	0.751332	NA
4930432K21Rik	5.03571	-0.00728	0.105217	0.420057	NA
4930432L08Rik	0	NA	NA	NA	NA
4930432M17Rik	0	NA	NA	NA	NA
4930432O09Rik	0	NA	NA	NA	NA
4930433B08Rik	0	NA	NA	NA	NA
4930433E05Rik	0	NA	NA	NA	NA
4930433I11Rik	0	NA	NA	NA	NA
4930433J02Rik	0	NA	NA	NA	NA
4930433N12Rik	0.179871	-0.00011	0.105219	0.965546	NA
4930434B07Rik	0	NA	NA	NA	NA
4930434F21Rik	0	NA	NA	NA	NA
4930434J06Rik	0	NA	NA	NA	NA
4930434O05Rik	0	NA	NA	NA	NA
4930435C17Rik	0	NA	NA	NA	NA
4930435F18Rik	0	NA	NA	NA	NA
4930435M08Rik	0	NA	NA	NA	NA
4930435N07Rik	0	NA	NA	NA	NA
4930437M23Rik	0	NA	NA	NA	NA
4930438A08Rik	0	NA	NA	NA	NA
4930438E09Rik	0	NA	NA	NA	NA
4930439A04Rik	0	NA	NA	NA	NA
4930439D14Rik	1.34723	0.000609	0.105073	0.913028	NA
4930440C22Rik	0	NA	NA	NA	NA
4930440I19Rik	0.493342	-0.00018	0.105218	0.96555	NA
4930441H08Rik	0	NA	NA	NA	NA
4930441J16Rik	0	NA	NA	NA	NA
4930442G10Rik	0	NA	NA	NA	NA
4930442G15Rik	0.079665	-0.00011	0.105219	0.965544	NA
4930442H23Rik	0	NA	NA	NA	NA
4930442J19Rik	0	NA	NA	NA	NA
4930442L01Rik	0	NA	NA	NA	NA
4930442P19Rik	0	NA	NA	NA	NA
4930443G03Rik	0	NA	NA	NA	NA
4930443O20Rik	0.458794	0.000948	0.105204	0.745529	NA
4930444A19Rik	0	NA	NA	NA	NA
4930444E06Rik	0	NA	NA	NA	NA
4930444F02Rik	0	NA	NA	NA	NA
4930444G20Rik	0	NA	NA	NA	NA
4930444K16Rik	0	NA	NA	NA	NA
4930444P10Rik	0	NA	NA	NA	NA
4930445B16Rik	0	NA	NA	NA	NA
4930445E18Rik	0.183029	-0.00016	0.105218	0.965546	NA
4930445N06Rik	0	NA	NA	NA	NA
4930445N08Rik	0	NA	NA	NA	NA
4930445N18Rik	0.306736	-0.00017	0.105218	0.965549	NA
4930447A16Rik	0	NA	NA	NA	NA
4930447C04Rik	0	NA	NA	NA	NA
4930447C11Rik	0	NA	NA	NA	NA
4930447F04Rik	0	NA	NA	NA	NA
4930447F24Rik	0.469076	-0.00012	0.105219	0.965549	NA
4930447J18Rik	0	NA	NA	NA	NA
4930447K03Rik	0.556644	-0.0002	0.105217	0.952127	NA
4930447M23Rik	0	NA	NA	NA	NA
4930447N08Rik	0	NA	NA	NA	NA
4930448A20Rik	0.159331	-0.00011	0.105219	0.965545	NA
4930448C13Rik	0	NA	NA	NA	NA
4930448D08Rik	1.00982	0.002188	0.105158	0.62366	NA
4930448E22Rik	0.830531	-0.00224	0.105221	0.688562	NA
4930448F12Rik	0	NA	NA	NA	NA
4930448H16Rik	0	NA	NA	NA	NA
4930448I06Rik	0	NA	NA	NA	NA
4930448I18Rik	0	NA	NA	NA	NA
4930448K20Rik	0	NA	NA	NA	NA
4930449A18Rik	0	NA	NA	NA	NA
4930449C09Rik	0	NA	NA	NA	NA
4930449E01Rik	0	NA	NA	NA	NA
4930449E18Rik	0.229937	0.000155	0.105196	0.975519	NA
4930449I04Rik	0.187317	-0.00104	0.105219	0.806622	NA
4930449I24Rik	0	NA	NA	NA	NA
4930451E10Rik	0	NA	NA	NA	NA
4930451G09Rik	18.5855	-0.00659	0.103695	0.728759	NA
4930451I11Rik	0	NA	NA	NA	NA
4930452A19Rik	0	NA	NA	NA	NA
4930452B06Rik	45.7058	-0.01825	0.105852	0.323765	0.805594
4930452G13Rik	0	NA	NA	NA	NA
4930452L12Rik	0	NA	NA	NA	NA
4930452N14Rik	0	NA	NA	NA	NA
4930453C13Rik	0	NA	NA	NA	NA
4930453H23Rik	0	NA	NA	NA	NA
4930453L07Rik	0	NA	NA	NA	NA
4930453N24Rik	1159.42	-0.01057	0.080822	0.840159	0.977118
4930453O03Rik	0	NA	NA	NA	NA
4930455B14Rik	0	NA	NA	NA	NA
4930455C13Rik	1.06111	0.001226	0.105131	0.79599	NA
4930455G09Rik	14.5945	0.018671	0.106918	0.143905	NA
4930455H04Rik	0.6542	-0.00138	0.105201	0.618805	NA
4930455J16Rik	0.072496	-0.0001	0.105219	0.965544	NA
4930455M05Rik	0	NA	NA	NA	NA
4930456G14Rik	0	NA	NA	NA	NA
4930456L15Rik	0	NA	NA	NA	NA
4930458A03Rik	0	NA	NA	NA	NA
4930458B22Rik	0	NA	NA	NA	NA
4930458D05Rik	33.3492	-0.01838	0.106281	0.258244	0.760339
4930458K08Rik	0	NA	NA	NA	NA
4930459C07Rik	3.09162	0.000639	0.104918	0.952103	NA
4930459L07Rik	0	NA	NA	NA	NA
4930461C15Rik	0	NA	NA	NA	NA
4930461G14Rik	0	NA	NA	NA	NA
4930463O16Rik	0	NA	NA	NA	NA
4930465I24Rik	0	NA	NA	NA	NA
4930465K09Rik	0	NA	NA	NA	NA
4930465K10Rik	0.089935	-0.0001	0.105219	0.965544	NA
4930465M20Rik	0	NA	NA	NA	NA
4930466I24Rik	0	NA	NA	NA	NA
4930466K18Rik	32.1129	-0.00344	0.102953	0.87078	0.981102
4930467D21Rik	0	NA	NA	NA	NA
4930467E23Rik	2.04858	-8.95e-05	0.105172	0.945142	NA
4930467J12Rik	0	NA	NA	NA	NA
4930467K11Rik	0	NA	NA	NA	NA
4930469B13Rik	0	NA	NA	NA	NA
4930469K13Rik	0	NA	NA	NA	NA
4930470B04Rik	0	NA	NA	NA	NA
4930470G03Rik	4.92494	-0.01105	0.105635	0.25716	NA
4930470H14Rik	0	NA	NA	NA	NA
4930470O06Rik	0	NA	NA	NA	NA
4930470P17Rik	0	NA	NA	NA	NA
4930471C04Rik	0.405406	-0.00105	0.105219	0.804675	NA
4930471D02Rik	0	NA	NA	NA	NA
4930471E15Rik	0	NA	NA	NA	NA
4930471E19Rik	0.533739	-0.00019	0.105218	0.960028	NA
4930471G03Rik	0	NA	NA	NA	NA
4930471G24Rik	0	NA	NA	NA	NA
4930471L23Rik	0	NA	NA	NA	NA
4930471M09Rik	0.752329	0.001505	0.105171	0.680034	NA
4930473A02Rik	0.110533	-0.00011	0.105219	0.965544	NA
4930473D10Rik	0	NA	NA	NA	NA
4930473H19Rik	0	NA	NA	NA	NA
4930473O22Rik	0	NA	NA	NA	NA
4930474B08Rik	0	NA	NA	NA	NA
4930474H06Rik	0.47401	3.73069e-05	0.105179	0.96799	NA
4930474H20Rik	0	NA	NA	NA	NA
4930474M22Rik	0	NA	NA	NA	NA
4930474N05Rik	0	NA	NA	NA	NA
4930474N09Rik	0	NA	NA	NA	NA
4930477E14Rik	0	NA	NA	NA	NA
4930477G07Rik	0.918014	0.001319	0.105168	0.727261	NA
4930477N07Rik	0	NA	NA	NA	NA
4930477O15Rik	0.071808	-0.0001	0.105219	0.965544	NA
4930478E11Rik	0	NA	NA	NA	NA
4930478K11Rik	0	NA	NA	NA	NA
4930478L05Rik	0	NA	NA	NA	NA
4930478M09Rik	0.115508	-0.00102	0.105218	0.806623	NA
4930478M13Rik	0	NA	NA	NA	NA
4930478P22Rik	0	NA	NA	NA	NA
4930479D17Rik	0.689798	0.0034	0.105263	0.368851	NA
4930479H17Rik	0	NA	NA	NA	NA
4930480C01Rik	0	NA	NA	NA	NA
4930480E11Rik	0	NA	NA	NA	NA
4930480G23Rik	9.93828	-0.00911	0.104882	0.504259	NA
4930480K02Rik	0	NA	NA	NA	NA
4930480K15Rik	0	NA	NA	NA	NA
4930480M12Rik	0	NA	NA	NA	NA
4930481A15Rik	219.396	0.013606	0.10323	0.590241	0.926521
4930481B07Rik	15.4416	-0.00066	0.104443	0.953342	NA
4930483J18Rik	0.474227	0.001463	0.105218	0.706901	NA
4930483K19Rik	0.115508	-0.00102	0.105218	0.806623	NA
4930483O08Rik	0	NA	NA	NA	NA
4930483P17Rik	0	NA	NA	NA	NA
4930484H19Rik	0.079665	-0.00011	0.105219	0.965544	NA
4930484I04Rik	0	NA	NA	NA	NA
4930486F22Rik	0	NA	NA	NA	NA
4930486I03Rik	0	NA	NA	NA	NA
4930486L24Rik	1.36621	-0.0015	0.105234	0.393321	NA
4930486N12Rik	0	NA	NA	NA	NA
4930487D11Rik	0	NA	NA	NA	NA
4930488B22Rik	0	NA	NA	NA	NA
4930488L21Rik	0.090577	-0.0001	0.105219	0.965544	NA
4930488N15Rik	0.318792	0.001428	0.105226	0.619019	NA
4930488N24Rik	0	NA	NA	NA	NA
4930500A05Rik	0	NA	NA	NA	NA
4930500F04Rik	0	NA	NA	NA	NA
4930500F10Rik	1.43277	0.000162	0.105131	0.94336	NA
4930500H12Rik	0	NA	NA	NA	NA
4930500L23Rik	0	NA	NA	NA	NA
4930500M09Rik	0.179871	-0.00011	0.105219	0.965546	NA
4930502A04Rik	0.072496	-0.0001	0.105219	0.965544	NA
4930502C17Rik	0	NA	NA	NA	NA
4930502E09Rik	0	NA	NA	NA	NA
4930503B20Rik	0.639512	-0.00012	0.105218	0.96514	NA
4930503E14Rik	0	NA	NA	NA	NA
4930503E24Rik	0.159331	-0.00011	0.105219	0.965545	NA
4930503F20Rik	0	NA	NA	NA	NA
4930503H13Rik	0	NA	NA	NA	NA
4930503L19Rik	279.978	0.050462	0.105626	0.28639	0.77991
4930503O07Rik	0	NA	NA	NA	NA
4930504C09Rik	0	NA	NA	NA	NA
4930504D19Rik	0	NA	NA	NA	NA
4930505A04Rik	0.079665	-0.00011	0.105219	0.965544	NA
4930505G20Rik	0	NA	NA	NA	NA
4930505K13Rik	0	NA	NA	NA	NA
4930505K14Rik	0.117485	-0.001	0.105218	0.804685	NA
4930505M18Rik	0	NA	NA	NA	NA
4930505N22Rik	0.894634	-0.00114	0.105166	0.77799	NA
4930505O20Rik	0	NA	NA	NA	NA
4930506C21Rik	10.1184	0.006195	0.104717	0.628326	NA
4930507D05Rik	2.06466	-0.00106	0.105062	0.857849	NA
4930507D10Rik	0	NA	NA	NA	NA
4930509E16Rik	9.07148	0.011032	0.10521	0.414799	NA
4930509G22Rik	11.3638	0.013656	0.105424	0.369234	NA
4930509H03Rik	0.733604	0.003981	0.105294	0.269648	NA
4930509J09Rik	0	NA	NA	NA	NA
4930509K18Rik	0	NA	NA	NA	NA
4930510E17Rik	0	NA	NA	NA	NA
4930511A02Rik	0	NA	NA	NA	NA
4930511E03Rik	0.183029	-0.00016	0.105218	0.965546	NA
4930511J24Rik	0	NA	NA	NA	NA
4930511M06Rik	3.47082	0.003035	0.104903	0.747109	NA
4930511M18Rik	0	NA	NA	NA	NA
4930511O05Rik	0	NA	NA	NA	NA
4930512B01Rik	0	NA	NA	NA	NA
4930512H18Rik	0.252367	-0.00017	0.105218	0.965548	NA
4930512J16Rik	1.39983	-0.00239	0.105222	0.675093	NA
4930512M02Rik	0	NA	NA	NA	NA
4930512P04Rik	0.089935	-0.0001	0.105219	0.965544	NA
4930513D17Rik	0	NA	NA	NA	NA
4930513L16Rik	0	NA	NA	NA	NA
4930513N10Rik	8.47891	-0.01187	0.105633	0.28467	NA
4930513N20Rik	0.372539	-0.00017	0.105218	0.965549	NA
4930513O06Rik	6.26804	-0.00065	0.104616	0.95002	NA
4930515B02Rik	0	NA	NA	NA	NA
4930515G01Rik	7.78149	-0.00737	0.105013	0.5087	NA
4930515G13Rik	0	NA	NA	NA	NA
4930515G16Rik	0	NA	NA	NA	NA
4930515L19Rik	0	NA	NA	NA	NA
4930516B21Rik	0.071808	-0.0001	0.105219	0.965544	NA
4930516K23Rik	0	NA	NA	NA	NA
4930517E11Rik	0	NA	NA	NA	NA
4930517E14Rik	4.4371	0.000295	0.1047	0.981604	NA
4930517G19Rik	0.114429	0.001284	0.105221	0.749474	NA
4930517J16Rik	0	NA	NA	NA	NA
4930517L18Rik	0	NA	NA	NA	NA
4930517M08Rik	0	NA	NA	NA	NA
4930517O19Rik	0.636506	-0.00141	0.105219	0.771043	NA
4930518C09Rik	0	NA	NA	NA	NA
4930518I15Rik	44.6851	-0.02199	0.10516	0.384103	0.842861
4930518I17Rik	0	NA	NA	NA	NA
4930518J20Rik	0	NA	NA	NA	NA
4930518J21Rik	0	NA	NA	NA	NA
4930518P08Rik	0	NA	NA	NA	NA
4930519A11Rik	0	NA	NA	NA	NA
4930519D14Rik	0	NA	NA	NA	NA
4930519E07Rik	0	NA	NA	NA	NA
4930519F09Rik	0	NA	NA	NA	NA
4930519F16Rik	0	NA	NA	NA	NA
4930519F24Rik	0	NA	NA	NA	NA
4930519G04Rik	0	NA	NA	NA	NA
4930519H02Rik	0	NA	NA	NA	NA
4930519K11Rik	0	NA	NA	NA	NA
4930519L02Rik	0.072496	-0.0001	0.105219	0.965544	NA
4930519P11Rik	6.52558	0.004053	0.104856	0.687516	NA
4930520K02Rik	0	NA	NA	NA	NA
4930520M14Rik	0	NA	NA	NA	NA
4930520O04Rik	3.19024	0.002732	0.105139	0.607215	NA
4930520P13Rik	0	NA	NA	NA	NA
4930521E06Rik	0	NA	NA	NA	NA
4930521O17Rik	0	NA	NA	NA	NA
4930522H14Rik	0	NA	NA	NA	NA
4930522L14Rik	83.0441	0.005511	0.10095	0.848285	0.977906
4930522N08Rik	0	NA	NA	NA	NA
4930522O17Rik	0	NA	NA	NA	NA
4930523C07Rik	505.15	-0.0119	0.091351	0.919108	0.989637
4930523O13Rik	0	NA	NA	NA	NA
4930524B15Rik	0	NA	NA	NA	NA
4930524B17Rik	0	NA	NA	NA	NA
4930524C18Rik	0	NA	NA	NA	NA
4930524O05Rik	0	NA	NA	NA	NA
4930524O07Rik	33.8848	0.010855	0.103098	0.659192	0.942426
4930524O08Rik	0	NA	NA	NA	NA
4930525C09Rik	0	NA	NA	NA	NA
4930525G20Rik	13.0255	-0.01214	0.105371	0.366363	NA
4930526A20Rik	8.84712	-0.00331	0.104408	0.804732	NA
4930526F13Rik	0	NA	NA	NA	NA
4930526H09Rik	0	NA	NA	NA	NA
4930526L06Rik	0	NA	NA	NA	NA
4930526M16Rik	0	NA	NA	NA	NA
4930527A07Rik	0	NA	NA	NA	NA
4930527B05Rik	0	NA	NA	NA	NA
4930527E20Rik	0	NA	NA	NA	NA
4930527F14Rik	0.435395	-0.00018	0.105218	0.965551	NA
4930527G23Rik	0	NA	NA	NA	NA
4930527J03Rik	0	NA	NA	NA	NA
4930528D03Rik	0	NA	NA	NA	NA
4930528G23Rik	0	NA	NA	NA	NA
4930528H21Rik	0	NA	NA	NA	NA
4930528J11Rik	0	NA	NA	NA	NA
4930528P14Rik	0	NA	NA	NA	NA
4930529C04Rik	0.072496	-0.0001	0.105219	0.965544	NA
4930529I22Rik	0	NA	NA	NA	NA
4930529K09Rik	0	NA	NA	NA	NA
4930529N20Rik	0	NA	NA	NA	NA
4930532G15Rik	4.20924	-0.00256	0.104948	0.751062	NA
4930532I03Rik	0	NA	NA	NA	NA
4930532M18Rik	0	NA	NA	NA	NA
4930533B01Rik	0	NA	NA	NA	NA
4930533D04Rik	0	NA	NA	NA	NA
4930533I22Rik	0	NA	NA	NA	NA
4930533K18Rik	0.238996	-0.00011	0.105219	0.965547	NA
4930533L02Rik	0	NA	NA	NA	NA
4930533N22Rik	0	NA	NA	NA	NA
4930533P14Rik	0	NA	NA	NA	NA
4930534D22Rik	0.598532	-0.00139	0.105219	0.771298	NA
4930534H03Rik	0.072496	-0.0001	0.105219	0.965544	NA
4930534H18Rik	0.711563	-0.00122	0.105178	0.695246	NA
4930535E02Rik	0	NA	NA	NA	NA
4930535F04Rik	0	NA	NA	NA	NA
4930535G08Rik	0	NA	NA	NA	NA
4930535L15Rik	0	NA	NA	NA	NA
4930535O05Rik	0	NA	NA	NA	NA
4930537H20Rik	0.803709	0.002165	0.105237	0.45256	NA
4930538E20Rik	0	NA	NA	NA	NA
4930538L07Rik	0	NA	NA	NA	NA
4930539C22Rik	0	NA	NA	NA	NA
4930539J05Rik	15.4158	-0.00105	0.104076	0.953271	NA
4930539M17Rik	0	NA	NA	NA	NA
4930540E01Rik	0	NA	NA	NA	NA
4930540I17Rik	0	NA	NA	NA	NA
4930540M03Rik	0	NA	NA	NA	NA
4930540M05Rik	1.1025	0.002811	0.105202	0.491494	NA
4930541O19Rik	0	NA	NA	NA	NA
4930542C12Rik	0.114429	0.001284	0.105221	0.749474	NA
4930542C16Rik	0	NA	NA	NA	NA
4930542D17Rik	0.513127	-0.00227	0.105234	0.525483	NA
4930542M03Rik	0	NA	NA	NA	NA
4930543E12Rik	0	NA	NA	NA	NA
4930543I03Rik	0	NA	NA	NA	NA
4930543I11Rik	0	NA	NA	NA	NA
4930543K20Rik	0	NA	NA	NA	NA
4930543N07Rik	0	NA	NA	NA	NA
4930544D05Rik	0	NA	NA	NA	NA
4930544F09Rik	2.16973	0.00432	0.10515	0.51893	NA
4930544G11Rik	0	NA	NA	NA	NA
4930544I03Rik	0	NA	NA	NA	NA
4930544L04Rik	0	NA	NA	NA	NA
4930544M13Rik	0	NA	NA	NA	NA
4930545E07Rik	0	NA	NA	NA	NA
4930545H06Rik	0.161744	-0.00016	0.105218	0.965546	NA
4930545L08Rik	0	NA	NA	NA	NA
4930545L23Rik	0	NA	NA	NA	NA
4930546C10Rik	0	NA	NA	NA	NA
4930546K05Rik	2.31816	-0.00332	0.105148	0.553318	NA
4930547E08Rik	0	NA	NA	NA	NA
4930547E14Rik	0	NA	NA	NA	NA
4930547H16Rik	0	NA	NA	NA	NA
4930547M16Rik	6.06892	-0.01138	0.105526	0.31402	NA
4930548G14Rik	0	NA	NA	NA	NA
4930548H24Rik	0.910861	0.002313	0.105221	0.597446	NA
4930548J01Rik	0.186237	0.001179	0.105219	0.749476	NA
4930548K13Rik	0	NA	NA	NA	NA
4930549C15Rik	0	NA	NA	NA	NA
4930549G23Rik	0.4301	-0.00126	0.105219	0.784552	NA
4930549P19Rik	0.072496	-0.0001	0.105219	0.965544	NA
4930550C14Rik	3.33916	-0.00087	0.104961	0.907173	NA
4930550C17Rik	0	NA	NA	NA	NA
4930550L24Rik	0.072496	-0.0001	0.105219	0.965544	NA
4930551I15Rik	0	NA	NA	NA	NA
4930551I23Rik	0	NA	NA	NA	NA
4930551L18Rik	0	NA	NA	NA	NA
4930551O13Rik	0.115508	-0.00102	0.105218	0.806623	NA
4930553E22Rik	0	NA	NA	NA	NA
4930553I04Rik	0	NA	NA	NA	NA
4930553I21Rik	0.223282	-0.00017	0.105218	0.965548	NA
4930553J12Rik	0	NA	NA	NA	NA
4930553M12Rik	0	NA	NA	NA	NA
4930553P18Rik	0.825778	-0.00197	0.105201	0.561359	NA
4930554C24Rik	0	NA	NA	NA	NA
4930554G22Rik	0	NA	NA	NA	NA
4930554G24Rik	0	NA	NA	NA	NA
4930554H23Rik	0	NA	NA	NA	NA
4930554I06Rik	0	NA	NA	NA	NA
4930555A03Rik	0.816838	0.003546	0.10527	0.334151	NA
4930555B11Rik	0	NA	NA	NA	NA
4930555B12Rik	0	NA	NA	NA	NA
4930555F03Rik	0	NA	NA	NA	NA
4930555G01Rik	0	NA	NA	NA	NA
4930555G07Rik	0	NA	NA	NA	NA
4930555G21Rik	0	NA	NA	NA	NA
4930555K19Rik	0	NA	NA	NA	NA
4930555M17Rik	0	NA	NA	NA	NA
4930555O08Rik	0	NA	NA	NA	NA
4930556C24Rik	0	NA	NA	NA	NA
4930556G01Rik	0	NA	NA	NA	NA
4930556G22Rik	0	NA	NA	NA	NA
4930556H04Rik	5.64391	-0.0191	0.107501	0.033397	NA
4930556I23Rik	0	NA	NA	NA	NA
4930556J02Rik	0.23964	0.001273	0.105221	0.711723	NA
4930556J24Rik	0.321849	8.63733e-05	0.105196	0.977487	NA
4930556L07Rik	0	NA	NA	NA	NA
4930556M19Rik	207.42	-0.03346	0.103467	0.389021	0.846272
4930556N09Rik	0	NA	NA	NA	NA
4930556N13Rik	0	NA	NA	NA	NA
4930557B06Rik	0	NA	NA	NA	NA
4930557F08Rik	0	NA	NA	NA	NA
4930557F10Rik	0	NA	NA	NA	NA
4930557J02Rik	0	NA	NA	NA	NA
4930557K07Rik	0	NA	NA	NA	NA
4930558C23Rik	0	NA	NA	NA	NA
4930558F17Rik	0	NA	NA	NA	NA
4930558G05Rik	0	NA	NA	NA	NA
4930558J18Rik	8.78401	0.006813	0.105333	0.320651	NA
4930558J22Rik	0.223282	-0.00017	0.105218	0.965548	NA
4930558K02Rik	0.231783	0.001277	0.105221	0.711723	NA
4930558N11Rik	0	NA	NA	NA	NA
4930559C10Rik	0	NA	NA	NA	NA
4930560O18Rik	0	NA	NA	NA	NA
4930562A09Rik	0.079665	-0.00011	0.105219	0.965544	NA
4930562C15Rik	0.400516	-0.00018	0.105218	0.96555	NA
4930562D21Rik	0	NA	NA	NA	NA
4930562F07Rik	0.368517	-0.00119	0.105219	0.792421	NA
4930562F17Rik	0	NA	NA	NA	NA
4930563E18Rik	2.3521	-0.00768	0.105427	0.266059	NA
4930563E22Rik	9.64311	-0.00211	0.104591	0.854296	NA
4930563F08Rik	0	NA	NA	NA	NA
4930563H07Rik	0	NA	NA	NA	NA
4930563I02Rik	0	NA	NA	NA	NA
4930563J15Rik	0	NA	NA	NA	NA
4930563M21Rik	0	NA	NA	NA	NA
4930563N14Rik	0	NA	NA	NA	NA
4930564C03Rik	0	NA	NA	NA	NA
4930564D02Rik	0	NA	NA	NA	NA
4930565D16Rik	0	NA	NA	NA	NA
4930565N06Rik	0.479925	0.001726	0.105235	0.473779	NA
4930566F21Rik	0.152161	-0.00015	0.105218	0.965546	NA
4930566N20Rik	0	NA	NA	NA	NA
4930567H12Rik	0	NA	NA	NA	NA
4930567H17Rik	0	NA	NA	NA	NA
4930567J20Rik	0	NA	NA	NA	NA
4930567K12Rik	0	NA	NA	NA	NA
4930567K20Rik	0	NA	NA	NA	NA
4930568A12Rik	0.441877	-0.00018	0.105218	0.960462	NA
4930568A13Rik	0	NA	NA	NA	NA
4930568D16Rik	0	NA	NA	NA	NA
4930568E12Rik	0	NA	NA	NA	NA
4930568G15Rik	0	NA	NA	NA	NA
4930569F06Rik	0	NA	NA	NA	NA
4930570B17Rik	0.115508	-0.00102	0.105218	0.806623	NA
4930570D08Rik	0	NA	NA	NA	NA
4930570E03Rik	0	NA	NA	NA	NA
4930570G19Rik	0.324862	-0.00017	0.105218	0.965549	NA
4930570N18Rik	0.360443	0.001249	0.105221	0.711725	NA
4930571K23Rik	0	NA	NA	NA	NA
4930571N24Rik	0	NA	NA	NA	NA
4930572G02Rik	0.789557	-0.00204	0.105243	0.349214	NA
4930572K03Rik	0	NA	NA	NA	NA
4930572O03Rik	0	NA	NA	NA	NA
4930572O13Rik	0	NA	NA	NA	NA
4930573C08Rik	0	NA	NA	NA	NA
4930573C15Rik	0.144992	-0.00011	0.105219	0.965546	NA
4930573H18Rik	0	NA	NA	NA	NA
4930573I07Rik	0	NA	NA	NA	NA
4930577H14Rik	0	NA	NA	NA	NA
4930577N17Rik	10.1011	0.005935	0.104765	0.626748	NA
4930578E11Rik	0	NA	NA	NA	NA
4930578G10Rik	0.455352	-0.00132	0.105219	0.779325	NA
4930578I06Rik	0	NA	NA	NA	NA
4930578I07Rik	0	NA	NA	NA	NA
4930578M01Rik	0.161744	-0.00016	0.105218	0.965546	NA
4930578M07Rik	0.110533	-0.00011	0.105219	0.965544	NA
4930578N18Rik	0	NA	NA	NA	NA
4930579C12Rik	1.67168	-0.00022	0.105217	0.952729	NA
4930579D07Rik	0.090577	-0.0001	0.105219	0.965544	NA
4930579D09Rik	0.323488	-0.00018	0.105218	0.965549	NA
4930579F01Rik	1.71828	0.005567	0.105354	0.244387	NA
4930579G18Rik	0	NA	NA	NA	NA
4930579G24Rik	115.103	0.029231	0.107626	0.268543	0.766781
4930579H20Rik	0	NA	NA	NA	NA
4930579J19Rik	0	NA	NA	NA	NA
4930579K19Rik	6.1493	-0.01339	0.106125	0.135744	NA
4930579M01Rik	0	NA	NA	NA	NA
4930579O11Rik	0	NA	NA	NA	NA
4930579P08Rik	0	NA	NA	NA	NA
4930580E04Rik	0	NA	NA	NA	NA
4930581F22Rik	898.445	-0.05733	0.11095	0.219253	0.719457
4930583I09Rik	0	NA	NA	NA	NA
4930583K01Rik	0.624237	-0.00105	0.105194	0.708145	NA
4930583P06Rik	0	NA	NA	NA	NA
4930584E12Rik	0	NA	NA	NA	NA
4930584F24Rik	0	NA	NA	NA	NA
4930586N03Rik	0	NA	NA	NA	NA
4930587A21Rik	0	NA	NA	NA	NA
4930587E11Rik	0	NA	NA	NA	NA
4930588A03Rik	0	NA	NA	NA	NA
4930588D02Rik	0	NA	NA	NA	NA
4930588G17Rik	0.368471	-0.00104	0.105219	0.806619	NA
4930588J15Rik	0	NA	NA	NA	NA
4930588K23Rik	0	NA	NA	NA	NA
4930589L23Rik	0	NA	NA	NA	NA
4930589O11Rik	5.29555	-0.00522	0.104952	0.596733	NA
4930589P08Rik	0	NA	NA	NA	NA
4930590H14Rik	0	NA	NA	NA	NA
4930590J08Rik	4.97132	0.005177	0.104868	0.635499	NA
4930590L14Rik	0	NA	NA	NA	NA
4930590L20Rik	0	NA	NA	NA	NA
4930591A17Rik	0	NA	NA	NA	NA
4930591E09Rik	0	NA	NA	NA	NA
4930592A05Rik	0.079665	-0.00011	0.105219	0.965544	NA
4930592C13Rik	4.29162	-0.00244	0.10485	0.783789	NA
4930592I03Rik	0	NA	NA	NA	NA
4930593A02Rik	0	NA	NA	NA	NA
4930593C16Rik	0	NA	NA	NA	NA
4930594C11Rik	1.26769	0.001529	0.10516	0.70437	NA
4930594M17Rik	0.117485	-0.001	0.105218	0.804685	NA
4930594M22Rik	54.0546	-0.03749	0.111394	0.15644	0.643854
4930594O21Rik	0	NA	NA	NA	NA
4930595D18Rik	0	NA	NA	NA	NA
4930595L18Rik	0	NA	NA	NA	NA
4930595M18Rik	0	NA	NA	NA	NA
4930595O18Rik	0	NA	NA	NA	NA
4930596D02Rik	0	NA	NA	NA	NA
4930596I21Rik	0	NA	NA	NA	NA
4930597A21Rik	0	NA	NA	NA	NA
4930597G03Rik	0	NA	NA	NA	NA
4930597L12Rik	0	NA	NA	NA	NA
4930597O21Rik	4.73954	-0.00333	0.104935	0.701919	NA
4930598F16Rik	0	NA	NA	NA	NA
4930598N05Rik	0	NA	NA	NA	NA
4930599A14Rik	0	NA	NA	NA	NA
4930599N23Rik	9.2574	-0.00232	0.104408	0.860844	NA
4930599N24Rik	0	NA	NA	NA	NA
4931400O07Rik	0	NA	NA	NA	NA
4931403E22Rik	0.419789	0.001039	0.105217	0.74948	NA
4931406B18Rik	0.25415	-0.00017	0.105218	0.965548	NA
4931406C07Rik	8281.72	0.018365	0.091044	0.70113	0.950167
4931406G06Rik	0.914511	-0.00108	0.105142	0.782396	NA
4931406P16Rik	809.678	0.017806	0.089759	0.707338	0.951174
4931407E12Rik	0	NA	NA	NA	NA
4931408C20Rik	0	NA	NA	NA	NA
4931412I15Rik	0	NA	NA	NA	NA
4931413I07Rik	0.333316	-0.00019	0.105218	0.965549	NA
4931413K12Rik	0	NA	NA	NA	NA
4931414P19Rik	108.092	-0.05522	0.120695	0.094431	0.511992
4931415C17Rik	0.641934	-0.00142	0.105219	0.770359	NA
4931417E11Rik	0	NA	NA	NA	NA
4931419H13Rik	0.089935	-0.0001	0.105219	0.965544	NA
4931420L22Rik	0	NA	NA	NA	NA
4931422A03Rik	0.110533	-0.00011	0.105219	0.965544	NA
4931428F04Rik	101.738	-0.00397	0.099966	0.899249	0.986989
4931428L18Rik	3.2915	0.003597	0.10511	0.593245	NA
4931429L15Rik	0	NA	NA	NA	NA
4931429P17Rik	0	NA	NA	NA	NA
4931431B13Rik	0.159331	-0.00011	0.105219	0.965545	NA
4931431C16Rik	0.115508	-0.00102	0.105218	0.806623	NA
4931439C15Rik	0	NA	NA	NA	NA
4931440P22Rik	11.7625	0.001488	0.104105	0.923525	NA
4932411K12Rik	6.76837	0.006899	0.104892	0.563827	NA
4932411N23Rik	0	NA	NA	NA	NA
4932412D23Rik	0	NA	NA	NA	NA
4932413F04Rik	0	NA	NA	NA	NA
4932414J04Rik	0	NA	NA	NA	NA
4932414N04Rik	0	NA	NA	NA	NA
4932415D10Rik	0	NA	NA	NA	NA
4932415M13Rik	0.090577	-0.0001	0.105219	0.965544	NA
4932416K20Rik	0	NA	NA	NA	NA
4932422M17Rik	11.0393	0.010342	0.105255	0.404978	NA
4932429P05Rik	0	NA	NA	NA	NA
4932431L22Rik	0	NA	NA	NA	NA
4932431P20Rik	0.159975	0.001385	0.105223	0.711721	NA
4932435O22Rik	0	NA	NA	NA	NA
4932438A13Rik	2391.7	-0.10618	0.13371	0.09026	0.501558
4932438H23Rik	1.51503	-0.0021	0.10522	0.703	NA
4932441J04Rik	1.20888	0.002914	0.105246	0.430722	NA
4932442E05Rik	0.249266	-0.00011	0.105219	0.965547	NA
4932443L11Rik	0.54883	-0.00171	0.105228	0.587888	NA
4932702P03Rik	0.716411	0.001151	0.105176	0.754831	NA
4933400A11Rik	0	NA	NA	NA	NA
4933400B14Rik	0	NA	NA	NA	NA
4933400C23Rik	0	NA	NA	NA	NA
4933400F21Rik	0	NA	NA	NA	NA
4933400L20Rik	0	NA	NA	NA	NA
4933401B06Rik	0	NA	NA	NA	NA
4933401D09Rik	1.60543	-0.00262	0.105224	0.653819	NA
4933401H06Rik	0.372539	-0.00017	0.105218	0.965549	NA
4933401J01Rik	0	NA	NA	NA	NA
4933401L05Rik	2.14197	0.000488	0.105101	0.92034	NA
4933402C05Rik	0	NA	NA	NA	NA
4933402C06Rik	0	NA	NA	NA	NA
4933402D24Rik	0	NA	NA	NA	NA
4933402E13Rik	0	NA	NA	NA	NA
4933402J07Rik	0	NA	NA	NA	NA
4933402J10Rik	0	NA	NA	NA	NA
4933402J15Rik	0	NA	NA	NA	NA
4933402N03Rik	0	NA	NA	NA	NA
4933402N22Rik	0	NA	NA	NA	NA
4933403L11Rik	0	NA	NA	NA	NA
4933403O08Rik	0.072496	-0.0001	0.105219	0.965544	NA
4933404G15Rik	0	NA	NA	NA	NA
4933404I11Rik	0	NA	NA	NA	NA
4933404K08Rik	0	NA	NA	NA	NA
4933404K13Rik	0.072496	-0.0001	0.105219	0.965544	NA
4933404O12Rik	151.013	-0.6809	0.240928	0.000188	0.009935
4933405D12Rik	1.76191	-0.00571	0.105333	0.275249	NA
4933405E24Rik	0	NA	NA	NA	NA
4933405L10Rik	0	NA	NA	NA	NA
4933405O20Rik	0	NA	NA	NA	NA
4933406B15Rik	0	NA	NA	NA	NA
4933406B17Rik	0	NA	NA	NA	NA
4933406C10Rik	5.0994	-0.00796	0.105128	0.452306	NA
4933406D12Rik	0	NA	NA	NA	NA
4933406F09Rik	0	NA	NA	NA	NA
4933406G16Rik	0	NA	NA	NA	NA
4933406I18Rik	2.60453	0.005712	0.105296	0.34085	NA
4933406J09Rik	0	NA	NA	NA	NA
4933406J10Rik	0	NA	NA	NA	NA
4933406K04Rik	0	NA	NA	NA	NA
4933406L23Rik	0	NA	NA	NA	NA
4933406P04Rik	6.00701	0.003792	0.104857	0.711703	NA
4933407E24Rik	0	NA	NA	NA	NA
4933407I05Rik	0	NA	NA	NA	NA
4933407I08Rik	0	NA	NA	NA	NA
4933407K13Rik	93.3727	-0.00145	0.098994	0.958549	0.995219
4933407L21Rik	0.429413	-0.00163	0.105219	0.748614	NA
4933408A14Rik	0	NA	NA	NA	NA
4933408J17Rik	0.460429	-0.00129	0.105219	0.781075	NA
4933408N05Rik	0	NA	NA	NA	NA
4933409D19Rik	0	NA	NA	NA	NA
4933409F18Rik	0	NA	NA	NA	NA
4933409G03Rik	0	NA	NA	NA	NA
4933411E02Rik	0	NA	NA	NA	NA
4933411E06Rik	0	NA	NA	NA	NA
4933411E08Rik	0	NA	NA	NA	NA
4933411G06Rik	0.072496	-0.0001	0.105219	0.965544	NA
4933411K16Rik	115.164	-0.0289	0.105757	0.344465	0.819831
4933411O13Rik	0	NA	NA	NA	NA
4933412A08Rik	3.28961	0.005518	0.105062	0.54386	NA
4933412E12Rik	29.8753	0.000668	0.103164	0.975393	0.996692
4933412E24Rik	0	NA	NA	NA	NA
4933412L11Rik	0	NA	NA	NA	NA
4933412O06Rik	0	NA	NA	NA	NA
4933413C19Rik	1.08144	0.002132	0.105219	0.615895	NA
4933413J09Rik	0.551006	-0.00137	0.105219	0.773098	NA
4933413L06Rik	0	NA	NA	NA	NA
4933414I15Rik	0	NA	NA	NA	NA
4933415A04Rik	2.51835	-0.00961	0.105695	0.14362	NA
4933415J04Rik	0	NA	NA	NA	NA
4933416E03Rik	0	NA	NA	NA	NA
4933416E14Rik	0	NA	NA	NA	NA
4933416I08Rik	0	NA	NA	NA	NA
4933416M07Rik	0.321075	-0.00017	0.105218	0.965549	NA
4933416O17Rik	0	NA	NA	NA	NA
4933417A18Rik	0	NA	NA	NA	NA
4933417C20Rik	5.24447	-0.00178	0.104769	0.853978	NA
4933417D19Rik	3.85624	-0.00531	0.105112	0.510316	NA
4933417E11Rik	0.280133	-0.00012	0.105219	0.965547	NA
4933417G07Rik	0.079665	-0.00011	0.105219	0.965544	NA
4933417O13Rik	0	NA	NA	NA	NA
4933421A08Rik	34.4858	-0.01521	0.104831	0.451565	0.875281
4933421D24Rik	0	NA	NA	NA	NA
4933421I07Rik	0	NA	NA	NA	NA
4933421O10Rik	147.489	0.014888	0.097587	0.705269	0.950447
4933422A05Rik	1.07613	0.00447	0.105314	0.242589	NA
4933423L19Rik	0	NA	NA	NA	NA
4933423P22Rik	0.522609	-0.00175	0.105219	0.735747	NA
4933424G05Rik	0.072496	-0.0001	0.105219	0.965544	NA
4933424G06Rik	0.195173	-0.00104	0.105219	0.806622	NA
4933424H11Rik	0	NA	NA	NA	NA
4933424L21Rik	0	NA	NA	NA	NA
4933424M12Rik	5.45541	-0.00644	0.105304	0.331547	NA
4933424N20Rik	0.072496	-0.0001	0.105219	0.965544	NA
4933425B07Rik	1.1565	-0.00097	0.105139	0.812141	NA
4933425D22Rik	0	NA	NA	NA	NA
4933425M03Rik	0.405124	-0.00018	0.105218	0.961576	NA
4933426B08Rik	0.710835	0.001825	0.105217	0.651896	NA
4933426K07Rik	0	NA	NA	NA	NA
4933427D06Rik	0	NA	NA	NA	NA
4933427D14Rik	171.506	-1.71821	0.373682	2.0166e-07	5.64377e-05
4933427E11Rik	2.42779	0.000203	0.105119	0.93859	NA
4933427E13Rik	0	NA	NA	NA	NA
4933427G23Rik	0.090577	-0.0001	0.105219	0.965544	NA
4933427I04Rik	0.090577	-0.0001	0.105219	0.965544	NA
4933427I22Rik	0	NA	NA	NA	NA
4933427J07Rik	0	NA	NA	NA	NA
4933428C19Rik	0	NA	NA	NA	NA
4933428G20Rik	0.205006	0.001177	0.105219	0.749476	NA
4933428M09Rik	0	NA	NA	NA	NA
4933428P19Rik	0.661117	-0.00202	0.105237	0.475119	NA
4933429H19Rik	3.77924	0.001411	0.104883	0.878075	NA
4933429O19Rik	0	NA	NA	NA	NA
4933430A20Rik	0	NA	NA	NA	NA
4933430H06Rik	0	NA	NA	NA	NA
4933430H16Rik	0	NA	NA	NA	NA
4933430I17Rik	6.20491	-0.00861	0.105381	0.32723	NA
4933430L12Rik	0.231914	0.000146	0.105196	0.977484	NA
4933430M04Rik	0	NA	NA	NA	NA
4933430N04Rik	0	NA	NA	NA	NA
4933431C10Rik	0.311579	8.49881e-05	0.105196	0.977487	NA
4933431E20Rik	213.434	-0.62322	0.409632	0.003228	0.072102
4933431G14Rik	0.194094	0.00118	0.105219	0.749476	NA
4933431J24Rik	0.071808	-0.0001	0.105219	0.965544	NA
4933431K14Rik	46.2297	0.026178	0.10572	0.355733	0.826597
4933431K23Rik	0.593936	-0.00019	0.105218	0.965553	NA
4933431M02Rik	0	NA	NA	NA	NA
4933432G23Rik	0	NA	NA	NA	NA
4933432I03Rik	0.935875	-0.0002	0.105217	0.946546	NA
4933432I09Rik	0.632175	0.001482	0.10522	0.667934	NA
4933432K03Rik	0	NA	NA	NA	NA
4933433F19Rik	0	NA	NA	NA	NA
4933433G08Rik	0	NA	NA	NA	NA
4933433G15Rik	2.37219	-0.00052	0.104987	0.930508	NA
4933433G19Rik	6.83303	-0.00884	0.105342	0.353339	NA
4933433H22Rik	0.692753	0.001806	0.105217	0.652024	NA
4933433N18Rik	0	NA	NA	NA	NA
4933434E20Rik	1593.61	0.021526	0.071315	0.684439	0.947109
4933434M16Rik	0	NA	NA	NA	NA
4933434P08Rik	0	NA	NA	NA	NA
4933435E02Rik	0.38141	3.646e-05	0.105192	0.973015	NA
4933435F18Rik	0	NA	NA	NA	NA
4933435G04Rik	0	NA	NA	NA	NA
4933436E23Rik	0	NA	NA	NA	NA
4933436F18Rik	0	NA	NA	NA	NA
4933436H12Rik	0	NA	NA	NA	NA
4933436I01Rik	0	NA	NA	NA	NA
4933436I20Rik	0	NA	NA	NA	NA
4933436N17Rik	0.079665	-0.00011	0.105219	0.965544	NA
4933436P19Rik	0	NA	NA	NA	NA
4933437G19Rik	0.522173	-0.00017	0.105218	0.96555	NA
4933438A12Rik	0	NA	NA	NA	NA
4933438B17Rik	0	NA	NA	NA	NA
4933438K21Rik	0.617689	0.001784	0.105237	0.425139	NA
4933439C10Rik	182.438	-0.03708	0.098031	0.411652	0.855824
4933439J24Rik	0	NA	NA	NA	NA
4933439K11Rik	6.56597	0.000792	0.105004	0.89851	NA
4933439N06Rik	0	NA	NA	NA	NA
4933439N14Rik	0	NA	NA	NA	NA
4933440J02Rik	0.071808	-0.0001	0.105219	0.965544	NA
4933440M02Rik	0	NA	NA	NA	NA
4933440N22Rik	34.6718	-0.02394	0.105531	0.361627	0.830351
5031410I06Rik	0	NA	NA	NA	NA
5031415H12Rik	1.32764	0.002679	0.105229	0.543807	NA
5031425E22Rik	406.348	0.019356	0.085377	0.696941	0.949155
5031425F14Rik	13.4844	0.008981	0.105029	0.479164	NA
5031434C07Rik	0	NA	NA	NA	NA
5031434O11Rik	16.3738	0.007261	0.103931	0.694916	NA
5031439G07Rik	2543.41	0.076483	0.078184	0.172578	0.66548
5033403F01Rik	9.57043	0.001909	0.104613	0.868649	NA
5033403H07Rik	310.234	0.012681	0.093366	0.843893	0.977118
5033404E19Rik	0	NA	NA	NA	NA
5033406O09Rik	224.912	-0.04887	0.10434	0.304508	0.792046
5033417F24Rik	14.2653	0.022413	0.107566	0.160369	NA
5033421B08Rik	25.064	0.031549	0.110549	0.094812	0.512807
5033423K11Rik	0.627555	-0.00108	0.105165	0.77955	NA
5033424D13Rik	0	NA	NA	NA	NA
5033425B01Rik	0.449922	0.001395	0.105225	0.619021	NA
5033426E14Rik	0	NA	NA	NA	NA
5033426O07Rik	2.15044	-0.00388	0.105299	0.230913	NA
5033428I22Rik	38.784	0.004697	0.102978	0.823297	0.97345
5033430I15Rik	21.7576	-0.00149	0.104104	0.9196	0.989643
5330406M23Rik	8.06078	0.021542	0.107763	0.092662	NA
5330409N07Rik	1.3506	0.000469	0.105109	0.922718	NA
5330411J11Rik	1.85816	0.001457	0.105112	0.771573	NA
5330411O13Rik	0	NA	NA	NA	NA
5330413D20Rik	0	NA	NA	NA	NA
5330413P13Rik	0	NA	NA	NA	NA
5330416C01Rik	0	NA	NA	NA	NA
5330417C22Rik	79.9493	0.008958	0.102371	0.724606	0.956642
5330417H12Rik	0	NA	NA	NA	NA
5330425B07Rik	0.534375	-0.00105	0.105219	0.805069	NA
5330426L24Rik	1.95465	0.002174	0.105108	0.725396	NA
5330429C05Rik	0.079665	-0.00011	0.105219	0.965544	NA
5330431K02Rik	0	NA	NA	NA	NA
5330434G04Rik	0	NA	NA	NA	NA
5330437M03Rik	0	NA	NA	NA	NA
5330438D12Rik	38.2505	0.027353	0.106768	0.301581	0.789799
5330438I03Rik	0.72127	0.000619	0.105179	0.872766	NA
5330439A09Rik	0	NA	NA	NA	NA
5330439B14Rik	0.471138	-0.00013	0.105219	0.965549	NA
5330439K02Rik	2.61024	-0.00478	0.105146	0.490295	NA
5330439M10Rik	0	NA	NA	NA	NA
5430400D12Rik	6.23202	-0.00317	0.104642	0.777038	NA
5430401F13Rik	0	NA	NA	NA	NA
5430401H09Rik	0.441056	-0.00131	0.105227	0.562092	NA
5430402E10Rik	0	NA	NA	NA	NA
5430402O13Rik	17.9029	0.004854	0.104384	0.741774	NA
5430402P08Rik	0	NA	NA	NA	NA
5430403G16Rik	63.8387	-0.01353	0.103018	0.597234	0.928406
5430403N17Rik	0	NA	NA	NA	NA
5430405H02Rik	139.912	-0.00338	0.096145	0.930076	0.990274
5430414B19Rik	3.59641	-0.00781	0.105388	0.301218	NA
5430416N02Rik	194.305	0.015373	0.09574	0.707451	0.951174
5430420F09Rik	0.394737	-0.00148	0.105226	0.613563	NA
5430421F17Rik	0	NA	NA	NA	NA
5430425E15Rik	0	NA	NA	NA	NA
5430425K12Rik	1.60089	-0.00219	0.105221	0.696342	NA
5430427M07Rik	0	NA	NA	NA	NA
5430427N15Rik	9.77053	-0.0012	0.104656	0.912652	NA
5430427O19Rik	44.3041	0.026893	0.107405	0.257852	0.760081
5430430B14Rik	19.3763	0.001838	0.104302	0.896938	NA
5430430K15Rik	1.75102	-0.00433	0.105286	0.361606	NA
5430431A17Rik	0.605315	-0.00279	0.105252	0.396854	NA
5430433H01Rik	0	NA	NA	NA	NA
5430434F05Rik	0.454059	-0.00123	0.105224	0.648996	NA
5430434I15Rik	0	NA	NA	NA	NA
5430435K18Rik	0.089935	-0.0001	0.105219	0.965544	NA
5430437J10Rik	13.1129	0.013767	0.105871	0.251671	NA
5430440P10Rik	0	NA	NA	NA	NA
5530400C23Rik	0	NA	NA	NA	NA
5530400K19Rik	0.110533	-0.00011	0.105219	0.965544	NA
5530401A14Rik	0	NA	NA	NA	NA
5530402G07Rik	0.339846	0.001251	0.105221	0.711724	NA
5530601H04Rik	245.034	-0.03193	0.098195	0.475875	0.884892
5730403I07Rik	0	NA	NA	NA	NA
5730405O15Rik	28.8361	0.032019	0.109333	0.193207	0.688433
5730408A14Rik	0	NA	NA	NA	NA
5730409E04Rik	246.89	-0.10668	0.161928	0.055991	0.397853
5730412P04Rik	0	NA	NA	NA	NA
5730414N17Rik	142.199	0.10441	0.166378	0.044379	0.351193
5730416F02Rik	0.089935	-0.0001	0.105219	0.965544	NA
5730419F03Rik	1.62838	0.000398	0.105153	0.918232	NA
5730420D15Rik	15.2475	-0.02009	0.107846	0.015019	NA
5730435O14Rik	5.64107	0.00475	0.104861	0.64885	NA
5730437C11Rik	0	NA	NA	NA	NA
5730455P16Rik	565.172	-0.09988	0.119577	0.107524	0.545796
5730460C07Rik	0.071808	-0.0001	0.105219	0.965544	NA
5730480H06Rik	232.936	-0.00105	0.092305	0.977417	0.996797
5730488B01Rik	0.179871	-0.00011	0.105219	0.965546	NA
5730507A11Rik	0.54994	-0.00013	0.105219	0.964745	NA
5730507C01Rik	7.48772	-0.0011	0.104727	0.905122	NA
5730521K06Rik	6.27465	-0.02264	0.108589	0.012161	NA
5730522E02Rik	5.09226	0.013984	0.106211	0.13649	NA
[truncated: 53,292 more rows]

## Sheet: CCl4_sgBap1_vs_NTC
	baseMean	log2FoldChange	lfcSE	pvalue	padj
0610005C13Rik	4935.4	0.001902	0.076774	0.963558	0.992964
0610006L08Rik	0	NA	NA	NA	NA
0610009B22Rik	523.571	0.139951	0.12517	0.037355	0.310018
0610009E02Rik	26.2609	0.010789	0.091219	0.537361	0.874401
0610009L18Rik	12.8701	-0.00355	0.091135	0.788119	0.961191
0610010F05Rik	864.147	0.02702	0.075676	0.556637	0.883389
0610010K14Rik	397.224	-0.10691	0.114271	0.071849	0.425275
0610012D04Rik	0.45526	0.000167	0.091988	0.977204	NA
0610012G03Rik	661.053	0.036373	0.082394	0.421506	0.812527
0610025J13Rik	0.45102	-0.00071	0.091991	0.727639	NA
0610030E20Rik	1716.01	-0.00629	0.064863	0.895466	0.981024
0610031O16Rik	1023.83	-0.04298	0.094387	0.263622	0.701035
0610033M10Rik	0.535818	0.000983	0.092009	0.859117	NA
0610038B21Rik	3.61725	-0.00312	0.091749	0.689843	NA
0610039K10Rik	2.99118	0.000381	0.091822	0.927754	NA
0610040B10Rik	53.1026	-0.01922	0.091595	0.415036	0.808933
0610040F04Rik	1.45852	-0.00348	0.09193	0.547804	NA
0610040J01Rik	1141.82	-0.05438	0.095106	0.218755	0.66015
0610043K17Rik	21.3289	-0.01531	0.092451	0.338846	0.760338
0710001A04Rik	0.179871	-0.00138	0.092021	0.608047	NA
1010001B22Rik	8.02762	0.007028	0.091791	0.507949	NA
1100001I12Rik	0.079665	-0.00111	0.092014	0.766609	NA
1110002E22Rik	1.43398	0.003641	0.09206	0.318193	NA
1110002J07Rik	23.1413	-0.01736	0.091916	0.399227	0.798702
1110002L01Rik	316.577	0.426883	0.173523	0.000637	0.027324
1110002O04Rik	0.890609	0.000367	0.091944	0.937276	NA
1110003F10Rik	6.40481	-0.0118	0.092504	0.285771	NA
1110004F10Rik	1622.54	-0.01031	0.061018	0.814721	0.96815
1110006O24Rik	13.5989	-0.00153	0.090666	0.920283	0.984547
1110008E08Rik	0	NA	NA	NA	NA
1110008P14Rik	483.931	-0.08698	0.106397	0.109587	0.503081
1110012L19Rik	400	-0.02627	0.083761	0.515851	0.865143
1110013H19Rik	11.0707	0.003608	0.091264	0.745198	NA
1110015O18Rik	0	NA	NA	NA	NA
1110017D15Rik	1.09627	-0.00206	0.091931	0.641495	NA
1110018N20Rik	15.1397	0.014576	0.093153	0.159079	0.585256
1110019B22Rik	0.071808	0.00109	0.092012	0.861401	NA
1110019D14Rik	82.7909	-0.03031	0.093849	0.291765	0.72685
1110020A21Rik	36.203	-0.02038	0.093098	0.296236	0.730362
1110025L11Rik	0	NA	NA	NA	NA
1110025M09Rik	30.9255	-0.00362	0.089423	0.858057	0.976656
1110028F11Rik	58.6326	-0.01299	0.088094	0.643702	0.914622
1110028F18Rik	0.432077	-0.00014	0.091983	0.948715	NA
1110032A03Rik	870.414	-0.06795	0.095602	0.176697	0.607616
1110032F04Rik	0.595322	0.000429	0.091959	0.923101	NA
1110035H17Rik	5.31625	0.000481	0.091627	0.954678	NA
1110038B12Rik	615.187	0.047464	0.090072	0.284507	0.718864
1110038F14Rik	321.987	0.006665	0.077365	0.868996	0.978035
1110046J04Rik	8.27415	0.005119	0.091479	0.660818	NA
1110051M20Rik	71.8097	-0.00046	0.08624	0.985912	0.99837
1110057P08Rik	0	NA	NA	NA	NA
1110059E24Rik	653.188	-0.02802	0.085081	0.48522	0.849081
1110059G10Rik	310.704	-0.01533	0.083765	0.662089	0.92107
1110060G06Rik	0	NA	NA	NA	NA
1110065P20Rik	462.884	0.109681	0.147776	0.053994	0.375567
1190001M18Rik	7.59563	-0.00884	0.091832	0.467272	NA
1190005I06Rik	117.899	-0.11426	0.18877	0.025968	0.26183
1190007I07Rik	201.544	-0.01889	0.085383	0.59499	0.899647
1190028D05Rik	0	NA	NA	NA	NA
1200007C13Rik	27.2794	0.784532	0.589704	0.003389	0.079811
1300002E11Rik	467.151	-0.09021	0.107132	0.099855	0.485459
1300014J16Rik	48.1655	0.023482	0.093002	0.32028	0.747272
1300017J02Rik	16939	-0.04565	0.088103	0.309495	0.737647
1500002C15Rik	8.60966	0.003799	0.091263	0.761747	NA
1500002F19Rik	2.37613	0.005497	0.09205	0.375299	NA
1500004A13Rik	19.1436	0.004065	0.089994	0.841872	0.973585
1500005C15Rik	2.14097	0.001686	0.09178	0.809328	NA
1500009C09Rik	0.361792	0.001705	0.09203	0.474987	NA
1500009L16Rik	1.24154	0.002405	0.091906	0.656653	NA
1500011B03Rik	122.034	-0.00271	0.084961	0.929597	0.987784
1500012K07Rik	0	NA	NA	NA	NA
1500015A07Rik	73.2754	-0.00834	0.086621	0.777292	0.958884
1500015L24Rik	0	NA	NA	NA	NA
1500026H17Rik	38.5515	-0.01265	0.090698	0.541776	0.87696
1500032F14Rik	0.231826	-0.0005	0.091994	0.811719	NA
1500035N22Rik	0.115508	-0.00011	0.092012	0.951266	NA
1520401A03Rik	1.89745	-0.00206	0.091906	0.684762	NA
1600002D24Rik	0	NA	NA	NA	NA
1600010M07Rik	12.8924	0.015863	0.092756	0.294876	0.729342
1600012H06Rik	1031.42	0.028442	0.069172	0.52869	0.87155
1600012P17Rik	0	NA	NA	NA	NA
1600014C10Rik	6247.98	-0.08119	0.118376	0.093876	0.474681
1600014C23Rik	0	NA	NA	NA	NA
1600017P15Rik	0.339846	-0.00139	0.092022	0.608044	NA
1600019K03Rik	0	NA	NA	NA	NA
1600020E01Rik	202.776	0.0482	0.094781	0.246181	0.683599
1600022D10Rik	1.48037	-0.0044	0.092093	0.272774	NA
1600023N17Rik	8.32753	0.019054	0.093977	0.150957	NA
1600025M17Rik	0	NA	NA	NA	NA
1600027J07Rik	0	NA	NA	NA	NA
1600029O15Rik	0	NA	NA	NA	NA
1700001C19Rik	337.345	-0.00192	0.087624	0.93567	0.989524
1700001D01Rik	0	NA	NA	NA	NA
1700001F09Rik	0	NA	NA	NA	NA
1700001G01Rik	0	NA	NA	NA	NA
1700001G11Rik	0.397358	0.000257	0.091988	0.944143	NA
1700001G17Rik	2.74471	-0.00445	0.091866	0.553814	NA
1700001J03Rik	1.29962	-0.00067	0.091909	0.878107	NA
1700001J04Rik	0	NA	NA	NA	NA
1700001J11Rik	0	NA	NA	NA	NA
1700001K19Rik	0	NA	NA	NA	NA
1700001K23Rik	0.152161	-1.51e-05	0.091992	0.951273	NA
1700001L05Rik	708.762	-0.03088	0.086212	0.442127	0.82199
1700001L19Rik	0.570916	0.000416	0.091967	0.903313	NA
1700001N15Rik	0	NA	NA	NA	NA
1700001O22Rik	0.709814	0.000883	0.091996	0.709424	NA
1700001P01Rik	0.81258	-0.00072	0.091959	0.816472	NA
1700003C15Rik	0	NA	NA	NA	NA
1700003D09Rik	0.273759	-0.00143	0.092022	0.6345	NA
1700003E16Rik	6.81679	-0.00341	0.091468	0.751214	NA
1700003E24Rik	0	NA	NA	NA	NA
1700003F12Rik	1.45998	-0.00066	0.091896	0.889294	NA
1700003G18Rik	1.12661	0.003792	0.092047	0.350779	NA
1700003H04Rik	0	NA	NA	NA	NA
1700003I16Rik	0.071808	0.00109	0.092012	0.861401	NA
1700003I22Rik	0	NA	NA	NA	NA
1700003L19Rik	0	NA	NA	NA	NA
1700003M07Rik	0.117485	-0.00012	0.092012	0.951266	NA
1700003N22Rik	2.69852	-0.00048	0.091725	0.921031	NA
1700003O11Rik	0	NA	NA	NA	NA
1700003P14Rik	0	NA	NA	NA	NA
1700006A11Rik	0	NA	NA	NA	NA
1700006F04Rik	0	NA	NA	NA	NA
1700006H21Rik	0.115508	-0.00011	0.092012	0.951266	NA
1700006J14Rik	3.92189	0.004469	0.091745	0.611619	NA
1700006P03Rik	0	NA	NA	NA	NA
1700007E05Rik	1.01354	-0.00089	0.091956	0.785869	NA
1700007F19Rik	1.66625	-0.00428	0.092075	0.303394	NA
1700007H22Rik	0	NA	NA	NA	NA
1700007J10Rik	0.235569	0.001571	0.092025	0.581082	NA
1700007K13Rik	5.03398	2.25158e-06	0.09153	0.999362	NA
1700007L15Rik	41.9744	-0.00409	0.08877	0.856716	0.976511
1700007M16Rik	0	NA	NA	NA	NA
1700007P06Rik	0	NA	NA	NA	NA
1700008A23Rik	0	NA	NA	NA	NA
1700008B11Rik	0.115508	-0.00011	0.092012	0.951266	NA
1700008C04Rik	0	NA	NA	NA	NA
1700008H02Rik	0.115508	-0.00011	0.092012	0.951266	NA
1700008J07Rik	73.5106	0.010605	0.088575	0.688945	0.930898
1700008K24Rik	0	NA	NA	NA	NA
1700008N11Rik	0	NA	NA	NA	NA
1700008O03Rik	1.45226	-0.00794	0.092457	0.043576	NA
1700008P02Rik	0	NA	NA	NA	NA
1700009C05Rik	0	NA	NA	NA	NA
1700009J07Rik	1.01347	-0.00015	0.091958	0.960446	NA
1700009N14Rik	0	NA	NA	NA	NA
1700010B08Rik	0	NA	NA	NA	NA
1700010B13Rik	0	NA	NA	NA	NA
1700010D01Rik	0	NA	NA	NA	NA
1700010G06Rik	0	NA	NA	NA	NA
1700010H22Rik	0	NA	NA	NA	NA
1700010I02Rik	0	NA	NA	NA	NA
1700010I14Rik	26.4495	0.001928	0.089883	0.923782	0.98543
1700010J16Rik	0	NA	NA	NA	NA
1700010K23Rik	0	NA	NA	NA	NA
1700010K24Rik	0	NA	NA	NA	NA
1700010L04Rik	0	NA	NA	NA	NA
1700010N08Rik	0	NA	NA	NA	NA
1700011B04Rik	0.090577	0.00116	0.092013	0.861401	NA
1700011C11Rik	0	NA	NA	NA	NA
1700011D18Rik	0.079665	-0.00111	0.092014	0.766609	NA
1700011L03Rik	0	NA	NA	NA	NA
1700011L22Rik	0.205443	-0.00116	0.092015	0.766607	NA
1700011M02Rik	0	NA	NA	NA	NA
1700012A03Rik	0	NA	NA	NA	NA
1700012B07Rik	0	NA	NA	NA	NA
1700012B09Rik	0.090577	0.00116	0.092013	0.861401	NA
1700012C08Rik	0	NA	NA	NA	NA
1700012C14Rik	0	NA	NA	NA	NA
1700012D14Rik	42.8493	0.01376	0.090016	0.567646	0.888542
1700012D16Rik	0	NA	NA	NA	NA
1700012E03Rik	0	NA	NA	NA	NA
1700012I11Rik	0	NA	NA	NA	NA
1700012J15Rik	0	NA	NA	NA	NA
1700012J22Rik	0	NA	NA	NA	NA
1700012P22Rik	0	NA	NA	NA	NA
1700013A02Rik	0	NA	NA	NA	NA
1700013D24Rik	0	NA	NA	NA	NA
1700013F07Rik	0	NA	NA	NA	NA
1700013G24Rik	0	NA	NA	NA	NA
1700013H16Rik	0.072496	0.001092	0.092012	0.861401	NA
1700013M08Rik	0	NA	NA	NA	NA
1700013N06Rik	0	NA	NA	NA	NA
1700014D04Rik	1.47375	0.001478	0.091927	0.765827	NA
1700014F14Rik	0	NA	NA	NA	NA
1700014L14Rik	0	NA	NA	NA	NA
1700015C15Rik	0	NA	NA	NA	NA
1700015C17Rik	0	NA	NA	NA	NA
1700015F17Rik	0	NA	NA	NA	NA
1700015G11Rik	0	NA	NA	NA	NA
1700015H07Rik	0	NA	NA	NA	NA
1700015I17Rik	0	NA	NA	NA	NA
1700015O11Rik	0.578438	-0.0002	0.092011	0.949217	NA
1700016A09Rik	0.740839	0.001298	0.09194	0.749671	NA
1700016B01Rik	0	NA	NA	NA	NA
1700016B15Rik	0	NA	NA	NA	NA
1700016C15Rik	7.97376	0.020649	0.094892	0.057571	NA
1700016D06Rik	0	NA	NA	NA	NA
1700016D08Rik	0	NA	NA	NA	NA
1700016F12Rik	0.387088	0.000297	0.091989	0.929431	NA
1700016G22Rik	0.071808	0.00109	0.092012	0.861401	NA
1700016H03Rik	0	NA	NA	NA	NA
1700016H13Rik	0.351942	-0.00101	0.092	0.639111	NA
1700016J18Rik	0.159975	-0.00013	0.092012	0.951266	NA
1700016K05Rik	0	NA	NA	NA	NA
1700016K19Rik	0.446565	0.000573	0.091991	0.8351	NA
1700016L21Rik	0.071808	0.00109	0.092012	0.861401	NA
1700016P03Rik	1.13146	-0.00093	0.091879	0.851167	NA
1700016P04Rik	0	NA	NA	NA	NA
1700017B05Rik	1030.64	0.032175	0.08249	0.460996	0.833585
1700017G19Rik	0	NA	NA	NA	NA
1700017I07Rik	0	NA	NA	NA	NA
1700017J07Rik	0	NA	NA	NA	NA
1700017L05Rik	0	NA	NA	NA	NA
1700017M07Rik	0.144304	0.001397	0.092019	0.708248	NA
1700017N19Rik	0	NA	NA	NA	NA
1700018A04Rik	0.270508	-0.00121	0.092016	0.766607	NA
1700018A14Rik	0	NA	NA	NA	NA
1700018A23Rik	0.079665	-0.00111	0.092014	0.766609	NA
1700018B08Rik	0	NA	NA	NA	NA
1700018B24Rik	0	NA	NA	NA	NA
1700018F24Rik	0	NA	NA	NA	NA
1700018G05Rik	0	NA	NA	NA	NA
1700018L02Rik	83.1912	-0.00616	0.090388	0.736268	0.948704
1700018M17Rik	0.195173	-0.00112	0.092014	0.766607	NA
1700018P08Rik	0	NA	NA	NA	NA
1700019A02Rik	0	NA	NA	NA	NA
1700019A23Rik	0	NA	NA	NA	NA
1700019C18Rik	0	NA	NA	NA	NA
1700019D03Rik	1.75244	0.001107	0.091926	0.798324	NA
1700019E08Rik	0	NA	NA	NA	NA
1700019F05Rik	0	NA	NA	NA	NA
1700019G24Rik	0	NA	NA	NA	NA
1700019J19Rik	0	NA	NA	NA	NA
1700019L13Rik	0.630911	0.000356	0.091986	0.910971	NA
1700019M22Rik	0	NA	NA	NA	NA
1700019N19Rik	0	NA	NA	NA	NA
1700019P21Rik	0	NA	NA	NA	NA
1700020A23Rik	0.254837	0.000326	0.091991	0.891379	NA
1700020D05Rik	12.0674	-0.00549	0.091237	0.685693	0.929402
1700020D12Rik	0	NA	NA	NA	NA
1700020G03Rik	0	NA	NA	NA	NA
1700020G17Rik	0	NA	NA	NA	NA
1700020L24Rik	0.629881	-0.00195	0.091978	0.575838	NA
1700020M21Rik	0	NA	NA	NA	NA
1700020N01Rik	0.745512	-0.00174	0.091976	0.596518	NA
1700020N15Rik	0	NA	NA	NA	NA
1700020N18Rik	0	NA	NA	NA	NA
1700021A07Rik	0.730056	-0.00284	0.092067	0.239601	NA
1700021F02Rik	0	NA	NA	NA	NA
1700021F07Rik	0	NA	NA	NA	NA
1700021F13Rik	0	NA	NA	NA	NA
1700021G15Rik	0	NA	NA	NA	NA
1700021J08Rik	0.114429	-0.00013	0.092012	0.951266	NA
1700021L23Rik	0	NA	NA	NA	NA
1700021N21Rik	0	NA	NA	NA	NA
1700021P04Rik	0	NA	NA	NA	NA
1700022A21Rik	0	NA	NA	NA	NA
1700022A22Rik	0	NA	NA	NA	NA
1700022E09Rik	0	NA	NA	NA	NA
1700022H01Rik	0.115508	-0.00011	0.092012	0.951266	NA
1700022H16Rik	0	NA	NA	NA	NA
1700022I11Rik	2.94041	-0.00337	0.091912	0.571508	NA
1700022N22Rik	12.9075	-0.01406	0.092596	0.297057	0.730784
1700023B13Rik	1.55989	0.000947	0.091882	0.864494	NA
1700023C21Rik	0	NA	NA	NA	NA
1700023F02Rik	0	NA	NA	NA	NA
1700023G09Rik	0	NA	NA	NA	NA
1700023H06Rik	0.152161	-1.51e-05	0.091992	0.951273	NA
1700024B05Rik	0	NA	NA	NA	NA
1700024B18Rik	0	NA	NA	NA	NA
1700024G13Rik	0	NA	NA	NA	NA
1700024I08Rik	0	NA	NA	NA	NA
1700024J04Rik	0.420153	-0.00057	0.091989	0.773336	NA
1700025A08Rik	0.071808	0.00109	0.092012	0.861401	NA
1700025B11Rik	0	NA	NA	NA	NA
1700025C18Rik	0	NA	NA	NA	NA
1700025D23Rik	0	NA	NA	NA	NA
1700025F24Rik	0	NA	NA	NA	NA
1700025G04Rik	254.244	-0.00275	0.082448	0.918356	0.984343
1700025H01Rik	0	NA	NA	NA	NA
1700025J12Rik	0	NA	NA	NA	NA
1700025K04Rik	0	NA	NA	NA	NA
1700025K24Rik	0	NA	NA	NA	NA
1700025L06Rik	0	NA	NA	NA	NA
1700025M24Rik	0	NA	NA	NA	NA
1700025N21Rik	0	NA	NA	NA	NA
1700025N23Rik	1.09924	0.003258	0.091994	0.464396	NA
1700025O08Rik	0	NA	NA	NA	NA
1700026D11Rik	0	NA	NA	NA	NA
1700026F02Rik	0.380396	-0.00156	0.092029	0.428852	NA
1700026J12Rik	0	NA	NA	NA	NA
1700026J14Rik	0	NA	NA	NA	NA
1700026N04Rik	0.911662	-0.00491	0.092164	0.17167	NA
1700027A07Rik	0	NA	NA	NA	NA
1700027A15Rik	0	NA	NA	NA	NA
1700027F06Rik	0	NA	NA	NA	NA
1700027F09Rik	0	NA	NA	NA	NA
1700027H10Rik	0	NA	NA	NA	NA
1700027I24Rik	0.071808	0.00109	0.092012	0.861401	NA
1700027J07Rik	0.181155	0.001466	0.092021	0.654373	NA
1700028B04Rik	0	NA	NA	NA	NA
1700028D13Rik	0	NA	NA	NA	NA
1700028E10Rik	176.473	-0.01256	0.08862	0.644156	0.914682
1700028I16Rik	1.21419	0.001568	0.091889	0.775227	NA
1700028J19Rik	11.356	0.014551	0.092516	0.324668	NA
1700028K03Rik	0.958071	-0.00089	0.091944	0.812909	NA
1700028M03Rik	0	NA	NA	NA	NA
1700028N14Rik	0.170243	0.00011	0.091992	0.951273	NA
1700028P14Rik	0	NA	NA	NA	NA
1700028P15Rik	0	NA	NA	NA	NA
1700029B22Rik	0	NA	NA	NA	NA
1700029B24Rik	0	NA	NA	NA	NA
1700029E06Rik	0	NA	NA	NA	NA
1700029F12Rik	0	NA	NA	NA	NA
1700029H14Rik	0.089935	-0.00112	0.092014	0.766609	NA
1700029I15Rik	61.708	0.002601	0.089075	0.905192	0.981982
1700029J03Rik	0	NA	NA	NA	NA
1700029J07Rik	25.2834	-0.00814	0.091296	0.581581	0.89504
1700029M03Rik	0	NA	NA	NA	NA
1700029M20Rik	0	NA	NA	NA	NA
1700029N11Rik	0	NA	NA	NA	NA
1700029P11Rik	0	NA	NA	NA	NA
1700030A11Rik	0	NA	NA	NA	NA
1700030C10Rik	42.5011	-0.00737	0.089975	0.719074	0.943531
1700030C12Rik	1.01411	-0.00117	0.091942	0.764142	NA
1700030C14Rik	0.379274	0.001275	0.092016	0.708251	NA
1700030E10Rik	0	NA	NA	NA	NA
1700030F04Rik	0	NA	NA	NA	NA
1700030I03Rik	0	NA	NA	NA	NA
1700030J22Rik	16.4903	-0.00542	0.090788	0.730347	0.946496
1700030K09Rik	134.248	-0.01926	0.086077	0.583746	0.895627
1700030L20Rik	0	NA	NA	NA	NA
1700030L22Rik	0	NA	NA	NA	NA
1700030M09Rik	0	NA	NA	NA	NA
1700030N03Rik	1.0096	-0.00113	0.092	0.578655	NA
1700030N18Rik	0	NA	NA	NA	NA
1700030O20Rik	0	NA	NA	NA	NA
1700031A10Rik	0	NA	NA	NA	NA
1700031F05Rik	0	NA	NA	NA	NA
1700031F10Rik	0.079665	-0.00111	0.092014	0.766609	NA
1700031L13Rik	0	NA	NA	NA	NA
1700031M16Rik	0	NA	NA	NA	NA
1700031P21Rik	0	NA	NA	NA	NA
1700034B16Rik	0	NA	NA	NA	NA
1700034E13Rik	0	NA	NA	NA	NA
1700034G24Rik	0	NA	NA	NA	NA
1700034H15Rik	24.3532	-0.01827	0.092602	0.330753	0.75463
1700034I23Rik	0.394945	-0.00019	0.092012	0.951262	NA
1700034J04Rik	0	NA	NA	NA	NA
1700034J05Rik	0	NA	NA	NA	NA
1700034K08Rik	0	NA	NA	NA	NA
1700034P13Rik	19.8266	0.000985	0.090371	0.95222	0.991745
1700036A12Rik	0	NA	NA	NA	NA
1700036G14Rik	0	NA	NA	NA	NA
1700036O09Rik	0	NA	NA	NA	NA
1700037C06Rik	0	NA	NA	NA	NA
1700037C18Rik	31.0666	0.012689	0.0903	0.58049	0.89504
1700037F03Rik	0	NA	NA	NA	NA
1700037H04Rik	250.351	0.033437	0.096964	0.190057	0.625236
1700039E22Rik	0	NA	NA	NA	NA
1700039I01Rik	0	NA	NA	NA	NA
1700039M10Rik	0	NA	NA	NA	NA
1700039M15Rik	0	NA	NA	NA	NA
1700040D17Rik	1.58027	-0.00016	0.091862	0.984815	NA
1700040E09Rik	0	NA	NA	NA	NA
1700040F15Rik	0	NA	NA	NA	NA
1700040F17Rik	0	NA	NA	NA	NA
1700040K01Rik	0	NA	NA	NA	NA
1700040L08Rik	0.182341	-0.00019	0.091992	0.951273	NA
1700041B01Rik	0	NA	NA	NA	NA
1700041C23Rik	0	NA	NA	NA	NA
1700041G16Rik	1.71656	0.002374	0.091998	0.526409	NA
1700041I07Rik	0	NA	NA	NA	NA
1700041M05Rik	0	NA	NA	NA	NA
1700041M19Rik	0	NA	NA	NA	NA
1700042D02Rik	0	NA	NA	NA	NA
1700042G07Rik	0	NA	NA	NA	NA
1700042G15Rik	0	NA	NA	NA	NA
1700042O05Rik	0	NA	NA	NA	NA
1700042O10Rik	0.682148	-0.00121	0.09201	0.528376	NA
1700044C05Rik	0	NA	NA	NA	NA
1700044K03Rik	0	NA	NA	NA	NA
1700045H11Rik	0	NA	NA	NA	NA
1700045I11Rik	0	NA	NA	NA	NA
1700046C09Rik	0	NA	NA	NA	NA
1700047A11Rik	0	NA	NA	NA	NA
1700047E10Rik	0	NA	NA	NA	NA
1700047F07Rik	0	NA	NA	NA	NA
1700047G03Rik	0	NA	NA	NA	NA
1700047G07Rik	0	NA	NA	NA	NA
1700047K16Rik	1.08983	0.002785	0.09204	0.512104	NA
1700047L14Rik	0	NA	NA	NA	NA
1700047M11Rik	55.9469	-0.03501	0.097501	0.181221	0.614114
1700047N06Rik	0	NA	NA	NA	NA
1700047O18Rik	0	NA	NA	NA	NA
1700048F04Rik	0	NA	NA	NA	NA
1700048M11Rik	0	NA	NA	NA	NA
1700048O14Rik	0	NA	NA	NA	NA
1700048O20Rik	44.367	-0.00116	0.091227	0.920441	0.984574
1700048P04Rik	0	NA	NA	NA	NA
1700049E15Rik	0.089935	-0.00112	0.092014	0.766609	NA
1700049E17Rik1	0	NA	NA	NA	NA
1700049E17Rik2	0	NA	NA	NA	NA
1700049E22Rik	0	NA	NA	NA	NA
1700049L16Rik	0	NA	NA	NA	NA
1700051A21Rik	0.645492	-0.00168	0.09201	0.450281	NA
1700051K13Rik	0	NA	NA	NA	NA
1700051O22Rik	0.189294	0.001007	0.09201	0.861403	NA
1700052H01Rik	0	NA	NA	NA	NA
1700052I22Rik	0	NA	NA	NA	NA
1700052K11Rik	103.635	-0.02704	0.090611	0.393861	0.796842
1700054A03Rik	0	NA	NA	NA	NA
1700054K02Rik	0	NA	NA	NA	NA
1700054K19Rik	0	NA	NA	NA	NA
1700054M17Rik	2.95167	-0.00556	0.092116	0.300312	NA
1700054O05Rik	0	NA	NA	NA	NA
1700054O19Rik	0.144992	0.001399	0.092019	0.70712	NA
1700055C04Rik	0	NA	NA	NA	NA
1700055D18Rik	38.1319	0.012	0.089939	0.604822	0.903383
1700056E22Rik	29.2396	0.00532	0.090431	0.765823	0.955588
1700056N10Rik	12.0446	0.003667	0.091325	0.759231	0.954786
1700057G04Rik	0.159975	-0.00013	0.092012	0.951266	NA
1700057H15Rik	0	NA	NA	NA	NA
1700057H21Rik	0	NA	NA	NA	NA
1700058P15Rik	0	NA	NA	NA	NA
1700060C16Rik	0.590815	-0.00241	0.092049	0.336858	NA
1700060C20Rik	0	NA	NA	NA	NA
1700060J05Rik	0.110533	-0.00118	0.092015	0.766609	NA
1700060O08Rik	0	NA	NA	NA	NA
1700061A03Rik	0.114429	-0.00013	0.092012	0.951266	NA
1700061E17Rik	4.01929	0.004267	0.091821	0.586898	NA
1700061E18Rik	0	NA	NA	NA	NA
1700061F12Rik	0	NA	NA	NA	NA
1700061H18Rik	0	NA	NA	NA	NA
1700061I17Rik	27.6766	0.017021	0.0928	0.300502	0.732772
1700061J23Rik	0	NA	NA	NA	NA
1700061N14Rik	0	NA	NA	NA	NA
1700062C10Rik	0	NA	NA	NA	NA
1700063A18Rik	0	NA	NA	NA	NA
1700063D05Rik	3.68045	0.001333	0.091801	0.834219	NA
1700063H04Rik	0	NA	NA	NA	NA
1700063H06Rik	0	NA	NA	NA	NA
1700063I16Rik	0	NA	NA	NA	NA
1700063J08Rik	1.9383	0.001517	0.091883	0.768071	NA
1700063K16Rik	0	NA	NA	NA	NA
1700063O14Rik	0	NA	NA	NA	NA
1700064H15Rik	0	NA	NA	NA	NA
1700064J06Rik	0	NA	NA	NA	NA
1700064M15Rik	0.089935	-0.00112	0.092014	0.766609	NA
1700065D16Rik	0.779062	0.001517	0.091986	0.649763	NA
1700065I16Rik	0	NA	NA	NA	NA
1700065J11Rik	0	NA	NA	NA	NA
1700065J18Rik	0	NA	NA	NA	NA
1700065L07Rik	0	NA	NA	NA	NA
1700065O20Rik	0	NA	NA	NA	NA
1700066B17Rik	0	NA	NA	NA	NA
1700066B19Rik	3.64448	0.003318	0.091748	0.684681	NA
1700066C05Rik	0	NA	NA	NA	NA
1700066J03Rik	0	NA	NA	NA	NA
1700066M21Rik	1030.44	-0.02879	0.071776	0.541407	0.87696
1700066N21Rik	0	NA	NA	NA	NA
1700066O22Rik	0	NA	NA	NA	NA
1700067G17Rik	0	NA	NA	NA	NA
1700067K01Rik	5.45165	-0.00308	0.091705	0.710335	NA
1700067P10Rik	0	NA	NA	NA	NA
1700069B07Rik	0.346524	-0.00014	0.092012	0.951264	NA
1700069L16Rik	0	NA	NA	NA	NA
1700069P05Rik	0	NA	NA	NA	NA
1700071G01Rik	0	NA	NA	NA	NA
1700071K01Rik	0	NA	NA	NA	NA
1700071M16Rik	1.50103	0.000119	0.091855	0.991867	NA
1700072B07Rik	0	NA	NA	NA	NA
1700072G22Rik	0	NA	NA	NA	NA
1700072O05Rik	0	NA	NA	NA	NA
1700073E17Rik	0	NA	NA	NA	NA
1700074A21Rik	0	NA	NA	NA	NA
1700074H08Rik	0	NA	NA	NA	NA
1700074P13Rik	0	NA	NA	NA	NA
1700080C20Rik	0	NA	NA	NA	NA
1700080N15Rik	0	NA	NA	NA	NA
1700080O16Rik	0	NA	NA	NA	NA
1700081B01Rik	0	NA	NA	NA	NA
1700081H04Rik	0	NA	NA	NA	NA
1700081N11Rik	0.452827	0.000543	0.091987	0.874816	NA
1700082M22Rik	1.82868	0.00262	0.091952	0.577045	NA
1700083H02Rik	0	NA	NA	NA	NA
1700084C06Rik	1.20507	0.001823	0.091944	0.669265	NA
1700084D21Rik	0	NA	NA	NA	NA
1700084E18Rik	7.52574	0.012484	0.092442	0.314274	NA
1700084F23Rik	0	NA	NA	NA	NA
1700084J12Rik	0	NA	NA	NA	NA
1700084M14Rik	0	NA	NA	NA	NA
1700085C21Rik	0	NA	NA	NA	NA
1700085D07Rik	0	NA	NA	NA	NA
1700086D15Rik	0.315234	0.000854	0.091998	0.755783	NA
1700086L19Rik	0	NA	NA	NA	NA
1700086O06Rik	54.814	0.00158	0.087834	0.952204	0.991745
1700086P04Rik	3.07938	0.002185	0.091705	0.786215	NA
1700087I21Rik	11.3374	-0.00708	0.091761	0.494066	NA
1700087M22Rik	0	NA	NA	NA	NA
1700088E04Rik	13.9424	0.015339	0.092695	0.298901	0.731947
1700091H14Rik	0	NA	NA	NA	NA
1700092C02Rik	0	NA	NA	NA	NA
1700092C10Rik	3.73633	-0.00783	0.092265	0.246823	NA
1700092C17Rik	0	NA	NA	NA	NA
1700092E16Rik	0	NA	NA	NA	NA
1700092E19Rik	0	NA	NA	NA	NA
1700092K14Rik	0	NA	NA	NA	NA
1700092M07Rik	1.4943	0.00232	0.091932	0.644385	NA
1700093J21Rik	0.554877	0.000364	0.091992	0.89021	NA
1700093K21Rik	0.655123	-0.00101	0.091979	0.713135	NA
1700094D03Rik	100.783	0.054939	0.105323	0.140637	0.555867
1700094J05Rik	0.114429	-0.00013	0.092012	0.951266	NA
1700094M23Rik	0.072496	0.001092	0.092012	0.861401	NA
1700094M24Rik	0	NA	NA	NA	NA
1700095A13Rik	0	NA	NA	NA	NA
1700095A21Rik	0	NA	NA	NA	NA
1700095B10Rik	0	NA	NA	NA	NA
1700095J03Rik	0	NA	NA	NA	NA
1700095J07Rik	0	NA	NA	NA	NA
1700095J12Rik	0	NA	NA	NA	NA
1700095K22Rik	0	NA	NA	NA	NA
1700096J18Rik	0	NA	NA	NA	NA
1700096K18Rik	49.9314	-0.02257	0.092859	0.328543	0.752675
1700097M23Rik	0	NA	NA	NA	NA
1700097N02Rik	1.02788	-0.00145	0.091979	0.640304	NA
1700099I09Rik	0.929011	0.000218	0.091945	0.93873	NA
1700100I10Rik	0	NA	NA	NA	NA
1700100L14Rik	0	NA	NA	NA	NA
1700101I11Rik	12.3506	-0.01075	0.091792	0.449514	0.826103
1700101I19Rik	0	NA	NA	NA	NA
1700101O22Rik	0	NA	NA	NA	NA
1700102F20Rik	0	NA	NA	NA	NA
1700102H20Rik	1.53592	0.002339	0.091865	0.695253	NA
1700102P08Rik	7.85023	0.014263	0.092906	0.225636	NA
1700104B16Rik	0.339478	0.00048	0.09199	0.884667	NA
1700104L18Rik	0	NA	NA	NA	NA
1700105G05Rik	0	NA	NA	NA	NA
1700105P06Rik	0	NA	NA	NA	NA
1700106O07Rik	0	NA	NA	NA	NA
1700108F19Rik	1.48983	-0.00125	0.091978	0.670725	NA
1700108J01Rik	0	NA	NA	NA	NA
1700108N06Rik	0	NA	NA	NA	NA
1700108N11Rik	0	NA	NA	NA	NA
1700109G14Rik	0	NA	NA	NA	NA
1700109G15Rik	0	NA	NA	NA	NA
1700109H08Rik	46.5249	0.000468	0.087992	0.998503	0.99976
1700109I08Rik	0	NA	NA	NA	NA
1700109K24Rik	0.159975	-0.00013	0.092012	0.951266	NA
1700110C19Rik	0.631321	-0.0015	0.091978	0.676684	NA
1700110I01Rik	0	NA	NA	NA	NA
1700110I07Rik	0	NA	NA	NA	NA
1700110K17Rik	0.612442	-0.00046	0.091945	0.88728	NA
1700111E14Rik	0	NA	NA	NA	NA
1700111N16Rik	0	NA	NA	NA	NA
1700112D23Rik	0.090577	0.00116	0.092013	0.861401	NA
1700112H15Rik	0	NA	NA	NA	NA
1700112J05Rik	0	NA	NA	NA	NA
1700112J16Rik	6.76078	-0.00757	0.091873	0.471267	NA
1700112K13Rik	0	NA	NA	NA	NA
1700112L15Rik	0	NA	NA	NA	NA
1700112M02Rik	0	NA	NA	NA	NA
1700113A16Rik	46.7911	-0.00865	0.089621	0.695266	0.933362
1700113B09Rik	0.491891	0.001442	0.092021	0.599476	NA
1700113B19Rik	0	NA	NA	NA	NA
1700113H08Rik	0.434814	-0.00137	0.092021	0.634498	NA
1700116B05Rik	0	NA	NA	NA	NA
1700116H05Rik	0	NA	NA	NA	NA
1700119H24Rik	7.46577	-0.00694	0.092148	0.319062	NA
1700119I11Rik	0	NA	NA	NA	NA
1700120B22Rik	0.376328	0.000579	0.091995	0.834781	NA
1700120C14Rik	8.1521	0.002376	0.091221	0.847723	NA
1700120C18Rik	0	NA	NA	NA	NA
1700120E14Rik	0	NA	NA	NA	NA
1700120G07Rik	0	NA	NA	NA	NA
1700120G11Rik	0	NA	NA	NA	NA
1700120K04Rik	2.63501	0.002614	0.091888	0.644032	NA
1700120O09Rik	0	NA	NA	NA	NA
1700121C08Rik	0	NA	NA	NA	NA
1700121L03Rik	0	NA	NA	NA	NA
1700121L16Rik	0	NA	NA	NA	NA
1700121N20Rik	0	NA	NA	NA	NA
1700122C19Rik	0	NA	NA	NA	NA
1700122D07Rik	0	NA	NA	NA	NA
1700122E12Rik	2.69695	1.56744e-05	0.091704	0.973469	NA
1700122H20Rik	0	NA	NA	NA	NA
1700122O11Rik	0.114429	-0.00013	0.092012	0.951266	NA
1700123J17Rik	0.159975	-0.00013	0.092012	0.951266	NA
1700123K08Rik	0	NA	NA	NA	NA
1700123L14Rik	0	NA	NA	NA	NA
1700123M08Rik	4.10494	-0.01061	0.092425	0.268406	NA
1700123O12Rik	0	NA	NA	NA	NA
1700123O20Rik	825.824	0.039932	0.079145	0.396914	0.798092
1700123O21Rik	0	NA	NA	NA	NA
1700124L16Rik	1.96515	-0.00062	0.091842	0.913391	NA
1700124M09Rik	0	NA	NA	NA	NA
1700125G02Rik	0	NA	NA	NA	NA
1700125G22Rik	0.161744	-7.65e-05	0.091992	0.951273	NA
1700125H03Rik	0	NA	NA	NA	NA
1700125H20Rik	0	NA	NA	NA	NA
1700126A01Rik	0	NA	NA	NA	NA
1700126G02Rik	0.079665	-0.00111	0.092014	0.766609	NA
1700126H18Rik	0	NA	NA	NA	NA
1700127F24Rik	0	NA	NA	NA	NA
1700128A07Rik	0	NA	NA	NA	NA
1700128E19Rik	0.190198	-0.00139	0.092022	0.596194	NA
1700128F08Rik	0	NA	NA	NA	NA
1700128I11Rik	0	NA	NA	NA	NA
1700129C05Rik	0	NA	NA	NA	NA
1700129L04Rik	0	NA	NA	NA	NA
1810006J02Rik	1.83723	-0.00205	0.091896	0.696765	NA
1810007C17Rik	0	NA	NA	NA	NA
1810007D17Rik	0	NA	NA	NA	NA
1810008B01Rik	0.190198	-0.00139	0.092022	0.596194	NA
1810008I18Rik	1851.15	-0.05812	0.09726	0.201671	0.639848
1810009A15Rik	521.265	-0.02353	0.070923	0.602616	0.902011
1810009J06Rik	0	NA	NA	NA	NA
1810010H24Rik	63.507	-0.02956	0.096517	0.157687	0.582829
1810010K12Rik	0	NA	NA	NA	NA
1810012K08Rik	0.2605	0.001307	0.092017	0.707122	NA
1810012K16Rik	2.85232	-0.00498	0.092128	0.23193	NA
1810013D15Rik	8.49257	0.019135	0.094531	0.048445	NA
1810013L24Rik	2002.06	0.035168	0.059765	0.460241	0.833028
1810014B01Rik	99.052	-0.07927	0.136175	0.03567	0.301983
1810014P07Rik	0.071808	0.00109	0.092012	0.861401	NA
1810017P11Rik	90.137	-0.03479	0.09774	0.169722	0.599377
1810018F18Rik	0	NA	NA	NA	NA
1810019D21Rik	647.625	0.059495	0.098688	0.193225	0.629838
1810019N24Rik	2.18436	0.001467	0.091782	0.828812	NA
1810020O05Rik	0.961104	-0.00358	0.092084	0.308692	NA
1810021B22Rik	19.8913	-0.00471	0.091069	0.737837	0.949001
1810024B03Rik	51.812	0.005701	0.089526	0.794487	0.963702
1810026B05Rik	523.728	0.001439	0.079015	0.983099	0.997924
1810028F09Rik	0	NA	NA	NA	NA
1810030O07Rik	481.461	0.006515	0.073198	0.901542	0.981521
1810034E14Rik	191.651	-0.11239	0.158198	0.045111	0.344126
1810035K13Rik	0	NA	NA	NA	NA
1810037I17Rik	751.127	-0.02623	0.081009	0.525237	0.869784
1810041H14Rik	6.76253	0.002497	0.091379	0.821113	NA
1810044D09Rik	48.3767	0.014739	0.08996	0.55566	0.882687
1810044K17Rik	14.1886	0.006096	0.091913	0.468577	0.838583
1810046K07Rik	76.9345	-0.05468	0.114895	0.013905	0.185195
1810049I09Rik	0	NA	NA	NA	NA
1810049J17Rik	1.82965	0.002703	0.091976	0.532616	NA
1810053B23Rik	46.725	0.002983	0.091225	0.80453	0.965622
1810055G02Rik	2118.3	0.013295	0.084034	0.718501	0.943493
1810058I24Rik	4532.36	-0.02679	0.091034	0.391201	0.79451
1810058N15Rik	0	NA	NA	NA	NA
1810059C17Rik	0.115508	-0.00011	0.092012	0.951266	NA
1810059H22Rik	187.365	-0.05731	0.112274	0.071585	0.424036
1810062G17Rik	16.8138	-0.00836	0.09088	0.62664	0.912299
1810062O18Rik	4.81343	0.002821	0.091739	0.713267	NA
1810063I02Rik	0.072496	0.001092	0.092012	0.861401	NA
1810064F22Rik	84.4959	0.011372	0.089107	0.655396	0.918517
1810065E05Rik	0.258733	0.001326	0.092017	0.708249	NA
1810073O08Rik	2.63109	-0.0018	0.091709	0.815803	NA
2010001A14Rik	58.1786	-0.03081	0.096512	0.178082	0.609363
2010001K21Rik	1.44396	-0.00049	0.09191	0.908155	NA
2010001M07Rik	0	NA	NA	NA	NA
2010003K11Rik	1082.87	0.008511	0.088802	0.736945	0.948704
2010007H06Rik	10.7263	0.002923	0.091083	0.833755	NA
2010008C14Rik	5.4664	-0.00979	0.092154	0.360241	NA
2010009K17Rik	0	NA	NA	NA	NA
2010010A06Rik	1.38389	-0.0059	0.092245	0.106969	NA
2010013B24Rik	1.408	0.001443	0.091851	0.803799	NA
2010016I18Rik	29.3007	0.001394	0.089685	0.955388	0.992655
2010103J01Rik	0.23497	-0.00013	0.092012	0.951265	NA
2010106C02Rik	0.319872	-0.00117	0.092015	0.766605	NA
2010106E10Rik	0	NA	NA	NA	NA
2010106G04Rik	0.407302	-0.00072	0.091998	0.732963	NA
2010109A12Rik	3.64481	-0.00106	0.091664	0.896892	NA
2010109P13Rik	0	NA	NA	NA	NA
2010110E17Rik	0.334502	-0.00013	0.091986	0.922084	NA
2010110G14Rik	0	NA	NA	NA	NA
2010110K18Rik	11.9806	0.002243	0.090652	0.894733	0.981024
2010203P06Rik	0	NA	NA	NA	NA
2010204K13Rik	13.4013	-0.00343	0.090709	0.808019	0.966605
2010300C02Rik	7.85839	0.001787	0.091449	0.862098	NA
2010308F09Rik	2.13845	0.001961	0.091842	0.748756	NA
2010309G21Rik	0	NA	NA	NA	NA
2010310C07Rik	3.8383	0.001438	0.091743	0.843443	NA
2010315B03Rik	614.059	0.046761	0.085433	0.31093	0.738518
2010320M18Rik	209.572	0.043201	0.095751	0.249336	0.68684
2010320O07Rik	2.35018	-0.00396	0.091941	0.504412	NA
2200002A13Rik	0	NA	NA	NA	NA
2200002D01Rik	266.113	-0.02756	0.088225	0.438863	0.820892
2200002J24Rik	0.412278	-0.00032	0.091989	0.945613	NA
2200007N16Rik	0	NA	NA	NA	NA
2210009P08Rik	0	NA	NA	NA	NA
2210010C04Rik	0	NA	NA	NA	NA
2210011K15Rik	1.20497	-0.00224	0.091941	0.596135	NA
2210016F16Rik	1330.88	-0.02707	0.072764	0.567466	0.888542
2210016L21Rik	405.763	-0.0069	0.076829	0.859418	0.976656
2210017I01Rik	0	NA	NA	NA	NA
2210020O09Rik	0.31995	-0.00013	0.092012	0.951264	NA
2210039B01Rik	53.0403	-1.25913	0.36853	2.52343e-05	0.002745
2210404E10Rik	0.620615	0.001087	0.09201	0.850894	NA
2210406H18Rik	19.7228	0.00873	0.090279	0.665418	0.922993
2210406O10Rik	14.5662	0.006895	0.091348	0.603446	0.902516
2210407C18Rik	0.183029	-0.00018	0.091992	0.951273	NA
2210408F21Rik	249.504	-0.04285	0.097424	0.215583	0.657981
2210408I21Rik	76.659	-0.00422	0.086638	0.884763	0.980946
2210409D07Rik	0	NA	NA	NA	NA
2210409E12Rik	0	NA	NA	NA	NA
2210411M09Rik	0	NA	NA	NA	NA
2210412B16Rik	3.86843	-0.00497	0.091789	0.569407	NA
2210414B05Rik	0	NA	NA	NA	NA
2210414F02Rik	0	NA	NA	NA	NA
2210417A02Rik	52.001	-0.03841	0.099042	0.161422	0.589075
2210418O10Rik	425.945	-0.04234	0.101057	0.140439	0.555582
2210420H20Rik	0	NA	NA	NA	NA
2300002M23Rik	0	NA	NA	NA	NA
2300003K06Rik	0	NA	NA	NA	NA
2300009A05Rik	234.485	-0.05025	0.096584	0.221998	0.662419
2310001H17Rik	256.409	-0.00187	0.080709	0.960998	0.992693
2310001K20Rik	0	NA	NA	NA	NA
2310001K24Rik	2.01915	-0.00214	0.091969	0.577664	NA
2310002D06Rik	0	NA	NA	NA	NA
2310002F09Rik	0.653303	0.001109	0.092009	0.848291	NA
2310002L09Rik	0	NA	NA	NA	NA
2310003L06Rik	0	NA	NA	NA	NA
2310003N18Rik	0	NA	NA	NA	NA
2310005A03Rik	1.78355	-0.00024	0.092011	0.919695	NA
2310005E17Rik	0	NA	NA	NA	NA
2310008N11Rik	0.110533	-0.00118	0.092015	0.766609	NA
2310009B15Rik	121.621	-0.04295	0.0938	0.275733	0.711009
2310010J17Rik	83.6238	-0.03991	0.096928	0.227421	0.669203
2310011J03Rik	650.681	-0.02092	0.079157	0.624493	0.911275
2310014F06Rik	4.44991	0.002235	0.091714	0.78039	NA
2310015A10Rik	70.234	0.000443	0.085474	0.990127	0.998992
2310015A16Rik	376.067	-0.02979	0.094237	0.27793	0.713596
2310015D24Rik	0.217487	0.001536	0.092024	0.599472	NA
2310015K22Rik	0	NA	NA	NA	NA
2310016D03Rik	0	NA	NA	NA	NA
2310016D23Rik	0	NA	NA	NA	NA
2310016G11Rik	9.36936	0.001995	0.091793	0.760851	NA
2310020H05Rik	0	NA	NA	NA	NA
2310022A10Rik	345.558	0.105048	0.106696	0.07566	0.434004
2310022B05Rik	948.431	-0.00409	0.084139	0.90481	0.981982
2310026I22Rik	0	NA	NA	NA	NA
2310026L22Rik	0.458014	0.000953	0.091994	0.703017	NA
2310030A07Rik	0	NA	NA	NA	NA
2310030G06Rik	524.037	-0.04698	0.09531	0.246657	0.684073
2310033P09Rik	240.207	0.019439	0.079613	0.6519	0.917615
2310034C09Rik	0	NA	NA	NA	NA
2310034G01Rik	2.07847	-0.00146	0.091845	0.800414	NA
2310034O05Rik	211.032	1.31965	0.284464	1.49064e-07	4.07102e-05
2310039H08Rik	756.097	0.020979	0.083413	0.568631	0.889368
2310039L15Rik	0.2168	0.001549	0.092024	0.600214	NA
2310040G07Rik	0	NA	NA	NA	NA
2310040G24Rik	54.7273	0.000961	0.089718	0.963413	0.99288
2310043L19Rik	0.110533	-0.00118	0.092015	0.766609	NA
2310043M15Rik	7.1106	0.001638	0.091621	0.857801	NA
2310043O21Rik	0	NA	NA	NA	NA
2310043P16Rik	18.0691	0.000498	0.090081	0.980943	0.997018
2310044K18Rik	0	NA	NA	NA	NA
2310046K23Rik	0	NA	NA	NA	NA
2310047D07Rik	1.60525	-0.00324	0.091913	0.576246	NA
2310050C09Rik	0	NA	NA	NA	NA
2310057J18Rik	0	NA	NA	NA	NA
2310057M21Rik	185.864	0.010198	0.081993	0.792114	0.962436
2310057N15Rik	0	NA	NA	NA	NA
2310058D17Rik	35.253	0.029384	0.095612	0.210026	0.651612
2310061I04Rik	719.274	-0.01545	0.074318	0.729939	0.946373
2310061N02Rik	0	NA	NA	NA	NA
2310065F04Rik	0	NA	NA	NA	NA
2310067P03Rik	0.228857	-0.00013	0.092012	0.951265	NA
2310068J16Rik	7.36377	0.001887	0.091461	0.840709	NA
2310069B03Rik	0.289983	0.001645	0.092027	0.527404	NA
2310074N15Rik	0.589582	-0.00093	0.091974	0.742441	NA
2310075C17Rik	0	NA	NA	NA	NA
2310079G19Rik	0	NA	NA	NA	NA
2310081O03Rik	0	NA	NA	NA	NA
2400006E01Rik	0	NA	NA	NA	NA
2410002F23Rik	715.802	-0.08438	0.088191	0.124389	0.530545
2410003I16Rik	0	NA	NA	NA	NA
2410003L11Rik	1.89899	-0.0066	0.092215	0.221645	NA
2410004B18Rik	240.798	0.007987	0.079377	0.838878	0.973088
2410004I01Rik	0.276172	-0.00012	0.091992	0.951271	NA
2410004P03Rik	0.831732	0.000361	0.091969	0.921606	NA
2410006H16Rik	440.782	0.811311	0.218031	8.30963e-06	0.001155
2410012E07Rik	0	NA	NA	NA	NA
2410017I17Rik	0	NA	NA	NA	NA
2410018L13Rik	2.46034	0.002299	0.091794	0.760101	NA
2410021H03Rik	0	NA	NA	NA	NA
2410022M11Rik	58.4791	-0.00518	0.089397	0.814637	0.968124
2410024N13Rik	0	NA	NA	NA	NA
2410080I02Rik	0.115508	-0.00011	0.092012	0.951266	NA
2410124H12Rik	0	NA	NA	NA	NA
2410131K14Rik	359.151	0.084307	0.125001	0.08067	0.445799
2410137M14Rik	0.115508	-0.00011	0.092012	0.951266	NA
2410141K09Rik	0	NA	NA	NA	NA
2410152P15Rik	0	NA	NA	NA	NA
2500002B13Rik	50.2362	-0.00961	0.088934	0.686877	0.929906
2500004C02Rik	58.9451	0.025473	0.091736	0.377761	0.785773
2510002D24Rik	316.262	-0.05753	0.097097	0.206806	0.648538
2510009E07Rik	766.335	-0.05906	0.094607	0.213327	0.654762
2510016D11Rik	47.7766	0.011777	0.089208	0.641391	0.914166
2510017J16Rik	3.68576	0.003279	0.091853	0.618674	NA
2510039O18Rik	1170.06	0.089074	0.084115	0.104868	0.494523
2510046G10Rik	28.9357	-0.00508	0.090413	0.782005	0.959963
2600002D14Rik	0.114429	-0.00013	0.092012	0.951266	NA
2600006K01Rik	0.719804	0.002994	0.092024	0.390582	NA
2600014E21Rik	0.189981	0.001007	0.09201	0.861403	NA
2610001A08Rik	0	NA	NA	NA	NA
2610001J05Rik	882.072	0.009077	0.06797	0.844372	0.974085
2610002M06Rik	1093.85	0.006345	0.078027	0.878262	0.980623
2610005L07Rik	565.339	0.005729	0.082254	0.87949	0.980687
2610008E11Rik	387.801	-0.14293	0.129083	0.035321	0.301284
2610011E03Rik	0	NA	NA	NA	NA
2610012C04Rik	0.221065	-0.00142	0.092023	0.561612	NA
2610016A17Rik	0.708004	0.002745	0.092059	0.308704	NA
2610017A05Rik	12.7458	0.000121	0.090515	0.994495	0.999246
2610020C07Rik	7.24224	-0.00217	0.091233	0.856261	NA
2610021A01Rik	381.323	-0.11176	0.120905	0.064512	0.40449
2610024D14Rik	0	NA	NA	NA	NA
2610027F03Rik	0	NA	NA	NA	NA
2610027K06Rik	1.70978	0.002637	0.091836	0.691602	NA
2610028D06Rik	5.95792	-0.00915	0.092047	0.395879	NA
2610028E06Rik	0.261789	0.001306	0.092017	0.708249	NA
2610028H24Rik	0	NA	NA	NA	NA
2610034O05Rik	0	NA	NA	NA	NA
2610035D17Rik	24.51	-0.00877	0.091227	0.590069	0.897652
2610035F20Rik	0	NA	NA	NA	NA
2610037D02Rik	67.4775	0.025827	0.091539	0.382976	0.787553
2610042L04Rik	0	NA	NA	NA	NA
2610044O15Rik8	262.143	-0.04674	0.094473	0.259039	0.69599
2610105M22Rik	0	NA	NA	NA	NA
2610203C22Rik	24.7871	-0.01812	0.092426	0.344806	0.763201
2610204G07Rik	0.324817	0.000863	0.091996	0.74489	NA
2610206C17Rik	1.40564	0.0015	0.091911	0.756897	NA
2610300A13Rik	0	NA	NA	NA	NA
2610300M13Rik	0.072496	0.001092	0.092012	0.861401	NA
2610301B20Rik	182.459	-0.07556	0.116116	0.103314	0.4915
2610303G11Rik	0	NA	NA	NA	NA
2610306M01Rik	55.9061	0.013967	0.088656	0.615243	0.906427
2610306O10Rik	15.129	-0.00431	0.091187	0.753375	0.953944
2610307P16Rik	2.11363	0.00298	0.09187	0.668181	NA
2610316D01Rik	0	NA	NA	NA	NA
2610318M16Rik	0	NA	NA	NA	NA
2610318N02Rik	7.36898	0.005493	0.091491	0.653326	NA
2610507B11Rik	7386.73	-0.01086	0.057992	0.801397	0.965403
2610507I01Rik	260.259	-0.15018	0.148546	0.032489	0.28926
2610509F24Rik	0	NA	NA	NA	NA
2610528A11Rik	2.36479	0.001097	0.091793	0.863366	NA
2610528J11Rik	261.923	-0.94743	0.250816	6.46751e-06	0.000977
2700029L08Rik	1.97374	-0.00532	0.092036	0.390407	NA
2700033N17Rik	7.58954	0.000613	0.091365	0.957047	NA
2700038G22Rik	56.6658	0.002892	0.088384	0.910745	0.982731
2700046A07Rik	1.31822	-0.00069	0.091876	0.892067	NA
2700046G09Rik	34.5058	-0.00728	0.090243	0.707226	0.938754
2700049A03Rik	213.152	0.001013	0.081664	0.981615	0.997169
2700054A10Rik	4.33155	0.013249	0.093174	0.07101	NA
2700062C07Rik	276.077	0.024398	0.082159	0.554207	0.88205
2700068H02Rik	2.3114	-0.00105	0.091779	0.874617	NA
2700069I18Rik	3.28796	-0.00275	0.091921	0.589958	NA
2700078F05Rik	0.089935	-0.00112	0.092014	0.766609	NA
2700080J24Rik	0.079665	-0.00111	0.092014	0.766609	NA
2700081O15Rik	217.906	0.033522	0.092812	0.318576	0.745307
2700089I24Rik	0.090577	0.00116	0.092013	0.861401	NA
2700097O09Rik	365.253	0.03211	0.07776	0.489453	0.85155
2700099C18Rik	95.6947	0.00482	0.087611	0.867649	0.977763
2810001G20Rik	63.0111	-0.03262	0.096265	0.207823	0.649375
2810002D19Rik	71.6319	-0.02367	0.091587	0.392605	0.795511
2810004N23Rik	1020.43	-0.01334	0.071599	0.766218	0.955588
2810006K23Rik	299.689	-0.15033	0.153338	0.032081	0.287578
2810013P06Rik	305.005	0.073763	0.112236	0.118519	0.519863
2810021J22Rik	114.749	0.015488	0.08554	0.659312	0.920247
2810025M15Rik	199.147	-0.0322	0.086871	0.41789	0.810944
2810029C07Rik	7.30431	0.00473	0.091744	0.587556	NA
2810030D12Rik	59.8665	0.008143	0.087993	0.764272	0.955588
2810032G03Rik	1.98455	0.000862	0.091784	0.897227	NA
2810039B14Rik	32.5453	-0.04003	0.10164	0.089373	0.465676
2810047C21Rik1	1.02986	-0.00015	0.092012	0.951261	NA
2810049E08Rik	0	NA	NA	NA	NA
2810402E24Rik	190.232	-0.0735	0.118293	0.093952	0.474681
2810403D21Rik	45.6661	0.01184	0.090218	0.594271	0.899205
2810403G07Rik	1.87835	0.001889	0.09194	0.64538	NA
2810404F17Rik	0	NA	NA	NA	NA
2810404M03Rik	0	NA	NA	NA	NA
2810405F15Rik	0	NA	NA	NA	NA
2810405F17Rik	28.2227	0.003327	0.089398	0.880673	0.980749
2810407A14Rik	1.7088	0.010466	0.092822	0.013637	NA
2810408A11Rik	5.81002	0.001555	0.091339	0.893073	NA
2810408I11Rik	106.268	-0.01214	0.089244	0.629391	0.912324
2810410L24Rik	61.0733	-0.02918	0.094859	0.246138	0.683599
2810414N06Rik	87.2847	-0.01143	0.088023	0.675208	0.925909
2810428J06Rik	3.76978	-0.00709	0.09222	0.245064	NA
2810429I04Rik	2.00176	-0.00356	0.0919	0.573571	NA
2810430I11Rik	3.49264	0.003251	0.091632	0.73219	NA
2810432F15Rik	0	NA	NA	NA	NA
2810433D01Rik	0	NA	NA	NA	NA
2810442N19Rik	1.41327	0.002314	0.091958	0.590457	NA
2810454H06Rik	14.0177	-0.00642	0.091369	0.628661	0.912324
2810455O05Rik	5.28313	-0.00194	0.091452	0.84768	NA
2810457G06Rik	0.682626	0.002821	0.092035	0.37902	NA
2810459M11Rik	2841.04	-0.01412	0.064354	0.761016	0.955223
2810471M01Rik	0	NA	NA	NA	NA
2900002M20Rik	0	NA	NA	NA	NA
2900005J15Rik	176.165	-0.01377	0.083689	0.707513	0.938754
2900009J06Rik	14.772	0.025082	0.095207	0.171772	0.600893
2900018N21Rik	3.27572	-0.01503	0.093644	0.025943	NA
2900022M07Rik	0	NA	NA	NA	NA
2900024D18Rik	0	NA	NA	NA	NA
2900026A02Rik	5657.36	0.018583	0.079065	0.621892	0.909525
2900027M19Rik	0	NA	NA	NA	NA
2900035J10Rik	0	NA	NA	NA	NA
2900037B21Rik	0	NA	NA	NA	NA
2900040C04Rik	0	NA	NA	NA	NA
2900041M22Rik	0.636951	0.000768	0.091977	0.819508	NA
2900042G08Rik	0	NA	NA	NA	NA
2900042K21Rik	0.089935	-0.00112	0.092014	0.766609	NA
2900045O20Rik	0.071808	0.00109	0.092012	0.861401	NA
2900052L18Rik	74.5322	-0.03502	0.096603	0.219608	0.660396
2900052N01Rik	0	NA	NA	NA	NA
2900057B20Rik	0	NA	NA	NA	NA
2900060B14Rik	1.04761	-0.00111	0.091937	0.77633	NA
2900060N12Rik	0.242051	0.000576	0.091994	0.862566	NA
2900064F13Rik	0.277939	-9.58e-05	0.091992	0.951271	NA
2900064K03Rik	0	NA	NA	NA	NA
2900069G24Rik	0	NA	NA	NA	NA
2900072N19Rik	0	NA	NA	NA	NA
2900076A07Rik	124.227	-0.00537	0.08265	0.882017	0.980749
2900076G11Rik	0.438556	0.001566	0.092019	0.643034	NA
2900078I11Rik	0.071808	0.00109	0.092012	0.861401	NA
2900079G21Rik	0	NA	NA	NA	NA
2900089D17Rik	49.2172	-0.01193	0.090875	0.547528	0.879501
2900092C05Rik	0	NA	NA	NA	NA
2900092N22Rik	0.072496	0.001092	0.092012	0.861401	NA
2900092O11Rik	0.162431	-7.04e-05	0.091992	0.951273	NA
2900093K20Rik	27.3645	0.015103	0.091231	0.4782	0.844832
2900097C17Rik	6116.99	0.083177	0.055122	0.067896	0.413968
3000002C10Rik	120.564	0.018337	0.088268	0.555159	0.882484
3010001F23Rik	0.638545	-0.00023	0.091983	0.940254	NA
3010003L21Rik	19.0007	0.004706	0.090287	0.802276	0.965403
3100003L05Rik	0	NA	NA	NA	NA
3110001I22Rik	80.092	0.025677	0.091357	0.389662	0.793733
3110004A20Rik	0	NA	NA	NA	NA
3110006O06Rik	0.601779	-0.00019	0.091977	0.926675	NA
3110009E18Rik	13.5287	-0.00807	0.09114	0.603088	0.902372
3110009F21Rik	0.399829	0.000841	0.091998	0.697006	NA
3110009M11Rik	0.349956	0.000915	0.092009	0.861406	NA
3110015C05Rik	0	NA	NA	NA	NA
3110018I06Rik	0	NA	NA	NA	NA
3110021N24Rik	4.30115	-0.01198	0.092854	0.131692	NA
3110031N09Rik	0	NA	NA	NA	NA
3110039M20Rik	0	NA	NA	NA	NA
3110040M04Rik	0	NA	NA	NA	NA
3110040N11Rik	269.491	0.026418	0.086841	0.482269	0.846636
3110043J17Rik	0	NA	NA	NA	NA
3110045C21Rik	97.7838	-0.01981	0.093119	0.290853	0.726712
3110053B16Rik	10.9484	0.012132	0.092182	0.3716	NA
3110056K07Rik	122.089	0.021187	0.088973	0.491139	0.85238
3110062G12Rik	0.909604	-0.00065	0.091935	0.856041	NA
3110067C02Rik	6.43697	0.002709	0.091577	0.779808	NA
3110070M22Rik	19.857	-0.01432	0.092475	0.325528	0.750398
3110080E11Rik	0	NA	NA	NA	NA
3110080O07Rik	0.337711	0.000437	0.091993	0.892555	NA
3110082I17Rik	230.046	-0.00865	0.089295	0.719867	0.943789
3110082J24Rik	0	NA	NA	NA	NA
3110083C13Rik	2.72885	0.001612	0.09165	0.852835	NA
3110099E03Rik	0	NA	NA	NA	NA
3200001D21Rik	0	NA	NA	NA	NA
3222401L13Rik	16.5112	-0.0058	0.091047	0.694146	0.932824
3300002A11Rik	0	NA	NA	NA	NA
3300002I08Rik	11.4987	-0.01173	0.091976	0.409788	NA
3300002P13Rik	0	NA	NA	NA	NA
3300005D01Rik	16.1396	0.019082	0.093289	0.261353	0.698452
3425401B19Rik	0.849018	0.000789	0.091948	0.85579	NA
3632454L22Rik	0.072496	0.001092	0.092012	0.861401	NA
3732407C23Rik	0	NA	NA	NA	NA
3830403N18Rik	2.3417	0.00311	0.091895	0.609504	NA
3830406C13Rik	618.837	-0.07717	0.094354	0.146997	0.565578
3830408C21Rik	15.7285	-0.00158	0.09095	0.910143	0.982731
3830417A13Rik	0	NA	NA	NA	NA
3830422I06Rik	0	NA	NA	NA	NA
3830432H09Rik	4.76247	-0.00126	0.091658	0.859719	NA
3930402G23Rik	30.7126	0.001342	0.089788	0.949286	0.991433
4430402I18Rik	41.9741	-0.04623	0.106489	0.048677	0.356248
4631405J19Rik	0.2605	0.001307	0.092017	0.707122	NA
4631422I05Rik	0	NA	NA	NA	NA
4632404H12Rik	253.213	-0.0224	0.086131	0.533939	0.872922
4632404M16Rik	0	NA	NA	NA	NA
4632411P08Rik	1.4967	-0.00253	0.091931	0.610965	NA
4632415L05Rik	403.735	-0.03561	0.078166	0.419027	0.810944
4632418H02Rik	9.63678	0.000634	0.091359	0.951561	NA
4632427E13Rik	113.132	0.110701	0.161882	0.041135	0.327441
4632428C04Rik	25.6339	-0.02308	0.094262	0.217747	0.659167
4632432E15Rik	0.47509	-0.00106	0.091984	0.726208	NA
4632433K11Rik	1.76228	-0.00015	0.092012	0.95126	NA
4633401B06Rik	25.3654	-0.04526	0.107051	0.0215	0.237032
4731419I09Rik	0.693202	-0.00095	0.091957	0.774483	NA
4732414G09Rik	0.079665	-0.00111	0.092014	0.766609	NA
4732416N19Rik	25.7771	0.00929	0.090819	0.610012	0.905119
4732419C18Rik	182.334	-0.4685	0.423081	0.00524	0.104311
4732440D04Rik	88.6974	0.012033	0.085713	0.717373	0.943433
4732463B04Rik	14.8101	-0.00466	0.091329	0.708562	0.93897
4732465J04Rik	373.877	0.009278	0.085586	0.777418	0.958884
4732471J01Rik	18.2524	-0.00775	0.090948	0.635262	0.913324
4732487G21Rik	0.427644	-0.00014	0.091988	0.945501	NA
4732490B19Rik	1.04204	0.001944	0.09198	0.590029	NA
4732491K20Rik	35.8756	-0.02796	0.095505	0.197316	0.635815
4732496C06Rik	25.6351	0.002778	0.090353	0.87831	0.980623
4831440D22Rik	0	NA	NA	NA	NA
4833403J16Rik	25.1571	-0.01861	0.091863	0.39799	0.798611
4833404L02Rik	0.159975	-0.00013	0.092012	0.951266	NA
4833405L11Rik	0.159331	-0.00136	0.09202	0.634502	NA
4833407H14Rik	15.7784	0.020558	0.09338	0.278954	0.714445
4833408A19Rik	15.4917	-0.00609	0.091308	0.652038	0.917615
4833411C07Rik	292.259	-0.04792	0.106823	0.06401	0.402606
4833412C05Rik	0.695907	0.002993	0.092072	0.239749	NA
4833412C15Rik	0.708376	0.000589	0.091972	0.807806	NA
4833412K13Rik	5.88571	-0.01278	0.092915	0.147708	NA
4833413E03Rik	0	NA	NA	NA	NA
4833413G10Rik	82.0745	0.096244	0.169597	0.015645	0.198539
4833415N18Rik	0	NA	NA	NA	NA
4833417C18Rik	8.92298	-0.00784	0.091679	0.522733	NA
4833418N02Rik	105.795	-0.00247	0.085831	0.931844	0.987956
4833418N17Rik	0	NA	NA	NA	NA
4833419F23Rik	8.80124	0.009556	0.091757	0.476201	NA
4833419O12Rik	0	NA	NA	NA	NA
4833420G17Rik	1194.36	-0.03315	0.084582	0.428014	0.814551
4833421G17Rik	0.467963	-0.00016	0.092012	0.951263	NA
4833421K07Rik	0	NA	NA	NA	NA
4833422C13Rik	109.952	0.030338	0.091565	0.363202	0.776403
4833422M21Rik	0.825692	0.000141	0.091951	0.983946	NA
4833427F10Rik	0.110533	-0.00118	0.092015	0.766609	NA
4833427G06Rik	0.143617	0.001374	0.092018	0.709378	NA
4833428L15Rik	0	NA	NA	NA	NA
4833438C02Rik	72.1264	0.003976	0.087184	0.887914	0.981024
4833439L19Rik	2937.04	0.112249	0.096068	0.059734	0.389232
4833445I07Rik	18.7974	0.00924	0.090838	0.609884	0.905099
4921501I09Rik	0.159975	-0.00013	0.092012	0.951266	NA
4921504A21Rik	0.51689	-0.00039	0.091982	0.860661	NA
4921504E06Rik	0.159331	-0.00136	0.09202	0.634502	NA
4921507G05Rik	0	NA	NA	NA	NA
4921507P07Rik	9.38728	-0.0084	0.091368	0.563322	NA
4921508D12Rik	0.143617	0.001374	0.092018	0.709378	NA
4921508M14Rik	0	NA	NA	NA	NA
4921509A06Rik	0	NA	NA	NA	NA
4921509C19Rik	0.110533	-0.00118	0.092015	0.766609	NA
4921509O07Rik	0	NA	NA	NA	NA
4921511C10Rik	0	NA	NA	NA	NA
4921511C20Rik	0	NA	NA	NA	NA
4921511E07Rik	0	NA	NA	NA	NA
4921511I17Rik	0	NA	NA	NA	NA
4921513H07Rik	0	NA	NA	NA	NA
4921513I03Rik	0.117485	-0.00012	0.092012	0.951266	NA
4921513I08Rik	0	NA	NA	NA	NA
4921514A10Rik	1.87186	-0.0057	0.092113	0.309632	NA
4921515E04Rik	0	NA	NA	NA	NA
4921515L22Rik	0	NA	NA	NA	NA
4921516A02Rik	4.36477	-0.00965	0.092545	0.138245	NA
4921517D16Rik	0	NA	NA	NA	NA
4921517D22Rik	0	NA	NA	NA	NA
4921518K17Rik	0	NA	NA	NA	NA
4921520N01Rik	0	NA	NA	NA	NA
4921521D15Rik	0	NA	NA	NA	NA
4921522A10Rik	0	NA	NA	NA	NA
4921522P10Rik	0	NA	NA	NA	NA
4921523L03Rik	0.071808	0.00109	0.092012	0.861401	NA
4921524J17Rik	307.792	0.216129	0.248249	0.015391	0.196812
4921524L21Rik	0	NA	NA	NA	NA
4921525O09Rik	0.592854	-0.00053	0.091982	0.822636	NA
4921527H02Rik	0	NA	NA	NA	NA
4921528I07Rik	0.296663	0.001374	0.092019	0.654376	NA
4921529L05Rik	2.65629	-0.00124	0.091768	0.851052	NA
4921531C22Rik	59.9661	-0.02422	0.091677	0.384948	0.789172
4921531P14Rik	0	NA	NA	NA	NA
4921533I20Rik	0	NA	NA	NA	NA
4921534A09Rik	8.77907	0.001174	0.091285	0.92069	NA
4921534H16Rik	0	NA	NA	NA	NA
4921536K21Rik	3.84534	0.000961	0.091691	0.920419	NA
4921539E11Rik	0	NA	NA	NA	NA
4921539H07Rik	0	NA	NA	NA	NA
4922502N22Rik	0	NA	NA	NA	NA
4930401A07Rik	0	NA	NA	NA	NA
4930401C15Rik	0	NA	NA	NA	NA
4930401G09Rik	0	NA	NA	NA	NA
4930401O10Rik	0	NA	NA	NA	NA
4930401O12Rik	0.072496	0.001092	0.092012	0.861401	NA
4930402C01Rik	0	NA	NA	NA	NA
4930402D18Rik	2.42858	-0.00326	0.092043	0.347626	NA
4930402F06Rik	0	NA	NA	NA	NA
4930402F11Rik	0	NA	NA	NA	NA
4930402H05Rik	0	NA	NA	NA	NA
4930402H24Rik	1644.02	-0.03399	0.075275	0.456855	0.831116
4930402K13Rik	0	NA	NA	NA	NA
4930403D09Rik	0	NA	NA	NA	NA
4930403O18Rik	0	NA	NA	NA	NA
4930403P22Rik	0	NA	NA	NA	NA
4930404A05Rik	0	NA	NA	NA	NA
4930404A12Rik	0.697334	0.001235	0.091982	0.681852	NA
4930404H11Rik	46.5027	-0.03309	0.099445	0.048025	0.353421
4930404H24Rik	0	NA	NA	NA	NA
4930404I05Rik	2.2074	-0.00055	0.091824	0.929956	NA
4930404I20Rik	0	NA	NA	NA	NA
4930404K13Rik	0	NA	NA	NA	NA
4930404N11Rik	2.71037	-0.00276	0.09182	0.683047	NA
4930404O17Rik	0	NA	NA	NA	NA
4930405A10Rik	0	NA	NA	NA	NA
4930405A21Rik	5.95716	-0.00975	0.092126	0.373762	NA
4930405D01Rik	0	NA	NA	NA	NA
4930405D11Rik	0	NA	NA	NA	NA
4930405G09Rik	0	NA	NA	NA	NA
4930405H06Rik	0	NA	NA	NA	NA
4930405J17Rik	0	NA	NA	NA	NA
4930405L22Rik	0	NA	NA	NA	NA
4930405N21Rik	0	NA	NA	NA	NA
4930405O22Rik	0.441615	0.000937	0.091993	0.726633	NA
4930406D18Rik	0	NA	NA	NA	NA
4930407G08Rik	0	NA	NA	NA	NA
4930407I10Rik	0.089935	-0.00112	0.092014	0.766609	NA
4930407I19Rik	0	NA	NA	NA	NA
4930408K08Rik	0	NA	NA	NA	NA
4930408O17Rik	0.25942	0.001304	0.092017	0.707122	NA
4930412B13Rik	0	NA	NA	NA	NA
4930412C18Rik	123.798	-0.70422	0.30163	0.000635	0.027323
4930412E21Rik	0	NA	NA	NA	NA
4930412F09Rik	0	NA	NA	NA	NA
4930412F12Rik	1.24537	0.002796	0.092037	0.530579	NA
4930412L05Rik	0	NA	NA	NA	NA
4930412M03Rik	6.02875	-0.0023	0.091567	0.805296	NA
4930412O13Rik	0.619513	0.002258	0.092013	0.477279	NA
4930413E15Rik	0	NA	NA	NA	NA
4930413F20Rik	0	NA	NA	NA	NA
4930413G21Rik	1.38906	-0.00498	0.092125	0.235008	NA
4930414F18Rik	0	NA	NA	NA	NA
4930414N06Rik	0	NA	NA	NA	NA
4930415C11Rik	0	NA	NA	NA	NA
4930415H17Rik	0	NA	NA	NA	NA
4930415L06Rik	0	NA	NA	NA	NA
4930415O11Rik	0	NA	NA	NA	NA
4930415O20Rik	0.152161	-1.51e-05	0.091992	0.951273	NA
4930415P13Rik	0.072496	0.001092	0.092012	0.861401	NA
4930417H01Rik	4.72811	0.006067	0.091825	0.517674	NA
4930417O13Rik	1.64384	0.002816	0.091925	0.611866	NA
4930417O22Rik	0	NA	NA	NA	NA
4930419G24Rik	0	NA	NA	NA	NA
4930420G21Rik	0	NA	NA	NA	NA
4930420N18Rik	0	NA	NA	NA	NA
4930421C12Rik	0	NA	NA	NA	NA
4930421P07Rik	0	NA	NA	NA	NA
4930422C21Rik	0	NA	NA	NA	NA
4930422I22Rik	0	NA	NA	NA	NA
4930422M22Rik	0.110533	-0.00118	0.092015	0.766609	NA
4930423C22Rik	0	NA	NA	NA	NA
4930423D22Rik	0.117485	-0.00012	0.092012	0.951266	NA
4930423D24Rik	0	NA	NA	NA	NA
4930423M02Rik	0.089935	-0.00112	0.092014	0.766609	NA
4930425K10Rik	0	NA	NA	NA	NA
4930425K24Rik	0.232993	-0.00013	0.092012	0.951265	NA
4930425L21Rik	0	NA	NA	NA	NA
4930425O10Rik	0	NA	NA	NA	NA
4930425P05Rik	0.117485	-0.00012	0.092012	0.951266	NA
4930426D05Rik	2.77273	0.000195	0.091762	0.972998	NA
4930426I24Rik	0.625483	0.001851	0.091996	0.549415	NA
4930426L09Rik	3.82456	0.001764	0.091625	0.843015	NA
4930428D20Rik	0	NA	NA	NA	NA
4930428E07Rik	0	NA	NA	NA	NA
4930428N03Rik	0.169601	-0.00134	0.09202	0.621497	NA
4930428O21Rik	0	NA	NA	NA	NA
4930429C20Rik	0	NA	NA	NA	NA
4930429D17Rik	0	NA	NA	NA	NA
4930429F24Rik	0.6979	-0.0002	0.092011	0.945466	NA
4930429H19Rik	0	NA	NA	NA	NA
4930429P21Rik	0	NA	NA	NA	NA
4930430E12Rik	22.7082	0.003161	0.090006	0.875183	0.979026
4930430F08Rik	178.445	-0.05658	0.098868	0.193638	0.629838
4930430F21Rik	0	NA	NA	NA	NA
4930430O22Rik	0	NA	NA	NA	NA
4930431F10Rik	0	NA	NA	NA	NA
4930431F12Rik	0	NA	NA	NA	NA
4930431L21Rik	0	NA	NA	NA	NA
4930431P03Rik	3.38004	0.008592	0.09254	0.040022	NA
4930431P19Rik	27.3814	0.006492	0.089487	0.769263	0.955588
4930431P22Rik	0	NA	NA	NA	NA
4930432B10Rik	2.86734	0.003316	0.091787	0.661418	NA
4930432E11Rik	0.419511	-0.00149	0.092026	0.51498	NA
4930432H08Rik	0	NA	NA	NA	NA
4930432J09Rik	0.741426	0.00048	0.091981	0.86137	NA
4930432K21Rik	5.03571	0.006425	0.091842	0.506842	NA
4930432L08Rik	0	NA	NA	NA	NA
4930432M17Rik	0	NA	NA	NA	NA
4930432O09Rik	0	NA	NA	NA	NA
4930433B08Rik	0	NA	NA	NA	NA
4930433E05Rik	0	NA	NA	NA	NA
4930433I11Rik	0	NA	NA	NA	NA
4930433J02Rik	0	NA	NA	NA	NA
4930433N12Rik	0.179871	-0.00138	0.092021	0.608047	NA
4930434B07Rik	0	NA	NA	NA	NA
4930434F21Rik	0	NA	NA	NA	NA
4930434J06Rik	0	NA	NA	NA	NA
4930434O05Rik	0	NA	NA	NA	NA
4930435C17Rik	0	NA	NA	NA	NA
4930435F18Rik	0	NA	NA	NA	NA
4930435M08Rik	0	NA	NA	NA	NA
4930435N07Rik	0	NA	NA	NA	NA
4930437M23Rik	0	NA	NA	NA	NA
4930438A08Rik	0	NA	NA	NA	NA
4930438E09Rik	0	NA	NA	NA	NA
4930439A04Rik	0	NA	NA	NA	NA
4930439D14Rik	1.34723	0.001419	0.09184	0.810816	NA
4930440C22Rik	0	NA	NA	NA	NA
4930440I19Rik	0.493342	-0.00109	0.092008	0.558432	NA
4930441H08Rik	0	NA	NA	NA	NA
4930441J16Rik	0	NA	NA	NA	NA
4930442G10Rik	0	NA	NA	NA	NA
4930442G15Rik	0.079665	-0.00111	0.092014	0.766609	NA
4930442H23Rik	0	NA	NA	NA	NA
4930442J19Rik	0	NA	NA	NA	NA
4930442L01Rik	0	NA	NA	NA	NA
4930442P19Rik	0	NA	NA	NA	NA
4930443G03Rik	0	NA	NA	NA	NA
4930443O20Rik	0.458794	-0.00019	0.092012	0.951262	NA
4930444A19Rik	0	NA	NA	NA	NA
4930444E06Rik	0	NA	NA	NA	NA
4930444F02Rik	0	NA	NA	NA	NA
4930444G20Rik	0	NA	NA	NA	NA
4930444K16Rik	0	NA	NA	NA	NA
4930444P10Rik	0	NA	NA	NA	NA
4930445B16Rik	0	NA	NA	NA	NA
4930445E18Rik	0.183029	-0.00018	0.091992	0.951273	NA
4930445N06Rik	0	NA	NA	NA	NA
4930445N08Rik	0	NA	NA	NA	NA
4930445N18Rik	0.306736	0.000756	0.091996	0.776632	NA
4930447A16Rik	0	NA	NA	NA	NA
4930447C04Rik	0	NA	NA	NA	NA
4930447C11Rik	0	NA	NA	NA	NA
4930447F04Rik	0	NA	NA	NA	NA
4930447F24Rik	0.469076	0.00177	0.092033	0.418138	NA
4930447J18Rik	0	NA	NA	NA	NA
4930447K03Rik	0.556644	0.000446	0.091959	0.918671	NA
4930447M23Rik	0	NA	NA	NA	NA
4930447N08Rik	0	NA	NA	NA	NA
4930448A20Rik	0.159331	-0.00136	0.09202	0.634502	NA
4930448C13Rik	0	NA	NA	NA	NA
4930448D08Rik	1.00982	0.003397	0.091994	0.467748	NA
4930448E22Rik	0.830531	0.001287	0.091943	0.759896	NA
4930448F12Rik	0	NA	NA	NA	NA
4930448H16Rik	0	NA	NA	NA	NA
4930448I06Rik	0	NA	NA	NA	NA
4930448I18Rik	0	NA	NA	NA	NA
4930448K20Rik	0	NA	NA	NA	NA
4930449A18Rik	0	NA	NA	NA	NA
4930449C09Rik	0	NA	NA	NA	NA
4930449E01Rik	0	NA	NA	NA	NA
4930449E18Rik	0.229937	-0.00018	0.092012	0.951264	NA
4930449I04Rik	0.187317	0.001002	0.09201	0.861403	NA
4930449I24Rik	0	NA	NA	NA	NA
4930451E10Rik	0	NA	NA	NA	NA
4930451G09Rik	18.5855	0.011938	0.091489	0.498628	0.857389
4930451I11Rik	0	NA	NA	NA	NA
4930452A19Rik	0	NA	NA	NA	NA
4930452B06Rik	45.7058	0.011791	0.09123	0.51796	0.866905
4930452G13Rik	0	NA	NA	NA	NA
4930452L12Rik	0	NA	NA	NA	NA
4930452N14Rik	0	NA	NA	NA	NA
4930453C13Rik	0	NA	NA	NA	NA
4930453H23Rik	0	NA	NA	NA	NA
4930453L07Rik	0	NA	NA	NA	NA
4930453N24Rik	1159.42	0.012297	0.068244	0.92449	0.985682
4930453O03Rik	0	NA	NA	NA	NA
4930455B14Rik	0	NA	NA	NA	NA
4930455C13Rik	1.06111	-0.00032	0.091919	0.944057	NA
4930455G09Rik	14.5945	0.019228	0.093135	0.287346	0.721936
4930455H04Rik	0.6542	0.001283	0.092008	0.824771	NA
4930455J16Rik	0.072496	0.001092	0.092012	0.861401	NA
4930455M05Rik	0	NA	NA	NA	NA
4930456G14Rik	0	NA	NA	NA	NA
4930456L15Rik	0	NA	NA	NA	NA
4930458A03Rik	0	NA	NA	NA	NA
4930458B22Rik	0	NA	NA	NA	NA
4930458D05Rik	33.3492	-0.03795	0.102215	0.032168	0.287578
4930458K08Rik	0	NA	NA	NA	NA
4930459C07Rik	3.09162	0.001347	0.091796	0.82574	NA
4930459L07Rik	0	NA	NA	NA	NA
4930461C15Rik	0	NA	NA	NA	NA
4930461G14Rik	0	NA	NA	NA	NA
4930463O16Rik	0	NA	NA	NA	NA
4930465I24Rik	0	NA	NA	NA	NA
4930465K09Rik	0	NA	NA	NA	NA
4930465K10Rik	0.089935	-0.00112	0.092014	0.766609	NA
4930465M20Rik	0	NA	NA	NA	NA
4930466I24Rik	0	NA	NA	NA	NA
4930466K18Rik	32.1129	-0.01324	0.09115	0.497433	0.856681
4930467D21Rik	0	NA	NA	NA	NA
4930467E23Rik	2.04858	-0.0027	0.092063	0.240188	NA
4930467J12Rik	0	NA	NA	NA	NA
4930467K11Rik	0	NA	NA	NA	NA
4930469B13Rik	0	NA	NA	NA	NA
4930469K13Rik	0	NA	NA	NA	NA
4930470B04Rik	0	NA	NA	NA	NA
4930470G03Rik	4.92494	-0.00563	0.091831	0.52906	NA
4930470H14Rik	0	NA	NA	NA	NA
4930470O06Rik	0	NA	NA	NA	NA
4930470P17Rik	0	NA	NA	NA	NA
4930471C04Rik	0.405406	0.001546	0.092025	0.529021	NA
4930471D02Rik	0	NA	NA	NA	NA
4930471E15Rik	0	NA	NA	NA	NA
4930471E19Rik	0.533739	0.000768	0.091984	0.798544	NA
4930471G03Rik	0	NA	NA	NA	NA
4930471G24Rik	0	NA	NA	NA	NA
4930471L23Rik	0	NA	NA	NA	NA
4930471M09Rik	0.752329	-0.00223	0.091996	0.483969	NA
4930473A02Rik	0.110533	-0.00118	0.092015	0.766609	NA
4930473D10Rik	0	NA	NA	NA	NA
4930473H19Rik	0	NA	NA	NA	NA
4930473O22Rik	0	NA	NA	NA	NA
4930474B08Rik	0	NA	NA	NA	NA
4930474H06Rik	0.47401	-0.00107	0.091985	0.727011	NA
4930474H20Rik	0	NA	NA	NA	NA
4930474M22Rik	0	NA	NA	NA	NA
4930474N05Rik	0	NA	NA	NA	NA
4930474N09Rik	0	NA	NA	NA	NA
4930477E14Rik	0	NA	NA	NA	NA
4930477G07Rik	0.918014	-0.00205	0.09198	0.563893	NA
4930477N07Rik	0	NA	NA	NA	NA
4930477O15Rik	0.071808	0.00109	0.092012	0.861401	NA
4930478E11Rik	0	NA	NA	NA	NA
4930478K11Rik	0	NA	NA	NA	NA
4930478L05Rik	0	NA	NA	NA	NA
4930478M09Rik	0.115508	-0.00011	0.092012	0.951266	NA
4930478M13Rik	0	NA	NA	NA	NA
4930478P22Rik	0	NA	NA	NA	NA
4930479D17Rik	0.689798	0.002497	0.092004	0.477308	NA
4930479H17Rik	0	NA	NA	NA	NA
4930480C01Rik	0	NA	NA	NA	NA
4930480E11Rik	0	NA	NA	NA	NA
4930480G23Rik	9.93828	-0.00965	0.09235	0.271712	NA
4930480K02Rik	0	NA	NA	NA	NA
4930480K15Rik	0	NA	NA	NA	NA
4930480M12Rik	0	NA	NA	NA	NA
4930481A15Rik	219.396	0.005778	0.089234	0.799758	0.96428
4930481B07Rik	15.4416	0.015696	0.093206	0.194436	0.631324
4930483J18Rik	0.474227	-0.00222	0.092044	0.359755	NA
4930483K19Rik	0.115508	-0.00011	0.092012	0.951266	NA
4930483O08Rik	0	NA	NA	NA	NA
4930483P17Rik	0	NA	NA	NA	NA
4930484H19Rik	0.079665	-0.00111	0.092014	0.766609	NA
4930484I04Rik	0	NA	NA	NA	NA
4930486F22Rik	0	NA	NA	NA	NA
4930486I03Rik	0	NA	NA	NA	NA
4930486L24Rik	1.36621	-0.00169	0.092033	0.337372	NA
4930486N12Rik	0	NA	NA	NA	NA
4930487D11Rik	0	NA	NA	NA	NA
4930488B22Rik	0	NA	NA	NA	NA
4930488L21Rik	0.090577	0.00116	0.092013	0.861401	NA
4930488N15Rik	0.318792	-0.00115	0.092015	0.766606	NA
4930488N24Rik	0	NA	NA	NA	NA
4930500A05Rik	0	NA	NA	NA	NA
4930500F04Rik	0	NA	NA	NA	NA
4930500F10Rik	1.43277	-0.00272	0.091897	0.630207	NA
4930500H12Rik	0	NA	NA	NA	NA
4930500L23Rik	0	NA	NA	NA	NA
4930500M09Rik	0.179871	-0.00138	0.092021	0.608047	NA
4930502A04Rik	0.072496	0.001092	0.092012	0.861401	NA
4930502C17Rik	0	NA	NA	NA	NA
4930502E09Rik	0	NA	NA	NA	NA
4930503B20Rik	0.639512	-5.05e-05	0.091986	0.944491	NA
4930503E14Rik	0	NA	NA	NA	NA
4930503E24Rik	0.159331	-0.00136	0.09202	0.634502	NA
4930503F20Rik	0	NA	NA	NA	NA
4930503H13Rik	0	NA	NA	NA	NA
4930503L19Rik	279.978	-0.00104	0.077964	0.98153	0.997159
4930503O07Rik	0	NA	NA	NA	NA
4930504C09Rik	0	NA	NA	NA	NA
4930504D19Rik	0	NA	NA	NA	NA
4930505A04Rik	0.079665	-0.00111	0.092014	0.766609	NA
4930505G20Rik	0	NA	NA	NA	NA
4930505K13Rik	0	NA	NA	NA	NA
4930505K14Rik	0.117485	-0.00012	0.092012	0.951266	NA
4930505M18Rik	0	NA	NA	NA	NA
4930505N22Rik	0.894634	0.000954	0.09195	0.784217	NA
4930505O20Rik	0	NA	NA	NA	NA
4930506C21Rik	10.1184	-0.02124	0.095026	0.058493	NA
4930507D05Rik	2.06466	-0.00142	0.091844	0.80673	NA
4930507D10Rik	0	NA	NA	NA	NA
4930509E16Rik	9.07148	-0.02207	0.095244	0.060872	NA
4930509G22Rik	11.3638	0.027873	0.097196	0.056796	NA
4930509H03Rik	0.733604	-0.00054	0.091949	0.871061	NA
4930509J09Rik	0	NA	NA	NA	NA
4930509K18Rik	0	NA	NA	NA	NA
4930510E17Rik	0	NA	NA	NA	NA
4930511A02Rik	0	NA	NA	NA	NA
4930511E03Rik	0.183029	-0.00018	0.091992	0.951273	NA
4930511J24Rik	0	NA	NA	NA	NA
4930511M06Rik	3.47082	-0.00114	0.09178	0.874238	NA
4930511M18Rik	0	NA	NA	NA	NA
4930511O05Rik	0	NA	NA	NA	NA
4930512B01Rik	0	NA	NA	NA	NA
4930512H18Rik	0.252367	-0.00057	0.091995	0.783394	NA
4930512J16Rik	1.39983	-0.00219	0.091949	0.611955	NA
4930512M02Rik	0	NA	NA	NA	NA
4930512P04Rik	0.089935	-0.00112	0.092014	0.766609	NA
4930513D17Rik	0	NA	NA	NA	NA
4930513L16Rik	0	NA	NA	NA	NA
4930513N10Rik	8.47891	-0.00076	0.091095	0.945935	NA
4930513N20Rik	0.372539	-0.00091	0.092002	0.645688	NA
4930513O06Rik	6.26804	-0.0081	0.09195	0.434761	NA
4930515B02Rik	0	NA	NA	NA	NA
4930515G01Rik	7.78149	0.004345	0.091486	0.696593	NA
4930515G13Rik	0	NA	NA	NA	NA
4930515G16Rik	0	NA	NA	NA	NA
4930515L19Rik	0	NA	NA	NA	NA
4930516B21Rik	0.071808	0.00109	0.092012	0.861401	NA
4930516K23Rik	0	NA	NA	NA	NA
4930517E11Rik	0	NA	NA	NA	NA
4930517E14Rik	4.4371	0.000381	0.091564	0.964479	NA
4930517G19Rik	0.114429	-0.00013	0.092012	0.951266	NA
4930517J16Rik	0	NA	NA	NA	NA
4930517L18Rik	0	NA	NA	NA	NA
4930517M08Rik	0	NA	NA	NA	NA
4930517O19Rik	0.636506	0.000115	0.091976	0.981366	NA
4930518C09Rik	0	NA	NA	NA	NA
4930518I15Rik	44.6851	-0.01034	0.089334	0.677287	0.926339
4930518I17Rik	0	NA	NA	NA	NA
4930518J20Rik	0	NA	NA	NA	NA
4930518J21Rik	0	NA	NA	NA	NA
4930518P08Rik	0	NA	NA	NA	NA
4930519A11Rik	0	NA	NA	NA	NA
4930519D14Rik	0	NA	NA	NA	NA
4930519E07Rik	0	NA	NA	NA	NA
4930519F09Rik	0	NA	NA	NA	NA
4930519F16Rik	0	NA	NA	NA	NA
4930519F24Rik	0	NA	NA	NA	NA
4930519G04Rik	0	NA	NA	NA	NA
4930519H02Rik	0	NA	NA	NA	NA
4930519K11Rik	0	NA	NA	NA	NA
4930519L02Rik	0.072496	0.001092	0.092012	0.861401	NA
4930519P11Rik	6.52558	-0.01134	0.092516	0.253407	NA
4930520K02Rik	0	NA	NA	NA	NA
4930520M14Rik	0	NA	NA	NA	NA
4930520O04Rik	3.19024	0.000898	0.091714	0.91029	NA
4930520P13Rik	0	NA	NA	NA	NA
4930521E06Rik	0	NA	NA	NA	NA
4930521O17Rik	0	NA	NA	NA	NA
4930522H14Rik	0	NA	NA	NA	NA
4930522L14Rik	83.0441	-0.02458	0.09182	0.376952	0.785123
4930522N08Rik	0	NA	NA	NA	NA
4930522O17Rik	0	NA	NA	NA	NA
4930523C07Rik	505.15	0.071758	0.102605	0.1491	0.568883
4930523O13Rik	0	NA	NA	NA	NA
4930524B15Rik	0	NA	NA	NA	NA
4930524B17Rik	0	NA	NA	NA	NA
4930524C18Rik	0	NA	NA	NA	NA
4930524O05Rik	0	NA	NA	NA	NA
4930524O07Rik	33.8848	0.023801	0.093291	0.308166	0.737399
4930524O08Rik	0	NA	NA	NA	NA
4930525C09Rik	0	NA	NA	NA	NA
4930525G20Rik	13.0255	0.006039	0.091418	0.696362	0.934103
4930526A20Rik	8.84712	0.012911	0.09235	0.336277	NA
4930526F13Rik	0	NA	NA	NA	NA
4930526H09Rik	0	NA	NA	NA	NA
4930526L06Rik	0	NA	NA	NA	NA
4930526M16Rik	0	NA	NA	NA	NA
4930527A07Rik	0	NA	NA	NA	NA
4930527B05Rik	0	NA	NA	NA	NA
4930527E20Rik	0	NA	NA	NA	NA
4930527F14Rik	0.435395	-0.00045	0.091992	0.804102	NA
4930527G23Rik	0	NA	NA	NA	NA
4930527J03Rik	0	NA	NA	NA	NA
4930528D03Rik	0	NA	NA	NA	NA
4930528G23Rik	0	NA	NA	NA	NA
4930528H21Rik	0	NA	NA	NA	NA
4930528J11Rik	0	NA	NA	NA	NA
4930528P14Rik	0	NA	NA	NA	NA
4930529C04Rik	0.072496	0.001092	0.092012	0.861401	NA
4930529I22Rik	0	NA	NA	NA	NA
4930529K09Rik	0	NA	NA	NA	NA
4930529N20Rik	0	NA	NA	NA	NA
4930532G15Rik	4.20924	0.00948	0.092396	0.243974	NA
4930532I03Rik	0	NA	NA	NA	NA
4930532M18Rik	0	NA	NA	NA	NA
4930533B01Rik	0	NA	NA	NA	NA
4930533D04Rik	0	NA	NA	NA	NA
4930533I22Rik	0	NA	NA	NA	NA
4930533K18Rik	0.238996	-0.00145	0.092024	0.533093	NA
4930533L02Rik	0	NA	NA	NA	NA
4930533N22Rik	0	NA	NA	NA	NA
4930533P14Rik	0	NA	NA	NA	NA
4930534D22Rik	0.598532	-0.00073	0.091984	0.759371	NA
4930534H03Rik	0.072496	0.001092	0.092012	0.861401	NA
4930534H18Rik	0.711563	-0.00029	0.091973	0.929314	NA
4930535E02Rik	0	NA	NA	NA	NA
4930535F04Rik	0	NA	NA	NA	NA
4930535G08Rik	0	NA	NA	NA	NA
4930535L15Rik	0	NA	NA	NA	NA
4930535O05Rik	0	NA	NA	NA	NA
4930537H20Rik	0.803709	-0.00183	0.092013	0.461751	NA
4930538E20Rik	0	NA	NA	NA	NA
4930538L07Rik	0	NA	NA	NA	NA
4930539C22Rik	0	NA	NA	NA	NA
4930539J05Rik	15.4158	0.007432	0.091533	0.564049	0.8866
4930539M17Rik	0	NA	NA	NA	NA
4930540E01Rik	0	NA	NA	NA	NA
4930540I17Rik	0	NA	NA	NA	NA
4930540M03Rik	0	NA	NA	NA	NA
4930540M05Rik	1.1025	-0.00384	0.092067	0.267469	NA
4930541O19Rik	0	NA	NA	NA	NA
4930542C12Rik	0.114429	-0.00013	0.092012	0.951266	NA
4930542C16Rik	0	NA	NA	NA	NA
4930542D17Rik	0.513127	-0.00286	0.092059	0.345692	NA
4930542M03Rik	0	NA	NA	NA	NA
4930543E12Rik	0	NA	NA	NA	NA
4930543I03Rik	0	NA	NA	NA	NA
4930543I11Rik	0	NA	NA	NA	NA
4930543K20Rik	0	NA	NA	NA	NA
4930543N07Rik	0	NA	NA	NA	NA
4930544D05Rik	0	NA	NA	NA	NA
4930544F09Rik	2.16973	0.002535	0.0919	0.653366	NA
4930544G11Rik	0	NA	NA	NA	NA
4930544I03Rik	0	NA	NA	NA	NA
4930544L04Rik	0	NA	NA	NA	NA
4930544M13Rik	0	NA	NA	NA	NA
4930545E07Rik	0	NA	NA	NA	NA
4930545H06Rik	0.161744	-7.65e-05	0.091992	0.951273	NA
4930545L08Rik	0	NA	NA	NA	NA
4930545L23Rik	0	NA	NA	NA	NA
4930546C10Rik	0	NA	NA	NA	NA
4930546K05Rik	2.31816	0.004108	0.092012	0.420486	NA
4930547E08Rik	0	NA	NA	NA	NA
4930547E14Rik	0	NA	NA	NA	NA
4930547H16Rik	0	NA	NA	NA	NA
4930547M16Rik	6.06892	-0.00323	0.091489	0.758223	NA
4930548G14Rik	0	NA	NA	NA	NA
4930548H24Rik	0.910861	0.000305	0.091926	0.953042	NA
4930548J01Rik	0.186237	0.001005	0.09201	0.861403	NA
4930548K13Rik	0	NA	NA	NA	NA
4930549C15Rik	0	NA	NA	NA	NA
4930549G23Rik	0.4301	-0.00013	0.091983	0.948764	NA
4930549P19Rik	0.072496	0.001092	0.092012	0.861401	NA
4930550C14Rik	3.33916	-0.0013	0.091617	0.880118	NA
4930550C17Rik	0	NA	NA	NA	NA
4930550L24Rik	0.072496	0.001092	0.092012	0.861401	NA
4930551I15Rik	0	NA	NA	NA	NA
4930551I23Rik	0	NA	NA	NA	NA
4930551L18Rik	0	NA	NA	NA	NA
4930551O13Rik	0.115508	-0.00011	0.092012	0.951266	NA
4930553E22Rik	0	NA	NA	NA	NA
4930553I04Rik	0	NA	NA	NA	NA
4930553I21Rik	0.223282	0.00049	0.091993	0.892552	NA
4930553J12Rik	0	NA	NA	NA	NA
4930553M12Rik	0	NA	NA	NA	NA
4930553P18Rik	0.825778	-0.00128	0.091981	0.70197	NA
4930554C24Rik	0	NA	NA	NA	NA
4930554G22Rik	0	NA	NA	NA	NA
4930554G24Rik	0	NA	NA	NA	NA
4930554H23Rik	0	NA	NA	NA	NA
4930554I06Rik	0	NA	NA	NA	NA
4930555A03Rik	0.816838	0.001183	0.091952	0.756854	NA
4930555B11Rik	0	NA	NA	NA	NA
4930555B12Rik	0	NA	NA	NA	NA
4930555F03Rik	0	NA	NA	NA	NA
4930555G01Rik	0	NA	NA	NA	NA
4930555G07Rik	0	NA	NA	NA	NA
4930555G21Rik	0	NA	NA	NA	NA
4930555K19Rik	0	NA	NA	NA	NA
4930555M17Rik	0	NA	NA	NA	NA
4930555O08Rik	0	NA	NA	NA	NA
4930556C24Rik	0	NA	NA	NA	NA
4930556G01Rik	0	NA	NA	NA	NA
4930556G22Rik	0	NA	NA	NA	NA
4930556H04Rik	5.64391	0.001291	0.091594	0.885304	NA
4930556I23Rik	0	NA	NA	NA	NA
4930556J02Rik	0.23964	-0.00112	0.092014	0.766607	NA
4930556J24Rik	0.321849	-0.00119	0.092016	0.766605	NA
4930556L07Rik	0	NA	NA	NA	NA
4930556M19Rik	207.42	-0.09107	0.140801	0.053641	0.374455
4930556N09Rik	0	NA	NA	NA	NA
4930556N13Rik	0	NA	NA	NA	NA
4930557B06Rik	0	NA	NA	NA	NA
4930557F08Rik	0	NA	NA	NA	NA
4930557F10Rik	0	NA	NA	NA	NA
4930557J02Rik	0	NA	NA	NA	NA
4930557K07Rik	0	NA	NA	NA	NA
4930558C23Rik	0	NA	NA	NA	NA
4930558F17Rik	0	NA	NA	NA	NA
4930558G05Rik	0	NA	NA	NA	NA
4930558J18Rik	8.78401	-0.01476	0.093006	0.211815	NA
4930558J22Rik	0.223282	0.00049	0.091993	0.892552	NA
4930558K02Rik	0.231783	0.001001	0.09201	0.861403	NA
4930558N11Rik	0	NA	NA	NA	NA
4930559C10Rik	0	NA	NA	NA	NA
4930560O18Rik	0	NA	NA	NA	NA
4930562A09Rik	0.079665	-0.00111	0.092014	0.766609	NA
4930562C15Rik	0.400516	0.000855	0.091998	0.696406	NA
4930562D21Rik	0	NA	NA	NA	NA
4930562F07Rik	0.368517	0.000514	0.09199	0.851285	NA
4930562F17Rik	0	NA	NA	NA	NA
4930563E18Rik	2.3521	0.001218	0.091785	0.854288	NA
4930563E22Rik	9.64311	0.009798	0.091972	0.422882	NA
4930563F08Rik	0	NA	NA	NA	NA
4930563H07Rik	0	NA	NA	NA	NA
4930563I02Rik	0	NA	NA	NA	NA
4930563J15Rik	0	NA	NA	NA	NA
4930563M21Rik	0	NA	NA	NA	NA
4930563N14Rik	0	NA	NA	NA	NA
4930564C03Rik	0	NA	NA	NA	NA
4930564D02Rik	0	NA	NA	NA	NA
4930565D16Rik	0	NA	NA	NA	NA
4930565N06Rik	0.479925	-0.00014	0.092012	0.951263	NA
4930566F21Rik	0.152161	-1.51e-05	0.091992	0.951273	NA
4930566N20Rik	0	NA	NA	NA	NA
4930567H12Rik	0	NA	NA	NA	NA
4930567H17Rik	0	NA	NA	NA	NA
4930567J20Rik	0	NA	NA	NA	NA
4930567K12Rik	0	NA	NA	NA	NA
4930567K20Rik	0	NA	NA	NA	NA
4930568A12Rik	0.441877	-0.0014	0.092007	0.532061	NA
4930568A13Rik	0	NA	NA	NA	NA
4930568D16Rik	0	NA	NA	NA	NA
4930568E12Rik	0	NA	NA	NA	NA
4930568G15Rik	0	NA	NA	NA	NA
4930569F06Rik	0	NA	NA	NA	NA
4930570B17Rik	0.115508	-0.00011	0.092012	0.951266	NA
4930570D08Rik	0	NA	NA	NA	NA
4930570E03Rik	0	NA	NA	NA	NA
4930570G19Rik	0.324862	-6.92e-05	0.091989	0.939702	NA
4930570N18Rik	0.360443	-0.0014	0.092022	0.583861	NA
4930571K23Rik	0	NA	NA	NA	NA
4930571N24Rik	0	NA	NA	NA	NA
4930572G02Rik	0.789557	0.001297	0.092011	0.838447	NA
4930572K03Rik	0	NA	NA	NA	NA
4930572O03Rik	0	NA	NA	NA	NA
4930572O13Rik	0	NA	NA	NA	NA
4930573C08Rik	0	NA	NA	NA	NA
4930573C15Rik	0.144992	0.001399	0.092019	0.70712	NA
4930573H18Rik	0	NA	NA	NA	NA
4930573I07Rik	0	NA	NA	NA	NA
4930577H14Rik	0	NA	NA	NA	NA
4930577N17Rik	10.1011	-0.00238	0.091334	0.834604	NA
4930578E11Rik	0	NA	NA	NA	NA
4930578G10Rik	0.455352	-0.00097	0.091994	0.646338	NA
4930578I06Rik	0	NA	NA	NA	NA
4930578I07Rik	0	NA	NA	NA	NA
4930578M01Rik	0.161744	-7.65e-05	0.091992	0.951273	NA
4930578M07Rik	0.110533	-0.00118	0.092015	0.766609	NA
4930578N18Rik	0	NA	NA	NA	NA
4930579C12Rik	1.67168	0.001014	0.091962	0.799405	NA
4930579D07Rik	0.090577	0.00116	0.092013	0.861401	NA
4930579D09Rik	0.323488	-8.31e-05	0.091989	0.937365	NA
4930579F01Rik	1.71828	-0.00252	0.09203	0.596925	NA
4930579G18Rik	0	NA	NA	NA	NA
4930579G24Rik	115.103	0.004841	0.086597	0.878809	0.980687
4930579H20Rik	0	NA	NA	NA	NA
4930579J19Rik	0	NA	NA	NA	NA
4930579K19Rik	6.1493	0.001747	0.091414	0.873645	NA
4930579M01Rik	0	NA	NA	NA	NA
4930579O11Rik	0	NA	NA	NA	NA
4930579P08Rik	0	NA	NA	NA	NA
4930580E04Rik	0	NA	NA	NA	NA
4930581F22Rik	898.445	-0.06543	0.105994	0.14833	0.567522
4930583I09Rik	0	NA	NA	NA	NA
4930583K01Rik	0.624237	-0.00205	0.092031	0.550824	NA
4930583P06Rik	0	NA	NA	NA	NA
4930584E12Rik	0	NA	NA	NA	NA
4930584F24Rik	0	NA	NA	NA	NA
4930586N03Rik	0	NA	NA	NA	NA
4930587A21Rik	0	NA	NA	NA	NA
4930587E11Rik	0	NA	NA	NA	NA
4930588A03Rik	0	NA	NA	NA	NA
4930588D02Rik	0	NA	NA	NA	NA
4930588G17Rik	0.368471	0.001498	0.092023	0.564571	NA
4930588J15Rik	0	NA	NA	NA	NA
4930588K23Rik	0	NA	NA	NA	NA
4930589L23Rik	0	NA	NA	NA	NA
4930589O11Rik	5.29555	-0.00177	0.09147	0.86062	NA
4930589P08Rik	0	NA	NA	NA	NA
4930590H14Rik	0	NA	NA	NA	NA
4930590J08Rik	4.97132	0.007824	0.092018	0.408395	NA
4930590L14Rik	0	NA	NA	NA	NA
4930590L20Rik	0	NA	NA	NA	NA
4930591A17Rik	0	NA	NA	NA	NA
4930591E09Rik	0	NA	NA	NA	NA
4930592A05Rik	0.079665	-0.00111	0.092014	0.766609	NA
4930592C13Rik	4.29162	-0.00261	0.091706	0.748435	NA
4930592I03Rik	0	NA	NA	NA	NA
4930593A02Rik	0	NA	NA	NA	NA
4930593C16Rik	0	NA	NA	NA	NA
4930594C11Rik	1.26769	-0.00405	0.092069	0.29992	NA
4930594M17Rik	0.117485	-0.00012	0.092012	0.951266	NA
4930594M22Rik	54.0546	0.019781	0.091293	0.427478	0.814112
4930594O21Rik	0	NA	NA	NA	NA
4930595D18Rik	0	NA	NA	NA	NA
4930595L18Rik	0	NA	NA	NA	NA
4930595M18Rik	0	NA	NA	NA	NA
4930595O18Rik	0	NA	NA	NA	NA
4930596D02Rik	0	NA	NA	NA	NA
4930596I21Rik	0	NA	NA	NA	NA
4930597A21Rik	0	NA	NA	NA	NA
4930597G03Rik	0	NA	NA	NA	NA
4930597L12Rik	0	NA	NA	NA	NA
4930597O21Rik	4.73954	-0.00832	0.092127	0.361552	NA
4930598F16Rik	0	NA	NA	NA	NA
4930598N05Rik	0	NA	NA	NA	NA
4930599A14Rik	0	NA	NA	NA	NA
4930599N23Rik	9.2574	-0.00836	0.091509	0.541504	NA
4930599N24Rik	0	NA	NA	NA	NA
4931400O07Rik	0	NA	NA	NA	NA
4931403E22Rik	0.419789	0.000674	0.091996	0.778252	NA
4931406B18Rik	0.25415	0.000324	0.091991	0.892552	NA
4931406C07Rik	8281.72	-0.1411	0.145905	0.038692	0.315184
4931406G06Rik	0.914511	-0.00467	0.092111	0.239486	NA
4931406P16Rik	809.678	0.015894	0.076087	0.709764	0.939532
4931407E12Rik	0	NA	NA	NA	NA
4931408C20Rik	0	NA	NA	NA	NA
4931412I15Rik	0	NA	NA	NA	NA
4931413I07Rik	0.333316	0.000883	0.091999	0.736949	NA
4931413K12Rik	0	NA	NA	NA	NA
4931414P19Rik	108.092	-0.05165	0.107141	0.099544	0.484858
4931415C17Rik	0.641934	-0.00034	0.091977	0.878443	NA
4931417E11Rik	0	NA	NA	NA	NA
4931419H13Rik	0.089935	-0.00112	0.092014	0.766609	NA
4931420L22Rik	0	NA	NA	NA	NA
4931422A03Rik	0.110533	-0.00118	0.092015	0.766609	NA
4931428F04Rik	101.738	-0.01988	0.089257	0.503206	0.858741
4931428L18Rik	3.2915	0.001458	0.091884	0.772992	NA
4931429L15Rik	0	NA	NA	NA	NA
4931429P17Rik	0	NA	NA	NA	NA
4931431B13Rik	0.159331	-0.00136	0.09202	0.634502	NA
4931431C16Rik	0.115508	-0.00011	0.092012	0.951266	NA
4931439C15Rik	0	NA	NA	NA	NA
4931440P22Rik	11.7625	-0.01802	0.093347	0.232766	NA
4932411K12Rik	6.76837	-0.00843	0.092192	0.323225	NA
4932411N23Rik	0	NA	NA	NA	NA
4932412D23Rik	0	NA	NA	NA	NA
4932413F04Rik	0	NA	NA	NA	NA
4932414J04Rik	0	NA	NA	NA	NA
4932414N04Rik	0	NA	NA	NA	NA
4932415D10Rik	0	NA	NA	NA	NA
4932415M13Rik	0.090577	0.00116	0.092013	0.861401	NA
4932416K20Rik	0	NA	NA	NA	NA
4932422M17Rik	11.0393	-0.00275	0.091261	0.818476	NA
4932429P05Rik	0	NA	NA	NA	NA
4932431L22Rik	0	NA	NA	NA	NA
4932431P20Rik	0.159975	-0.00013	0.092012	0.951266	NA
4932435O22Rik	0	NA	NA	NA	NA
4932438A13Rik	2391.7	0.002961	0.075858	0.960614	0.992693
4932438H23Rik	1.51503	0.000875	0.091938	0.842271	NA
4932441J04Rik	1.20888	0.001647	0.091964	0.674478	NA
4932442E05Rik	0.249266	-0.00146	0.092025	0.523862	NA
4932443L11Rik	0.54883	0.001048	0.091993	0.714422	NA
4932702P03Rik	0.716411	-0.00358	0.092093	0.237901	NA
4933400A11Rik	0	NA	NA	NA	NA
4933400B14Rik	0	NA	NA	NA	NA
4933400C23Rik	0	NA	NA	NA	NA
4933400F21Rik	0	NA	NA	NA	NA
4933400L20Rik	0	NA	NA	NA	NA
4933401B06Rik	0	NA	NA	NA	NA
4933401D09Rik	1.60543	6.62814e-05	0.09187	0.996129	NA
4933401H06Rik	0.372539	-0.00091	0.092002	0.645688	NA
4933401J01Rik	0	NA	NA	NA	NA
4933401L05Rik	2.14197	-0.00616	0.092186	0.228039	NA
4933402C05Rik	0	NA	NA	NA	NA
4933402C06Rik	0	NA	NA	NA	NA
4933402D24Rik	0	NA	NA	NA	NA
4933402E13Rik	0	NA	NA	NA	NA
4933402J07Rik	0	NA	NA	NA	NA
4933402J10Rik	0	NA	NA	NA	NA
4933402J15Rik	0	NA	NA	NA	NA
4933402N03Rik	0	NA	NA	NA	NA
4933402N22Rik	0	NA	NA	NA	NA
4933403L11Rik	0	NA	NA	NA	NA
4933403O08Rik	0.072496	0.001092	0.092012	0.861401	NA
4933404G15Rik	0	NA	NA	NA	NA
4933404I11Rik	0	NA	NA	NA	NA
4933404K08Rik	0	NA	NA	NA	NA
4933404K13Rik	0.072496	0.001092	0.092012	0.861401	NA
4933404O12Rik	151.013	-0.39155	0.257479	0.004195	0.089699
4933405D12Rik	1.76191	-0.00657	0.092291	0.112402	NA
4933405E24Rik	0	NA	NA	NA	NA
4933405L10Rik	0	NA	NA	NA	NA
4933405O20Rik	0	NA	NA	NA	NA
4933406B15Rik	0	NA	NA	NA	NA
4933406B17Rik	0	NA	NA	NA	NA
4933406C10Rik	5.0994	-0.00033	0.091519	0.980982	NA
4933406D12Rik	0	NA	NA	NA	NA
4933406F09Rik	0	NA	NA	NA	NA
4933406G16Rik	0	NA	NA	NA	NA
4933406I18Rik	2.60453	0.009041	0.092569	0.058543	NA
4933406J09Rik	0	NA	NA	NA	NA
4933406J10Rik	0	NA	NA	NA	NA
4933406K04Rik	0	NA	NA	NA	NA
4933406L23Rik	0	NA	NA	NA	NA
4933406P04Rik	6.00701	-0.00125	0.091495	0.894033	NA
4933407E24Rik	0	NA	NA	NA	NA
4933407I05Rik	0	NA	NA	NA	NA
4933407I08Rik	0	NA	NA	NA	NA
4933407K13Rik	93.3727	-0.0023	0.085223	0.944084	0.990467
4933407L21Rik	0.429413	-0.00022	0.091971	0.937723	NA
4933408A14Rik	0	NA	NA	NA	NA
4933408J17Rik	0.460429	-6.99e-05	0.091982	0.96332	NA
4933408N05Rik	0	NA	NA	NA	NA
4933409D19Rik	0	NA	NA	NA	NA
4933409F18Rik	0	NA	NA	NA	NA
4933409G03Rik	0	NA	NA	NA	NA
4933411E02Rik	0	NA	NA	NA	NA
4933411E06Rik	0	NA	NA	NA	NA
4933411E08Rik	0	NA	NA	NA	NA
4933411G06Rik	0.072496	0.001092	0.092012	0.861401	NA
4933411K16Rik	115.164	-0.00317	0.08789	0.903698	0.981927
4933411O13Rik	0	NA	NA	NA	NA
4933412A08Rik	3.28961	-0.00331	0.091762	0.675671	NA
4933412E12Rik	29.8753	-0.02248	0.09331	0.29337	0.727776
4933412E24Rik	0	NA	NA	NA	NA
4933412L11Rik	0	NA	NA	NA	NA
4933412O06Rik	0	NA	NA	NA	NA
4933413C19Rik	1.08144	-0.00199	0.091974	0.58267	NA
4933413J09Rik	0.551006	0.000415	0.09198	0.887918	NA
4933413L06Rik	0	NA	NA	NA	NA
4933414I15Rik	0	NA	NA	NA	NA
4933415A04Rik	2.51835	0.001438	0.091777	0.834575	NA
4933415J04Rik	0	NA	NA	NA	NA
4933416E03Rik	0	NA	NA	NA	NA
4933416E14Rik	0	NA	NA	NA	NA
4933416I08Rik	0	NA	NA	NA	NA
4933416M07Rik	0.321075	-0.0008	0.092	0.691218	NA
4933416O17Rik	0	NA	NA	NA	NA
4933417A18Rik	0	NA	NA	NA	NA
4933417C20Rik	5.24447	-0.00443	0.091676	0.655141	NA
4933417D19Rik	3.85624	0.003344	0.091838	0.645007	NA
4933417E11Rik	0.280133	-0.00149	0.092026	0.49864	NA
4933417G07Rik	0.079665	-0.00111	0.092014	0.766609	NA
4933417O13Rik	0	NA	NA	NA	NA
4933421A08Rik	34.4858	-0.05933	0.118099	0.023852	0.250715
4933421D24Rik	0	NA	NA	NA	NA
4933421I07Rik	0	NA	NA	NA	NA
4933421O10Rik	147.489	0.043875	0.094029	0.270464	0.707657
4933422A05Rik	1.07613	0.004409	0.092105	0.234302	NA
4933423L19Rik	0	NA	NA	NA	NA
4933423P22Rik	0.522609	0.001909	0.092003	0.548489	NA
4933424G05Rik	0.072496	0.001092	0.092012	0.861401	NA
4933424G06Rik	0.195173	-0.00112	0.092014	0.766607	NA
4933424H11Rik	0	NA	NA	NA	NA
4933424L21Rik	0	NA	NA	NA	NA
4933424M12Rik	5.45541	0.006187	0.091825	0.52537	NA
4933424N20Rik	0.072496	0.001092	0.092012	0.861401	NA
4933425B07Rik	1.1565	-0.0028	0.092015	0.436141	NA
4933425D22Rik	0	NA	NA	NA	NA
4933425M03Rik	0.405124	0.001328	0.092003	0.62981	NA
4933426B08Rik	0.710835	0.000178	0.091957	0.972206	NA
4933426K07Rik	0	NA	NA	NA	NA
4933427D06Rik	0	NA	NA	NA	NA
4933427D14Rik	171.506	-0.02676	0.092023	0.360694	0.774793
4933427E11Rik	2.42779	-0.00648	0.092087	0.358549	NA
4933427E13Rik	0	NA	NA	NA	NA
4933427G23Rik	0.090577	0.00116	0.092013	0.861401	NA
4933427I04Rik	0.090577	0.00116	0.092013	0.861401	NA
4933427I22Rik	0	NA	NA	NA	NA
4933427J07Rik	0	NA	NA	NA	NA
4933428C19Rik	0	NA	NA	NA	NA
4933428G20Rik	0.205006	0.001069	0.092012	0.861403	NA
4933428M09Rik	0	NA	NA	NA	NA
4933428P19Rik	0.661117	-0.00016	0.091977	0.943569	NA
4933429H19Rik	3.77924	0.001487	0.091807	0.812744	NA
4933429O19Rik	0	NA	NA	NA	NA
4933430A20Rik	0	NA	NA	NA	NA
4933430H06Rik	0	NA	NA	NA	NA
4933430H16Rik	0	NA	NA	NA	NA
4933430I17Rik	6.20491	-0.00799	0.092046	0.399044	NA
4933430L12Rik	0.231914	-0.00017	0.092012	0.951264	NA
4933430M04Rik	0	NA	NA	NA	NA
4933430N04Rik	0	NA	NA	NA	NA
4933431C10Rik	0.311579	-0.00115	0.092015	0.766605	NA
4933431E20Rik	213.434	-0.79465	0.271128	0.000123	0.008789
4933431G14Rik	0.194094	-0.00112	0.092014	0.766607	NA
4933431J24Rik	0.071808	0.00109	0.092012	0.861401	NA
4933431K14Rik	46.2297	0.006335	0.08856	0.806461	0.966295
4933431K23Rik	0.593936	-0.00026	0.091988	0.872421	NA
4933431M02Rik	0	NA	NA	NA	NA
4933432G23Rik	0	NA	NA	NA	NA
4933432I03Rik	0.935875	0.001507	0.091955	0.721311	NA
4933432I09Rik	0.632175	0.000387	0.09198	0.895548	NA
4933432K03Rik	0	NA	NA	NA	NA
4933433F19Rik	0	NA	NA	NA	NA
4933433G08Rik	0	NA	NA	NA	NA
4933433G15Rik	2.37219	0.006636	0.092233	0.187651	NA
4933433G19Rik	6.83303	-0.01621	0.0937	0.079855	NA
4933433H22Rik	0.692753	9.30213e-05	0.091957	0.994038	NA
4933433N18Rik	0	NA	NA	NA	NA
4933434E20Rik	1593.61	0.136143	0.076217	0.017493	0.211789
4933434M16Rik	0	NA	NA	NA	NA
4933434P08Rik	0	NA	NA	NA	NA
4933435E02Rik	0.38141	-0.00015	0.091989	0.946829	NA
4933435F18Rik	0	NA	NA	NA	NA
4933435G04Rik	0	NA	NA	NA	NA
4933436E23Rik	0	NA	NA	NA	NA
4933436F18Rik	0	NA	NA	NA	NA
4933436H12Rik	0	NA	NA	NA	NA
4933436I01Rik	0	NA	NA	NA	NA
4933436I20Rik	0	NA	NA	NA	NA
4933436N17Rik	0.079665	-0.00111	0.092014	0.766609	NA
4933436P19Rik	0	NA	NA	NA	NA
4933437G19Rik	0.522173	-0.00113	0.092009	0.539726	NA
4933438A12Rik	0	NA	NA	NA	NA
4933438B17Rik	0	NA	NA	NA	NA
4933438K21Rik	0.617689	-0.00014	0.092012	0.951263	NA
4933439C10Rik	182.438	0.030059	0.084167	0.471823	0.840489
4933439J24Rik	0	NA	NA	NA	NA
4933439K11Rik	6.56597	0.011114	0.092213	0.34317	NA
4933439N06Rik	0	NA	NA	NA	NA
4933439N14Rik	0	NA	NA	NA	NA
4933440J02Rik	0.071808	0.00109	0.092012	0.861401	NA
4933440M02Rik	0	NA	NA	NA	NA
4933440N22Rik	34.6718	-0.00538	0.089038	0.816604	0.968766
5031410I06Rik	0	NA	NA	NA	NA
5031415H12Rik	1.32764	9.26566e-05	0.091901	0.999164	NA
5031425E22Rik	406.348	0.076466	0.091311	0.139116	0.553641
5031425F14Rik	13.4844	-7.96e-05	0.09063	0.991939	0.999225
5031434C07Rik	0	NA	NA	NA	NA
5031434O11Rik	16.3738	-0.00505	0.090631	0.757164	0.954684
5031439G07Rik	2543.41	-0.04059	0.059873	0.366855	0.77921
5033403F01Rik	9.57043	-0.00968	0.092032	0.393737	NA
5033403H07Rik	310.234	-0.02323	0.084681	0.547723	0.879501
5033404E19Rik	0	NA	NA	NA	NA
5033406O09Rik	224.912	-0.12229	0.14655	0.048135	0.353618
5033417F24Rik	14.2653	-0.0115	0.092162	0.333226	0.756601
5033421B08Rik	25.064	-0.02998	0.097318	0.107945	0.500921
5033423K11Rik	0.627555	-0.00383	0.092097	0.272891	NA
5033424D13Rik	0	NA	NA	NA	NA
5033425B01Rik	0.449922	-0.00144	0.092023	0.56161	NA
5033426E14Rik	0	NA	NA	NA	NA
5033426O07Rik	2.15044	0.000486	0.091931	0.917845	NA
5033428I22Rik	38.784	-0.00026	0.088579	0.992749	0.999225
5033430I15Rik	21.7576	0.002513	0.090752	0.871171	0.978535
5330406M23Rik	8.06078	0.003646	0.091514	0.728994	NA
5330409N07Rik	1.3506	-0.00389	0.092014	0.420232	NA
5330411J11Rik	1.85816	-0.00289	0.092005	0.430429	NA
5330411O13Rik	0	NA	NA	NA	NA
5330413D20Rik	0	NA	NA	NA	NA
5330413P13Rik	0	NA	NA	NA	NA
5330416C01Rik	0	NA	NA	NA	NA
5330417C22Rik	79.9493	-0.06549	0.123281	0.028973	0.273186
5330417H12Rik	0	NA	NA	NA	NA
5330425B07Rik	0.534375	-0.00161	0.09203	0.401978	NA
5330426L24Rik	1.95465	-0.00268	0.092035	0.587193	NA
5330429C05Rik	0.079665	-0.00111	0.092014	0.766609	NA
5330431K02Rik	0	NA	NA	NA	NA
5330434G04Rik	0	NA	NA	NA	NA
5330437M03Rik	0	NA	NA	NA	NA
5330438D12Rik	38.2505	0.04074	0.101483	0.110118	0.504117
5330438I03Rik	0.72127	0.001813	0.09202	0.632997	NA
5330439A09Rik	0	NA	NA	NA	NA
5330439B14Rik	0.471138	0.001771	0.092033	0.417232	NA
5330439K02Rik	2.61024	-0.00339	0.091868	0.612343	NA
5330439M10Rik	0	NA	NA	NA	NA
5430400D12Rik	6.23202	0.009584	0.092101	0.36861	NA
5430401F13Rik	0	NA	NA	NA	NA
5430401H09Rik	0.441056	0.001049	0.092011	0.861406	NA
5430402E10Rik	0	NA	NA	NA	NA
5430402O13Rik	17.9029	-0.00661	0.091523	0.58959	0.897652
5430402P08Rik	0	NA	NA	NA	NA
5430403G16Rik	63.8387	-0.07028	0.13039	0.017223	0.209458
5430403N17Rik	0	NA	NA	NA	NA
5430405H02Rik	139.912	0.028545	0.087683	0.458144	0.831615
5430414B19Rik	3.59641	-0.0059	0.091919	0.477056	NA
5430416N02Rik	194.305	0.053433	0.095604	0.228409	0.670421
5430420F09Rik	0.394737	-0.00018	0.091988	0.9462	NA
5430421F17Rik	0	NA	NA	NA	NA
5430425E15Rik	0	NA	NA	NA	NA
5430425K12Rik	1.60089	-0.00065	0.091925	0.856605	NA
5430427M07Rik	0	NA	NA	NA	NA
5430427N15Rik	9.77053	-0.00889	0.091806	0.479617	NA
5430427O19Rik	44.3041	0.008373	0.087876	0.762319	0.955411
5430430B14Rik	19.3763	0.019371	0.093765	0.198102	0.636669
5430430K15Rik	1.75102	-0.00423	0.092008	0.422914	NA
5430431A17Rik	0.605315	0.000537	0.091971	0.840696	NA
5430433H01Rik	0	NA	NA	NA	NA
5430434F05Rik	0.454059	-0.00144	0.092024	0.561609	NA
5430434I15Rik	0	NA	NA	NA	NA
5430435K18Rik	0.089935	-0.00112	0.092014	0.766609	NA
5430437J10Rik	13.1129	2.37549e-05	0.090714	0.999728	0.999978
5430440P10Rik	0	NA	NA	NA	NA
5530400C23Rik	0	NA	NA	NA	NA
5530400K19Rik	0.110533	-0.00118	0.092015	0.766609	NA
5530401A14Rik	0	NA	NA	NA	NA
5530402G07Rik	0.339846	-0.00139	0.092022	0.608044	NA
5530601H04Rik	245.034	-0.02396	0.082754	0.563366	0.8866
5730403I07Rik	0	NA	NA	NA	NA
5730405O15Rik	28.8361	-0.00632	0.0898	0.759159	0.954786
5730408A14Rik	0	NA	NA	NA	NA
5730409E04Rik	246.89	-0.4006	0.213785	0.002346	0.064286
5730412P04Rik	0	NA	NA	NA	NA
5730414N17Rik	142.199	-0.06043	0.113824	0.08063	0.445799
5730416F02Rik	0.089935	-0.00112	0.092014	0.766609	NA
5730419F03Rik	1.62838	-0.00454	0.092101	0.261267	NA
5730420D15Rik	15.2475	-0.00733	0.092099	0.362896	0.776096
5730435O14Rik	5.64107	-0.0057	0.091788	0.544887	NA
5730437C11Rik	0	NA	NA	NA	NA
5730455P16Rik	565.172	-0.16069	0.128813	0.024958	0.25652
5730460C07Rik	0.071808	0.00109	0.092012	0.861401	NA
5730480H06Rik	232.936	-0.02652	0.082859	0.514043	0.864625
5730488B01Rik	0.179871	-0.00138	0.092021	0.608047	NA
5730507A11Rik	0.54994	-0.0017	0.092033	0.339972	NA
5730507C01Rik	7.48772	-0.00347	0.091413	0.758783	NA
5730521K06Rik	6.27465	-0.01769	0.094169	0.045723	NA
5730522E02Rik	5.09226	-0.00235	0.091653	0.785306	NA
[truncated: 53,292 more rows]

## Sheet: NTC_CCl4_vs_Veh
	baseMean	log2FoldChange	lfcSE	pvalue	padj
0610005C13Rik	4935.4	-2.09607	0.154924	1.65916e-42	1.45047e-40
0610006L08Rik	0	NA	NA	NA	NA
0610009B22Rik	523.571	-0.7385	0.134985	2.77361e-08	1.66637e-07
0610009E02Rik	26.2609	0.010721	0.451546	0.977307	0.986485
0610009L18Rik	12.8701	-0.34459	0.550239	0.400162	0.534157
0610010F05Rik	864.147	0.19248	0.133553	0.14368	0.238537
0610010K14Rik	397.224	-0.16304	0.139873	0.232403	0.351347
0610012D04Rik	0.45526	0.072671	0.796678	0.697615	NA
0610012G03Rik	661.053	-0.5493	0.151316	0.000212	0.000726
0610025J13Rik	0.45102	0.08192	0.795872	0.685056	NA
0610030E20Rik	1716.01	-0.88892	0.101027	7.09405e-19	1.1988e-17
0610031O16Rik	1023.83	-2.78927	0.210296	4.43945e-41	3.52113e-39
0610033M10Rik	0.535818	-0.12407	0.807802	0.381831	NA
0610038B21Rik	3.61725	0.321257	0.743238	0.390364	0.524271
0610039K10Rik	2.99118	-1.03205	1.28723	0.053981	0.105358
0610040B10Rik	53.1026	-1.26248	0.362401	0.000145	0.000513
0610040F04Rik	1.45852	0.305896	0.806121	0.322672	NA
0610040J01Rik	1141.82	-0.36432	0.173465	0.030718	0.064858
0610043K17Rik	21.3289	-1.44793	0.523454	0.001191	0.003509
0710001A04Rik	0.179871	0.077919	0.797095	0.741895	NA
1010001B22Rik	8.02762	-1.80369	0.85295	0.004491	0.011713
1100001I12Rik	0.079665	0.059731	0.794114	0.890277	NA
1110002E22Rik	1.43398	-0.19351	0.790332	0.419829	NA
1110002J07Rik	23.1413	-0.73619	0.40517	0.036627	0.075615
1110002L01Rik	316.577	0.013559	0.1754	0.944903	0.965168
1110002O04Rik	0.890609	0.187584	0.814156	0.356372	NA
1110003F10Rik	6.40481	-0.06603	0.582377	0.864777	0.913711
1110004F10Rik	1622.54	0.01112	0.091088	0.90841	0.941648
1110006O24Rik	13.5989	-0.16152	0.484481	0.67377	0.773269
1110008E08Rik	0	NA	NA	NA	NA
1110008P14Rik	483.931	0.083252	0.147307	0.564322	0.684269
1110012L19Rik	400	-0.99473	0.178059	9.82906e-09	6.20666e-08
1110013H19Rik	11.0707	-0.77526	0.656918	0.095611	0.170366
1110015O18Rik	0	NA	NA	NA	NA
1110017D15Rik	1.09627	0.348925	0.878764	0.142298	NA
1110018N20Rik	15.1397	-2.478	0.909628	0.000658	0.002053
1110019B22Rik	0.071808	-0.0095	0.795613	0.941908	NA
1110019D14Rik	82.7909	-0.38719	0.291257	0.152225	0.249668
1110020A21Rik	36.203	-1.31944	0.439702	0.000662	0.002066
1110025L11Rik	0	NA	NA	NA	NA
1110025M09Rik	30.9255	-0.70901	0.389779	0.038775	0.079317
1110028F11Rik	58.6326	0.897111	0.325087	0.002625	0.007184
1110028F18Rik	0.432077	0.002768	0.78094	0.994264	NA
1110032A03Rik	870.414	-1.14343	0.146464	2.11594e-15	2.55812e-14
1110032F04Rik	0.595322	0.142796	0.802763	0.512453	NA
1110035H17Rik	5.31625	-0.94938	0.944857	0.072093	0.134406
1110038B12Rik	615.187	0.648041	0.17297	0.000119	0.000426
1110038F14Rik	321.987	-0.01024	0.158671	0.945245	0.965267
1110046J04Rik	8.27415	0.205555	0.60551	0.611843	0.723689
1110051M20Rik	71.8097	0.089723	0.271167	0.725698	0.813407
1110057P08Rik	0	NA	NA	NA	NA
1110059E24Rik	653.188	-0.42477	0.184531	0.017708	0.039994
1110059G10Rik	310.704	-0.60402	0.202591	0.002016	0.005651
1110060G06Rik	0	NA	NA	NA	NA
1110065P20Rik	462.884	0.025079	0.188716	0.891425	0.931043
1190001M18Rik	7.59563	1.38153	0.989255	0.02468	0.053565
1190005I06Rik	117.899	-0.71084	0.241179	0.001995	0.005598
1190007I07Rik	201.544	-0.93041	0.212555	5.70741e-06	2.51884e-05
1190028D05Rik	0	NA	NA	NA	NA
1200007C13Rik	27.2794	1.0004	0.548743	0.022974	0.050249
1300002E11Rik	467.151	-0.24504	0.143655	0.082568	0.150828
1300014J16Rik	48.1655	-1.2275	0.375162	0.000316	0.001046
1300017J02Rik	16939	-1.28971	0.163148	4.71066e-16	6.12013e-15
1500002C15Rik	8.60966	-0.26036	0.567717	0.521659	0.648406
1500002F19Rik	2.37613	-0.31099	0.771818	0.37376	0.507375
1500004A13Rik	19.1436	-0.16563	0.415501	0.639168	0.745386
1500005C15Rik	2.14097	0.372627	0.824926	0.271892	0.397718
1500009C09Rik	0.361792	-0.01101	0.7955	0.941903	NA
1500009L16Rik	1.24154	0.132064	0.759028	0.620021	NA
1500011B03Rik	122.034	1.75726	0.286953	1.55738e-10	1.20132e-09
1500012K07Rik	0	NA	NA	NA	NA
1500015A07Rik	73.2754	0.056507	0.268053	0.822574	0.883623
1500015L24Rik	0	NA	NA	NA	NA
1500026H17Rik	38.5515	-1.12417	0.405906	0.00184	0.005199
1500032F14Rik	0.231826	0.069175	0.795769	0.76684	NA
1500035N22Rik	0.115508	-0.09031	0.797947	0.697744	NA
1520401A03Rik	1.89745	0.109646	0.745991	0.703751	0.796707
1600002D24Rik	0	NA	NA	NA	NA
1600010M07Rik	12.8924	0.487717	0.583333	0.251397	0.373827
1600012H06Rik	1031.42	-0.41217	0.108093	0.000117	0.000421
1600012P17Rik	0	NA	NA	NA	NA
1600014C10Rik	6247.98	-1.03579	0.190389	2.0604e-08	1.25591e-07
1600014C23Rik	0	NA	NA	NA	NA
1600017P15Rik	0.339846	0.070618	0.796101	0.741898	NA
1600019K03Rik	0	NA	NA	NA	NA
1600020E01Rik	202.776	-0.91692	0.192761	9.39739e-07	4.68085e-06
1600022D10Rik	1.48037	0.239383	0.813289	0.30567	NA
1600023N17Rik	8.32753	-0.66973	0.633967	0.137142	0.229562
1600025M17Rik	0	NA	NA	NA	NA
1600027J07Rik	0	NA	NA	NA	NA
1600029O15Rik	0	NA	NA	NA	NA
1700001C19Rik	337.345	-2.69805	0.310149	4.20683e-19	7.27138e-18
1700001D01Rik	0	NA	NA	NA	NA
1700001F09Rik	0	NA	NA	NA	NA
1700001G01Rik	0	NA	NA	NA	NA
1700001G11Rik	0.397358	0.069394	0.795971	0.741899	NA
1700001G17Rik	2.74471	-0.00501	0.670338	0.975235	0.985743
1700001J03Rik	1.29962	0.116892	0.766582	0.625608	NA
1700001J04Rik	0	NA	NA	NA	NA
1700001J11Rik	0	NA	NA	NA	NA
1700001K19Rik	0	NA	NA	NA	NA
1700001K23Rik	0.152161	0.053278	0.793418	0.890279	NA
1700001L05Rik	708.762	-1.25968	0.187198	5.16656e-12	4.6299e-11
1700001L19Rik	0.570916	0.012886	0.774498	0.960943	NA
1700001N15Rik	0	NA	NA	NA	NA
1700001O22Rik	0.709814	-0.00037	0.7832	0.983378	NA
1700001P01Rik	0.81258	0.159555	0.806604	0.418346	NA
1700003C15Rik	0	NA	NA	NA	NA
1700003D09Rik	0.273759	0.068997	0.795736	0.766841	NA
1700003E16Rik	6.81679	-0.79909	0.71895	0.096382	0.171523
1700003E24Rik	0	NA	NA	NA	NA
1700003F12Rik	1.45998	-0.03487	0.740923	0.896729	NA
1700003G18Rik	1.12661	-0.28519	0.81928	0.29361	NA
1700003H04Rik	0	NA	NA	NA	NA
1700003I16Rik	0.071808	-0.0095	0.795613	0.941908	NA
1700003I22Rik	0	NA	NA	NA	NA
1700003L19Rik	0	NA	NA	NA	NA
1700003M07Rik	0.117485	-0.0906	0.798014	0.69569	NA
1700003N22Rik	2.69852	0.613842	0.994702	0.126929	0.215214
1700003O11Rik	0	NA	NA	NA	NA
1700003P14Rik	0	NA	NA	NA	NA
1700006A11Rik	0	NA	NA	NA	NA
1700006F04Rik	0	NA	NA	NA	NA
1700006H21Rik	0.115508	-0.09031	0.797947	0.697744	NA
1700006J14Rik	3.92189	0.069161	0.659083	0.853312	0.906152
1700006P03Rik	0	NA	NA	NA	NA
1700007E05Rik	1.01354	0.18088	0.813972	0.32549	NA
1700007F19Rik	1.66625	-0.29001	0.794903	0.345588	0.478207
1700007H22Rik	0	NA	NA	NA	NA
1700007J10Rik	0.235569	-0.0106	0.79553	0.941904	NA
1700007K13Rik	5.03398	-0.58078	0.736473	0.196848	0.307643
1700007L15Rik	41.9744	-0.56682	0.347611	0.069825	0.130874
1700007M16Rik	0	NA	NA	NA	NA
1700007P06Rik	0	NA	NA	NA	NA
1700008A23Rik	0	NA	NA	NA	NA
1700008B11Rik	0.115508	-0.09031	0.797947	0.697744	NA
1700008C04Rik	0	NA	NA	NA	NA
1700008H02Rik	0.115508	-0.09031	0.797947	0.697744	NA
1700008J07Rik	73.5106	-0.588	0.314074	0.041738	0.084385
1700008K24Rik	0	NA	NA	NA	NA
1700008N11Rik	0	NA	NA	NA	NA
1700008O03Rik	1.45226	-0.06738	0.730301	0.803229	NA
1700008P02Rik	0	NA	NA	NA	NA
1700009C05Rik	0	NA	NA	NA	NA
1700009J07Rik	1.01347	0.049939	0.775576	0.780783	NA
1700009N14Rik	0	NA	NA	NA	NA
1700010B08Rik	0	NA	NA	NA	NA
1700010B13Rik	0	NA	NA	NA	NA
1700010D01Rik	0	NA	NA	NA	NA
1700010G06Rik	0	NA	NA	NA	NA
1700010H22Rik	0	NA	NA	NA	NA
1700010I02Rik	0	NA	NA	NA	NA
1700010I14Rik	26.4495	1.64776	0.577074	0.000692	0.002149
1700010J16Rik	0	NA	NA	NA	NA
1700010K23Rik	0	NA	NA	NA	NA
1700010K24Rik	0	NA	NA	NA	NA
1700010L04Rik	0	NA	NA	NA	NA
1700010N08Rik	0	NA	NA	NA	NA
1700011B04Rik	0.090577	-0.00967	0.7956	0.941908	NA
1700011C11Rik	0	NA	NA	NA	NA
1700011D18Rik	0.079665	0.059731	0.794114	0.890277	NA
1700011L03Rik	0	NA	NA	NA	NA
1700011L22Rik	0.205443	-0.02116	0.784531	0.859106	NA
1700011M02Rik	0	NA	NA	NA	NA
1700012A03Rik	0	NA	NA	NA	NA
1700012B07Rik	0	NA	NA	NA	NA
1700012B09Rik	0.090577	-0.00967	0.7956	0.941908	NA
1700012C08Rik	0	NA	NA	NA	NA
1700012C14Rik	0	NA	NA	NA	NA
1700012D14Rik	42.8493	-1.0004	0.355633	0.001919	0.005404
1700012D16Rik	0	NA	NA	NA	NA
1700012E03Rik	0	NA	NA	NA	NA
1700012I11Rik	0	NA	NA	NA	NA
1700012J15Rik	0	NA	NA	NA	NA
1700012J22Rik	0	NA	NA	NA	NA
1700012P22Rik	0	NA	NA	NA	NA
1700013A02Rik	0	NA	NA	NA	NA
1700013D24Rik	0	NA	NA	NA	NA
1700013F07Rik	0	NA	NA	NA	NA
1700013G24Rik	0	NA	NA	NA	NA
1700013H16Rik	0.072496	-0.00951	0.795613	0.941908	NA
1700013M08Rik	0	NA	NA	NA	NA
1700013N06Rik	0	NA	NA	NA	NA
1700014D04Rik	1.47375	0.278255	0.845248	0.203941	NA
1700014F14Rik	0	NA	NA	NA	NA
1700014L14Rik	0	NA	NA	NA	NA
1700015C15Rik	0	NA	NA	NA	NA
1700015C17Rik	0	NA	NA	NA	NA
1700015F17Rik	0	NA	NA	NA	NA
1700015G11Rik	0	NA	NA	NA	NA
1700015H07Rik	0	NA	NA	NA	NA
1700015I17Rik	0	NA	NA	NA	NA
1700015O11Rik	0.578438	-0.131	0.809077	0.369065	NA
1700016A09Rik	0.740839	-0.08327	0.760145	0.719863	NA
1700016B01Rik	0	NA	NA	NA	NA
1700016B15Rik	0	NA	NA	NA	NA
1700016C15Rik	7.97376	1.98338	1.61969	0.030924	0.065273
1700016D06Rik	0	NA	NA	NA	NA
1700016D08Rik	0	NA	NA	NA	NA
1700016F12Rik	0.387088	0.068409	0.795771	0.754594	NA
1700016G22Rik	0.071808	-0.0095	0.795613	0.941908	NA
1700016H03Rik	0	NA	NA	NA	NA
1700016H13Rik	0.351942	0.090469	0.798767	0.611131	NA
1700016J18Rik	0.159975	-0.01005	0.795558	0.941906	NA
1700016K05Rik	0	NA	NA	NA	NA
1700016K19Rik	0.446565	0.066944	0.795518	0.766844	NA
1700016L21Rik	0.071808	-0.0095	0.795613	0.941908	NA
1700016P03Rik	1.13146	0.074262	0.742072	0.805111	NA
1700016P04Rik	0	NA	NA	NA	NA
1700017B05Rik	1030.64	2.27554	0.17193	5.18536e-41	4.07984e-39
1700017G19Rik	0	NA	NA	NA	NA
1700017I07Rik	0	NA	NA	NA	NA
1700017J07Rik	0	NA	NA	NA	NA
1700017L05Rik	0	NA	NA	NA	NA
1700017M07Rik	0.144304	-0.01014	0.795563	0.941906	NA
1700017N19Rik	0	NA	NA	NA	NA
1700018A04Rik	0.270508	0.058155	0.794076	0.890281	NA
1700018A14Rik	0	NA	NA	NA	NA
1700018A23Rik	0.079665	0.059731	0.794114	0.890277	NA
1700018B08Rik	0	NA	NA	NA	NA
1700018B24Rik	0	NA	NA	NA	NA
1700018F24Rik	0	NA	NA	NA	NA
1700018G05Rik	0	NA	NA	NA	NA
1700018L02Rik	83.1912	-2.67843	0.474441	1.80996e-09	1.24482e-08
1700018M17Rik	0.195173	-0.02534	0.784783	0.859106	NA
1700018P08Rik	0	NA	NA	NA	NA
1700019A02Rik	0	NA	NA	NA	NA
1700019A23Rik	0	NA	NA	NA	NA
1700019C18Rik	0	NA	NA	NA	NA
1700019D03Rik	1.75244	0.067686	0.76033	0.777133	0.851483
1700019E08Rik	0	NA	NA	NA	NA
1700019F05Rik	0	NA	NA	NA	NA
1700019G24Rik	0	NA	NA	NA	NA
1700019J19Rik	0	NA	NA	NA	NA
1700019L13Rik	0.630911	0.079645	0.797742	0.635926	NA
1700019M22Rik	0	NA	NA	NA	NA
1700019N19Rik	0	NA	NA	NA	NA
1700019P21Rik	0	NA	NA	NA	NA
1700020A23Rik	0.254837	0.057629	0.794037	0.890281	NA
1700020D05Rik	12.0674	0.119357	0.534035	0.765767	0.843608
1700020D12Rik	0	NA	NA	NA	NA
1700020G03Rik	0	NA	NA	NA	NA
1700020G17Rik	0	NA	NA	NA	NA
1700020L24Rik	0.629881	0.089802	0.772774	0.692586	NA
1700020M21Rik	0	NA	NA	NA	NA
1700020N01Rik	0.745512	0.206153	0.821817	0.289802	NA
1700020N15Rik	0	NA	NA	NA	NA
1700020N18Rik	0	NA	NA	NA	NA
1700021A07Rik	0.730056	0.146292	0.808457	0.384834	NA
1700021F02Rik	0	NA	NA	NA	NA
1700021F07Rik	0	NA	NA	NA	NA
1700021F13Rik	0	NA	NA	NA	NA
1700021G15Rik	0	NA	NA	NA	NA
1700021J08Rik	0.114429	-0.0098	0.795577	0.941907	NA
1700021L23Rik	0	NA	NA	NA	NA
1700021N21Rik	0	NA	NA	NA	NA
1700021P04Rik	0	NA	NA	NA	NA
1700022A21Rik	0	NA	NA	NA	NA
1700022A22Rik	0	NA	NA	NA	NA
1700022E09Rik	0	NA	NA	NA	NA
1700022H01Rik	0.115508	-0.09031	0.797947	0.697744	NA
1700022H16Rik	0	NA	NA	NA	NA
1700022I11Rik	2.94041	-0.0526	0.706276	0.868919	0.916442
1700022N22Rik	12.9075	-0.5755	0.568224	0.177522	0.282467
1700023B13Rik	1.55989	0.011566	0.736789	0.981975	NA
1700023C21Rik	0	NA	NA	NA	NA
1700023F02Rik	0	NA	NA	NA	NA
1700023G09Rik	0	NA	NA	NA	NA
1700023H06Rik	0.152161	0.053278	0.793418	0.890279	NA
1700024B05Rik	0	NA	NA	NA	NA
1700024B18Rik	0	NA	NA	NA	NA
1700024G13Rik	0	NA	NA	NA	NA
1700024I08Rik	0	NA	NA	NA	NA
1700024J04Rik	0.420153	0.077067	0.795104	0.725672	NA
1700025A08Rik	0.071808	-0.0095	0.795613	0.941908	NA
1700025B11Rik	0	NA	NA	NA	NA
1700025C18Rik	0	NA	NA	NA	NA
1700025D23Rik	0	NA	NA	NA	NA
1700025F24Rik	0	NA	NA	NA	NA
1700025G04Rik	254.244	0.729892	0.214775	0.000389	0.001265
1700025H01Rik	0	NA	NA	NA	NA
1700025J12Rik	0	NA	NA	NA	NA
1700025K04Rik	0	NA	NA	NA	NA
1700025K24Rik	0	NA	NA	NA	NA
1700025L06Rik	0	NA	NA	NA	NA
1700025M24Rik	0	NA	NA	NA	NA
1700025N21Rik	0	NA	NA	NA	NA
1700025N23Rik	1.09924	-0.11507	0.759159	0.661096	NA
1700025O08Rik	0	NA	NA	NA	NA
1700026D11Rik	0	NA	NA	NA	NA
1700026F02Rik	0.380396	0.091466	0.800466	0.566334	NA
1700026J12Rik	0	NA	NA	NA	NA
1700026J14Rik	0	NA	NA	NA	NA
1700026N04Rik	0.911662	0.097801	0.7686	0.682562	NA
1700027A07Rik	0	NA	NA	NA	NA
1700027A15Rik	0	NA	NA	NA	NA
1700027F06Rik	0	NA	NA	NA	NA
1700027F09Rik	0	NA	NA	NA	NA
1700027H10Rik	0	NA	NA	NA	NA
1700027I24Rik	0.071808	-0.0095	0.795613	0.941908	NA
1700027J07Rik	0.181155	-0.01034	0.79555	0.941905	NA
1700028B04Rik	0	NA	NA	NA	NA
1700028D13Rik	0	NA	NA	NA	NA
1700028E10Rik	176.473	-2.28617	0.297963	2.49209e-15	2.99997e-14
1700028I16Rik	1.21419	0.321318	0.851131	0.212201	NA
1700028J19Rik	11.356	-0.5083	0.551488	0.223771	0.340996
1700028K03Rik	0.958071	-0.00429	0.758793	0.981672	NA
1700028M03Rik	0	NA	NA	NA	NA
1700028N14Rik	0.170243	0.053006	0.793393	0.890279	NA
1700028P14Rik	0	NA	NA	NA	NA
1700028P15Rik	0	NA	NA	NA	NA
1700029B22Rik	0	NA	NA	NA	NA
1700029B24Rik	0	NA	NA	NA	NA
1700029E06Rik	0	NA	NA	NA	NA
1700029F12Rik	0	NA	NA	NA	NA
1700029H14Rik	0.089935	0.061683	0.794375	0.890277	NA
1700029I15Rik	61.708	-1.34996	0.37973	9.92131e-05	0.00036
1700029J03Rik	0	NA	NA	NA	NA
1700029J07Rik	25.2834	-1.48584	0.578849	0.00202	0.005658
1700029M03Rik	0	NA	NA	NA	NA
1700029M20Rik	0	NA	NA	NA	NA
1700029N11Rik	0	NA	NA	NA	NA
1700029P11Rik	0	NA	NA	NA	NA
1700030A11Rik	0	NA	NA	NA	NA
1700030C10Rik	42.5011	-0.12727	0.38699	0.704873	0.797426
1700030C12Rik	1.01411	0.083773	0.768212	0.70481	NA
1700030C14Rik	0.379274	-0.10883	0.802985	0.530844	NA
1700030E10Rik	0	NA	NA	NA	NA
1700030F04Rik	0	NA	NA	NA	NA
1700030I03Rik	0	NA	NA	NA	NA
1700030J22Rik	16.4903	0.083663	0.474984	0.83007	0.888618
1700030K09Rik	134.248	-0.54476	0.22051	0.009908	0.023855
1700030L20Rik	0	NA	NA	NA	NA
1700030L22Rik	0	NA	NA	NA	NA
1700030M09Rik	0	NA	NA	NA	NA
1700030N03Rik	1.0096	-0.05792	0.781794	0.70201	NA
1700030N18Rik	0	NA	NA	NA	NA
1700030O20Rik	0	NA	NA	NA	NA
1700031A10Rik	0	NA	NA	NA	NA
1700031F05Rik	0	NA	NA	NA	NA
1700031F10Rik	0.079665	0.059731	0.794114	0.890277	NA
1700031L13Rik	0	NA	NA	NA	NA
1700031M16Rik	0	NA	NA	NA	NA
1700031P21Rik	0	NA	NA	NA	NA
1700034B16Rik	0	NA	NA	NA	NA
1700034E13Rik	0	NA	NA	NA	NA
1700034G24Rik	0	NA	NA	NA	NA
1700034H15Rik	24.3532	-0.57552	0.434051	0.1174	0.202034
1700034I23Rik	0.394945	-0.10876	0.80296	0.530844	NA
1700034J04Rik	0	NA	NA	NA	NA
1700034J05Rik	0	NA	NA	NA	NA
1700034K08Rik	0	NA	NA	NA	NA
1700034P13Rik	19.8266	-1.11488	0.504372	0.008147	0.020048
1700036A12Rik	0	NA	NA	NA	NA
1700036G14Rik	0	NA	NA	NA	NA
1700036O09Rik	0	NA	NA	NA	NA
1700037C06Rik	0	NA	NA	NA	NA
1700037C18Rik	31.0666	0.608325	0.418836	0.090933	0.163511
1700037F03Rik	0	NA	NA	NA	NA
1700037H04Rik	250.351	0.632525	0.3585	0.04636	0.092428
1700039E22Rik	0	NA	NA	NA	NA
1700039I01Rik	0	NA	NA	NA	NA
1700039M10Rik	0	NA	NA	NA	NA
1700039M15Rik	0	NA	NA	NA	NA
1700040D17Rik	1.58027	-0.03577	0.730653	0.901643	NA
1700040E09Rik	0	NA	NA	NA	NA
1700040F15Rik	0	NA	NA	NA	NA
1700040F17Rik	0	NA	NA	NA	NA
1700040K01Rik	0	NA	NA	NA	NA
1700040L08Rik	0.182341	0.058709	0.794141	0.890279	NA
1700041B01Rik	0	NA	NA	NA	NA
1700041C23Rik	0	NA	NA	NA	NA
1700041G16Rik	1.71656	0.186937	0.815033	0.338434	0.470859
1700041I07Rik	0	NA	NA	NA	NA
1700041M05Rik	0	NA	NA	NA	NA
1700041M19Rik	0	NA	NA	NA	NA
1700042D02Rik	0	NA	NA	NA	NA
1700042G07Rik	0	NA	NA	NA	NA
1700042G15Rik	0	NA	NA	NA	NA
1700042O05Rik	0	NA	NA	NA	NA
1700042O10Rik	0.682148	0.084498	0.799328	0.517	NA
1700044C05Rik	0	NA	NA	NA	NA
1700044K03Rik	0	NA	NA	NA	NA
1700045H11Rik	0	NA	NA	NA	NA
1700045I11Rik	0	NA	NA	NA	NA
1700046C09Rik	0	NA	NA	NA	NA
1700047A11Rik	0	NA	NA	NA	NA
1700047E10Rik	0	NA	NA	NA	NA
1700047F07Rik	0	NA	NA	NA	NA
1700047G03Rik	0	NA	NA	NA	NA
1700047G07Rik	0	NA	NA	NA	NA
1700047K16Rik	1.08983	-0.3808	0.90996	0.113581	NA
1700047L14Rik	0	NA	NA	NA	NA
1700047M11Rik	55.9469	-0.96097	0.333034	0.001649	0.004714
1700047N06Rik	0	NA	NA	NA	NA
1700047O18Rik	0	NA	NA	NA	NA
1700048F04Rik	0	NA	NA	NA	NA
1700048M11Rik	0	NA	NA	NA	NA
1700048O14Rik	0	NA	NA	NA	NA
1700048O20Rik	44.367	1.11182	0.847903	0.034724	0.072102
1700048P04Rik	0	NA	NA	NA	NA
1700049E15Rik	0.089935	0.061683	0.794375	0.890277	NA
1700049E17Rik1	0	NA	NA	NA	NA
1700049E17Rik2	0	NA	NA	NA	NA
1700049E22Rik	0	NA	NA	NA	NA
1700049L16Rik	0	NA	NA	NA	NA
1700051A21Rik	0.645492	0.066933	0.78405	0.70848	NA
1700051K13Rik	0	NA	NA	NA	NA
1700051O22Rik	0.189294	-0.09194	0.79835	0.695687	NA
1700052H01Rik	0	NA	NA	NA	NA
1700052I22Rik	0	NA	NA	NA	NA
1700052K11Rik	103.635	0.217556	0.258479	0.374078	0.507762
1700054A03Rik	0	NA	NA	NA	NA
1700054K02Rik	0	NA	NA	NA	NA
1700054K19Rik	0	NA	NA	NA	NA
1700054M17Rik	2.95167	-0.24437	0.747847	0.467145	0.598771
1700054O05Rik	0	NA	NA	NA	NA
1700054O19Rik	0.144992	-0.01015	0.795563	0.941906	NA
1700055C04Rik	0	NA	NA	NA	NA
1700055D18Rik	38.1319	-0.42039	0.359591	0.188846	0.29731
1700056E22Rik	29.2396	-0.78476	0.478964	0.048662	0.096248
1700056N10Rik	12.0446	-0.74242	0.670887	0.110895	0.192665
1700057G04Rik	0.159975	-0.01005	0.795558	0.941906	NA
1700057H15Rik	0	NA	NA	NA	NA
1700057H21Rik	0	NA	NA	NA	NA
1700058P15Rik	0	NA	NA	NA	NA
1700060C16Rik	0.590815	0.013769	0.775329	0.987192	NA
1700060C20Rik	0	NA	NA	NA	NA
1700060J05Rik	0.110533	0.065152	0.794884	0.890277	NA
1700060O08Rik	0	NA	NA	NA	NA
1700061A03Rik	0.114429	-0.0098	0.795577	0.941907	NA
1700061E17Rik	4.01929	-1.14585	1.09493	0.046844	0.093165
1700061E18Rik	0	NA	NA	NA	NA
1700061F12Rik	0	NA	NA	NA	NA
1700061H18Rik	0	NA	NA	NA	NA
1700061I17Rik	27.6766	-1.91487	0.549192	6.93543e-05	0.000257
1700061J23Rik	0	NA	NA	NA	NA
1700061N14Rik	0	NA	NA	NA	NA
1700062C10Rik	0	NA	NA	NA	NA
1700063A18Rik	0	NA	NA	NA	NA
1700063D05Rik	3.68045	-0.70394	0.968845	0.119789	0.205266
1700063H04Rik	0	NA	NA	NA	NA
1700063H06Rik	0	NA	NA	NA	NA
1700063I16Rik	0	NA	NA	NA	NA
1700063J08Rik	1.9383	-0.50346	0.895587	0.170191	0.272877
1700063K16Rik	0	NA	NA	NA	NA
1700063O14Rik	0	NA	NA	NA	NA
1700064H15Rik	0	NA	NA	NA	NA
1700064J06Rik	0	NA	NA	NA	NA
1700064M15Rik	0.089935	0.061683	0.794375	0.890277	NA
1700065D16Rik	0.779062	-0.13032	0.786458	0.546529	NA
1700065I16Rik	0	NA	NA	NA	NA
1700065J11Rik	0	NA	NA	NA	NA
1700065J18Rik	0	NA	NA	NA	NA
1700065L07Rik	0	NA	NA	NA	NA
1700065O20Rik	0	NA	NA	NA	NA
1700066B17Rik	0	NA	NA	NA	NA
1700066B19Rik	3.64448	0.234268	0.713655	0.523134	0.649337
1700066C05Rik	0	NA	NA	NA	NA
1700066J03Rik	0	NA	NA	NA	NA
1700066M21Rik	1030.44	0.329285	0.118013	0.005237	0.013465
1700066N21Rik	0	NA	NA	NA	NA
1700066O22Rik	0	NA	NA	NA	NA
1700067G17Rik	0	NA	NA	NA	NA
1700067K01Rik	5.45165	0.130722	0.665639	0.730508	0.816983
1700067P10Rik	0	NA	NA	NA	NA
1700069B07Rik	0.346524	-0.11503	0.805177	0.447472	NA
1700069L16Rik	0	NA	NA	NA	NA
1700069P05Rik	0	NA	NA	NA	NA
1700071G01Rik	0	NA	NA	NA	NA
1700071K01Rik	0	NA	NA	NA	NA
1700071M16Rik	1.50103	0.426147	0.921819	0.105535	NA
1700072B07Rik	0	NA	NA	NA	NA
1700072G22Rik	0	NA	NA	NA	NA
1700072O05Rik	0	NA	NA	NA	NA
1700073E17Rik	0	NA	NA	NA	NA
1700074A21Rik	0	NA	NA	NA	NA
1700074H08Rik	0	NA	NA	NA	NA
1700074P13Rik	0	NA	NA	NA	NA
1700080C20Rik	0	NA	NA	NA	NA
1700080N15Rik	0	NA	NA	NA	NA
1700080O16Rik	0	NA	NA	NA	NA
1700081B01Rik	0	NA	NA	NA	NA
1700081H04Rik	0	NA	NA	NA	NA
1700081N11Rik	0.452827	0.055414	0.791705	0.874947	NA
1700082M22Rik	1.82868	-0.21071	0.77258	0.46774	0.5993
1700083H02Rik	0	NA	NA	NA	NA
1700084C06Rik	1.20507	-0.16076	0.768557	0.537954	NA
1700084D21Rik	0	NA	NA	NA	NA
1700084E18Rik	7.52574	-0.3344	0.593973	0.420571	0.554578
1700084F23Rik	0	NA	NA	NA	NA
1700084J12Rik	0	NA	NA	NA	NA
1700084M14Rik	0	NA	NA	NA	NA
1700085C21Rik	0	NA	NA	NA	NA
1700085D07Rik	0	NA	NA	NA	NA
1700086D15Rik	0.315234	0.051448	0.793256	0.890283	NA
1700086L19Rik	0	NA	NA	NA	NA
1700086O06Rik	54.814	-0.22086	0.310341	0.437812	0.570504
1700086P04Rik	3.07938	0.007816	0.6722	0.983479	0.990225
1700087I21Rik	11.3374	-0.21559	0.592074	0.594301	0.709855
1700087M22Rik	0	NA	NA	NA	NA
1700088E04Rik	13.9424	0.067693	0.515917	0.866686	0.914893
1700091H14Rik	0	NA	NA	NA	NA
1700092C02Rik	0	NA	NA	NA	NA
1700092C10Rik	3.73633	-0.21112	0.691614	0.571096	0.690058
1700092C17Rik	0	NA	NA	NA	NA
1700092E16Rik	0	NA	NA	NA	NA
1700092E19Rik	0	NA	NA	NA	NA
1700092K14Rik	0	NA	NA	NA	NA
1700092M07Rik	1.4943	0.302531	0.847822	0.20691	NA
1700093J21Rik	0.554877	0.046113	0.79282	0.890287	NA
1700093K21Rik	0.655123	-0.06624	0.773378	0.738424	NA
1700094D03Rik	100.783	-1.12355	0.242775	1.32833e-06	6.47378e-06
1700094J05Rik	0.114429	-0.0098	0.795577	0.941907	NA
1700094M23Rik	0.072496	-0.00951	0.795613	0.941908	NA
1700094M24Rik	0	NA	NA	NA	NA
1700095A13Rik	0	NA	NA	NA	NA
1700095A21Rik	0	NA	NA	NA	NA
1700095B10Rik	0	NA	NA	NA	NA
1700095J03Rik	0	NA	NA	NA	NA
1700095J07Rik	0	NA	NA	NA	NA
1700095J12Rik	0	NA	NA	NA	NA
1700095K22Rik	0	NA	NA	NA	NA
1700096J18Rik	0	NA	NA	NA	NA
1700096K18Rik	49.9314	-0.52783	0.363773	0.103764	0.182187
1700097M23Rik	0	NA	NA	NA	NA
1700097N02Rik	1.02788	0.074838	0.777741	0.690226	NA
1700099I09Rik	0.929011	-0.13096	0.773687	0.572539	NA
1700100I10Rik	0	NA	NA	NA	NA
1700100L14Rik	0	NA	NA	NA	NA
1700101I11Rik	12.3506	-0.25914	0.510144	0.511179	0.639095
1700101I19Rik	0	NA	NA	NA	NA
1700101O22Rik	0	NA	NA	NA	NA
1700102F20Rik	0	NA	NA	NA	NA
1700102H20Rik	1.53592	-0.09614	0.723081	0.759368	NA
1700102P08Rik	7.85023	-0.95603	0.752128	0.058915	0.113525
1700104B16Rik	0.339478	-0.03252	0.784151	0.851069	NA
1700104L18Rik	0	NA	NA	NA	NA
1700105G05Rik	0	NA	NA	NA	NA
1700105P06Rik	0	NA	NA	NA	NA
1700106O07Rik	0	NA	NA	NA	NA
1700108F19Rik	1.48983	0.158868	0.81103	0.319876	NA
1700108J01Rik	0	NA	NA	NA	NA
1700108N06Rik	0	NA	NA	NA	NA
1700108N11Rik	0	NA	NA	NA	NA
1700109G14Rik	0	NA	NA	NA	NA
1700109G15Rik	0	NA	NA	NA	NA
1700109H08Rik	46.5249	-0.47308	0.31914	0.10482	0.183745
1700109I08Rik	0	NA	NA	NA	NA
1700109K24Rik	0.159975	-0.01005	0.795558	0.941906	NA
1700110C19Rik	0.631321	-6.38e-05	0.766889	0.999102	NA
1700110I01Rik	0	NA	NA	NA	NA
1700110I07Rik	0	NA	NA	NA	NA
1700110K17Rik	0.612442	0.054699	0.769395	0.810306	NA
1700111E14Rik	0	NA	NA	NA	NA
1700111N16Rik	0	NA	NA	NA	NA
1700112D23Rik	0.090577	-0.00967	0.7956	0.941908	NA
1700112H15Rik	0	NA	NA	NA	NA
1700112J05Rik	0	NA	NA	NA	NA
1700112J16Rik	6.76078	-0.35957	0.625676	0.390062	0.523972
1700112K13Rik	0	NA	NA	NA	NA
1700112L15Rik	0	NA	NA	NA	NA
1700112M02Rik	0	NA	NA	NA	NA
1700113A16Rik	46.7911	-2.05345	0.360586	1.83369e-09	1.25982e-08
1700113B09Rik	0.491891	-0.01631	0.795118	0.941899	NA
1700113B19Rik	0	NA	NA	NA	NA
1700113H08Rik	0.434814	0.0013	0.783821	0.983629	NA
1700116B05Rik	0	NA	NA	NA	NA
1700116H05Rik	0	NA	NA	NA	NA
1700119H24Rik	7.46577	-2.5087	1.13481	0.002228	0.006197
1700119I11Rik	0	NA	NA	NA	NA
1700120B22Rik	0.376328	-0.02947	0.785311	0.859103	NA
1700120C14Rik	8.1521	-0.2103	0.5666	0.601661	0.715792
1700120C18Rik	0	NA	NA	NA	NA
1700120E14Rik	0	NA	NA	NA	NA
1700120G07Rik	0	NA	NA	NA	NA
1700120G11Rik	0	NA	NA	NA	NA
1700120K04Rik	2.63501	-0.80229	1.11554	0.08208	0.150089
1700120O09Rik	0	NA	NA	NA	NA
1700121C08Rik	0	NA	NA	NA	NA
1700121L03Rik	0	NA	NA	NA	NA
1700121L16Rik	0	NA	NA	NA	NA
1700121N20Rik	0	NA	NA	NA	NA
1700122C19Rik	0	NA	NA	NA	NA
1700122D07Rik	0	NA	NA	NA	NA
1700122E12Rik	2.69695	0.349973	0.780734	0.331645	0.463577
1700122H20Rik	0	NA	NA	NA	NA
1700122O11Rik	0.114429	-0.0098	0.795577	0.941907	NA
1700123J17Rik	0.159975	-0.01005	0.795558	0.941906	NA
1700123K08Rik	0	NA	NA	NA	NA
1700123L14Rik	0	NA	NA	NA	NA
1700123M08Rik	4.10494	0.360526	0.691401	0.380081	0.513546
1700123O12Rik	0	NA	NA	NA	NA
1700123O20Rik	825.824	-0.07734	0.133158	0.555573	0.676958
1700123O21Rik	0	NA	NA	NA	NA
1700124L16Rik	1.96515	0.192407	0.765208	0.502864	0.631268
1700124M09Rik	0	NA	NA	NA	NA
1700125G02Rik	0	NA	NA	NA	NA
1700125G22Rik	0.161744	0.055297	0.793669	0.890279	NA
1700125H03Rik	0	NA	NA	NA	NA
1700125H20Rik	0	NA	NA	NA	NA
1700126A01Rik	0	NA	NA	NA	NA
1700126G02Rik	0.079665	0.059731	0.794114	0.890277	NA
1700126H18Rik	0	NA	NA	NA	NA
1700127F24Rik	0	NA	NA	NA	NA
1700128A07Rik	0	NA	NA	NA	NA
1700128E19Rik	0.190198	0.078716	0.797278	0.73066	NA
1700128F08Rik	0	NA	NA	NA	NA
1700128I11Rik	0	NA	NA	NA	NA
1700129C05Rik	0	NA	NA	NA	NA
1700129L04Rik	0	NA	NA	NA	NA
1810006J02Rik	1.83723	0.142982	0.75226	0.616305	0.726869
1810007C17Rik	0	NA	NA	NA	NA
1810007D17Rik	0	NA	NA	NA	NA
1810008B01Rik	0.190198	0.078716	0.797278	0.73066	NA
1810008I18Rik	1851.15	-1.10062	0.175051	1.25648e-10	9.78036e-10
1810009A15Rik	521.265	0.266022	0.12009	0.02458	0.053383
1810009J06Rik	0	NA	NA	NA	NA
1810010H24Rik	63.507	-1.44916	0.42899	0.00017	0.000592
1810010K12Rik	0	NA	NA	NA	NA
1810012K08Rik	0.2605	-0.09192	0.798346	0.697742	NA
1810012K16Rik	2.85232	0.156174	0.768716	0.547215	0.669789
1810013D15Rik	8.49257	-3.43813	1.07973	0.000218	0.000745
1810013L24Rik	2002.06	-0.23066	0.082532	0.004858	0.012581
1810014B01Rik	99.052	-0.96187	0.278565	0.000243	0.000823
1810014P07Rik	0.071808	-0.0095	0.795613	0.941908	NA
1810017P11Rik	90.137	-1.63697	0.345577	4.53016e-07	2.35549e-06
1810018F18Rik	0	NA	NA	NA	NA
1810019D21Rik	647.625	-0.99443	0.177801	9.51661e-09	6.01903e-08
1810019N24Rik	2.18436	-0.42455	0.785101	0.279009	0.405775
1810020O05Rik	0.961104	0.043158	0.768752	0.84815	NA
1810021B22Rik	19.8913	-1.44361	0.620904	0.00394	0.010402
1810024B03Rik	51.812	-0.21751	0.373701	0.515916	0.643391
1810026B05Rik	523.728	-0.14656	0.169786	0.374239	0.507852
1810028F09Rik	0	NA	NA	NA	NA
1810030O07Rik	481.461	0.600245	0.140132	1.32025e-05	5.47875e-05
1810034E14Rik	191.651	-1.06259	0.194457	1.87223e-08	1.14689e-07
1810035K13Rik	0	NA	NA	NA	NA
1810037I17Rik	751.127	0.21463	0.16082	0.175239	0.279536
1810041H14Rik	6.76253	-0.50935	0.650335	0.244647	0.36569
1810044D09Rik	48.3767	-1.42449	0.340646	7.08633e-06	3.08586e-05
1810044K17Rik	14.1886	-4.31088	0.928537	4.96947e-07	2.56628e-06
1810046K07Rik	76.9345	-2.35148	0.4221	3.42026e-09	2.28444e-08
1810049I09Rik	0	NA	NA	NA	NA
1810049J17Rik	1.82965	-0.07022	0.752616	0.786717	0.858484
1810053B23Rik	46.725	-5.2146	0.590443	1.1982e-19	2.17709e-18
1810055G02Rik	2118.3	-1.02483	0.213088	7.32189e-07	3.69665e-06
1810058I24Rik	4532.36	-0.29984	0.261173	0.223236	0.340312
1810058N15Rik	0	NA	NA	NA	NA
1810059C17Rik	0.115508	-0.09031	0.797947	0.697744	NA
1810059H22Rik	187.365	-2.14139	0.295402	6.85061e-14	7.2878e-13
1810062G17Rik	16.8138	0.057502	0.451674	0.880269	0.92415
1810062O18Rik	4.81343	-1.16195	1.0796	0.046639	0.092863
1810063I02Rik	0.072496	-0.00951	0.795613	0.941908	NA
1810064F22Rik	84.4959	-0.33849	0.324328	0.252142	0.374707
1810065E05Rik	0.258733	-0.015	0.795181	0.941903	NA
1810073O08Rik	2.63109	-0.01883	0.669375	0.955975	0.97284
2010001A14Rik	58.1786	-1.54531	0.385942	1.31091e-05	5.44458e-05
2010001K21Rik	1.44396	0.083647	0.75953	0.73705	NA
2010001M07Rik	0	NA	NA	NA	NA
2010003K11Rik	1082.87	0.621456	0.340134	0.041853	0.084576
2010007H06Rik	10.7263	-0.44329	0.564818	0.288805	0.416663
2010008C14Rik	5.4664	1.87335	1.33952	0.018943	0.042429
2010009K17Rik	0	NA	NA	NA	NA
2010010A06Rik	1.38389	-0.15763	0.758538	0.561613	NA
2010013B24Rik	1.408	-0.18521	0.73793	0.564918	NA
2010016I18Rik	29.3007	1.03022	0.498541	0.01273	0.02982
2010103J01Rik	0.23497	-0.10788	0.802648	0.530847	NA
2010106C02Rik	0.319872	-0.0247	0.784939	0.859104	NA
2010106E10Rik	0	NA	NA	NA	NA
2010106G04Rik	0.407302	0.067859	0.796034	0.697615	NA
2010109A12Rik	3.64481	-0.61564	0.803551	0.171712	0.274801
2010109P13Rik	0	NA	NA	NA	NA
2010110E17Rik	0.334502	0.077044	0.796353	0.717864	NA
2010110G14Rik	0	NA	NA	NA	NA
2010110K18Rik	11.9806	3.42044	1.10241	0.000483	0.001542
2010203P06Rik	0	NA	NA	NA	NA
2010204K13Rik	13.4013	3.67019	1.09984	0.000228	0.000776
2010300C02Rik	7.85839	0.098742	0.617888	0.801093	0.868945
2010308F09Rik	2.13845	-0.05126	0.714088	0.869694	0.917063
2010309G21Rik	0	NA	NA	NA	NA
2010310C07Rik	3.8383	-0.23857	0.707599	0.520056	0.647028
2010315B03Rik	614.059	-0.51263	0.147791	0.000406	0.001315
2010320M18Rik	209.572	-0.88879	0.225705	4.05845e-05	0.000156
2010320O07Rik	2.35018	0.770088	1.32572	0.024138	0.052498
2200002A13Rik	0	NA	NA	NA	NA
2200002D01Rik	266.113	0.924793	0.231592	2.85294e-05	0.000112
2200002J24Rik	0.412278	-0.02632	0.782498	0.842895	NA
2200007N16Rik	0	NA	NA	NA	NA
2210009P08Rik	0	NA	NA	NA	NA
2210010C04Rik	0	NA	NA	NA	NA
2210011K15Rik	1.20497	0.35618	0.885816	0.125847	NA
2210016F16Rik	1330.88	-0.07124	0.120703	0.548712	0.670717
2210016L21Rik	405.763	-0.29611	0.153283	0.048519	0.096004
2210017I01Rik	0	NA	NA	NA	NA
2210020O09Rik	0.31995	-0.01072	0.795509	0.941904	NA
2210039B01Rik	53.0403	-1.39707	0.323985	4.03907e-06	1.82431e-05
2210404E10Rik	0.620615	-0.01598	0.795102	0.937454	NA
2210406H18Rik	19.7228	1.3913	0.57077	0.003314	0.008892
2210406O10Rik	14.5662	-2.24391	0.621285	3.69628e-05	0.000143
2210407C18Rik	0.183029	0.058708	0.794141	0.890279	NA
2210408F21Rik	249.504	-0.68589	0.244427	0.003134	0.008443
2210408I21Rik	76.659	-0.13493	0.272406	0.597599	0.712363
2210409D07Rik	0	NA	NA	NA	NA
2210409E12Rik	0	NA	NA	NA	NA
2210411M09Rik	0	NA	NA	NA	NA
2210412B16Rik	3.86843	-0.12796	0.639823	0.73771	0.822232
2210414B05Rik	0	NA	NA	NA	NA
2210414F02Rik	0	NA	NA	NA	NA
2210417A02Rik	52.001	-0.89202	0.318477	0.002361	0.006535
2210418O10Rik	425.945	-0.35263	0.306007	0.210966	0.325391
2210420H20Rik	0	NA	NA	NA	NA
2300002M23Rik	0	NA	NA	NA	NA
2300003K06Rik	0	NA	NA	NA	NA
2300009A05Rik	234.485	-1.30179	0.192475	4.01524e-12	3.63627e-11
2310001H17Rik	256.409	-1.59101	0.178789	1.19867e-19	2.17709e-18
2310001K20Rik	0	NA	NA	NA	NA
2310001K24Rik	2.01915	-0.7839	1.24647	0.055293	0.107545
2310002D06Rik	0	NA	NA	NA	NA
2310002F09Rik	0.653303	-0.1504	0.813986	0.300964	NA
2310002L09Rik	0	NA	NA	NA	NA
2310003L06Rik	0	NA	NA	NA	NA
2310003N18Rik	0	NA	NA	NA	NA
2310005A03Rik	1.78355	-0.52851	1.04694	0.039852	0.081266
2310005E17Rik	0	NA	NA	NA	NA
2310008N11Rik	0.110533	0.065152	0.794884	0.890277	NA
2310009B15Rik	121.621	-0.00022	0.208347	0.996391	0.998015
2310010J17Rik	83.6238	-1.23785	0.25213	2.79719e-07	1.48705e-06
2310011J03Rik	650.681	-0.132	0.155818	0.386745	0.52044
2310014F06Rik	4.44991	-0.32352	0.711985	0.410273	0.544245
2310015A10Rik	70.234	0.218725	0.260213	0.375765	0.509499
2310015A16Rik	376.067	-0.29518	0.305979	0.294848	0.423395
2310015D24Rik	0.217487	-0.01053	0.795535	0.941905	NA
2310015K22Rik	0	NA	NA	NA	NA
2310016D03Rik	0	NA	NA	NA	NA
2310016D23Rik	0	NA	NA	NA	NA
2310016G11Rik	9.36936	-3.41541	1.25349	0.000538	0.001706
2310020H05Rik	0	NA	NA	NA	NA
2310022A10Rik	345.558	0.457424	0.138949	0.000779	0.002388
2310022B05Rik	948.431	-0.7818	0.227201	0.00033	0.001089
2310026I22Rik	0	NA	NA	NA	NA
2310026L22Rik	0.458014	0.057262	0.792061	0.876054	NA
2310030A07Rik	0	NA	NA	NA	NA
2310030G06Rik	524.037	-0.55137	0.200548	0.004441	0.011597
2310033P09Rik	240.207	-0.17484	0.16283	0.27255	0.398444
2310034C09Rik	0	NA	NA	NA	NA
2310034G01Rik	2.07847	0.219507	0.767057	0.466754	0.598426
2310034O05Rik	211.032	1.23686	0.335277	5.3358e-05	0.000202
2310039H08Rik	756.097	-1.32439	0.188582	5.69941e-13	5.58477e-12
2310039L15Rik	0.2168	-0.01053	0.795535	0.941905	NA
2310040G07Rik	0	NA	NA	NA	NA
2310040G24Rik	54.7273	-1.48011	0.439128	0.000166	0.000579
2310043L19Rik	0.110533	0.065152	0.794884	0.890277	NA
2310043M15Rik	7.1106	-0.61059	0.786181	0.178672	0.283929
2310043O21Rik	0	NA	NA	NA	NA
2310043P16Rik	18.0691	0.176767	0.443108	0.634975	0.74186
2310044K18Rik	0	NA	NA	NA	NA
2310046K23Rik	0	NA	NA	NA	NA
2310047D07Rik	1.60525	0.302648	0.802687	0.327624	NA
2310050C09Rik	0	NA	NA	NA	NA
2310057J18Rik	0	NA	NA	NA	NA
2310057M21Rik	185.864	0.543127	0.203336	0.005486	0.01405
2310057N15Rik	0	NA	NA	NA	NA
2310058D17Rik	35.253	0.011609	0.371376	0.975665	0.985889
2310061I04Rik	719.274	-0.94683	0.133845	6.80819e-13	6.61972e-12
2310061N02Rik	0	NA	NA	NA	NA
2310065F04Rik	0	NA	NA	NA	NA
2310067P03Rik	0.228857	-0.01044	0.795529	0.941905	NA
2310068J16Rik	7.36377	-0.59811	0.706517	0.187005	0.294932
2310069B03Rik	0.289983	-0.0108	0.795515	0.941904	NA
2310074N15Rik	0.589582	0.050431	0.776651	0.80345	NA
2310075C17Rik	0	NA	NA	NA	NA
2310079G19Rik	0	NA	NA	NA	NA
2310081O03Rik	0	NA	NA	NA	NA
2400006E01Rik	0	NA	NA	NA	NA
2410002F23Rik	715.802	0.281786	0.116905	0.01484	0.034133
2410003I16Rik	0	NA	NA	NA	NA
2410003L11Rik	1.89899	0.609259	1.08875	0.043786	0.08793
2410004B18Rik	240.798	0.14102	0.174553	0.400505	0.534532
2410004I01Rik	0.276172	0.048729	0.793021	0.890282	NA
2410004P03Rik	0.831732	0.117595	0.800855	0.505365	NA
2410006H16Rik	440.782	0.229811	0.226063	0.288111	0.415846
2410012E07Rik	0	NA	NA	NA	NA
2410017I17Rik	0	NA	NA	NA	NA
2410018L13Rik	2.46034	0.785659	1.28053	0.035543	0.073624
2410021H03Rik	0	NA	NA	NA	NA
2410022M11Rik	58.4791	-1.28403	0.392616	0.000304	0.001009
2410024N13Rik	0	NA	NA	NA	NA
2410080I02Rik	0.115508	-0.09031	0.797947	0.697744	NA
2410124H12Rik	0	NA	NA	NA	NA
2410131K14Rik	359.151	-0.51651	0.2011	0.007849	0.019393
2410137M14Rik	0.115508	-0.09031	0.797947	0.697744	NA
2410141K09Rik	0	NA	NA	NA	NA
2410152P15Rik	0	NA	NA	NA	NA
2500002B13Rik	50.2362	-0.26739	0.324888	0.365921	0.499246
2500004C02Rik	58.9451	-0.23591	0.29387	0.386478	0.520181
2510002D24Rik	316.262	-1.15816	0.172069	6.14935e-12	5.46085e-11
2510009E07Rik	766.335	1.52084	0.170407	9.55475e-20	1.74667e-18
2510016D11Rik	47.7766	0.074289	0.329383	0.806383	0.872569
2510017J16Rik	3.68576	-0.99583	1.1504	0.064046	0.122012
2510039O18Rik	1170.06	-0.04323	0.106297	0.681566	0.779641
2510046G10Rik	28.9357	-1.1487	0.486435	0.005514	0.014115
2600002D14Rik	0.114429	-0.0098	0.795577	0.941907	NA
2600006K01Rik	0.719804	-0.0675	0.772289	0.771598	NA
2600014E21Rik	0.189981	-0.09195	0.798353	0.695687	NA
2610001A08Rik	0	NA	NA	NA	NA
2610001J05Rik	882.072	0.192244	0.113441	0.087713	0.158767
2610002M06Rik	1093.85	0.137672	0.161324	0.394859	0.528682
2610005L07Rik	565.339	-0.26281	0.19809	0.170075	0.272713
2610008E11Rik	387.801	-0.62929	0.135653	2.55689e-06	1.19468e-05
2610011E03Rik	0	NA	NA	NA	NA
2610012C04Rik	0.221065	0.081341	0.797874	0.69761	NA
2610016A17Rik	0.708004	-0.01726	0.79497	0.926053	NA
2610017A05Rik	12.7458	0.420988	0.529626	0.302997	0.432444
2610020C07Rik	7.24224	0.455041	0.652232	0.290958	0.419032
2610021A01Rik	381.323	-0.72196	0.143073	2.74167e-07	1.45914e-06
2610024D14Rik	0	NA	NA	NA	NA
2610027F03Rik	0	NA	NA	NA	NA
2610027K06Rik	1.70978	0.122162	0.727222	0.700913	0.794771
2610028D06Rik	5.95792	0.216403	0.614475	0.594424	0.709917
2610028E06Rik	0.261789	-0.09222	0.798419	0.695684	NA
2610028H24Rik	0	NA	NA	NA	NA
2610034O05Rik	0	NA	NA	NA	NA
2610035D17Rik	24.51	-0.34748	0.487244	0.372243	0.505909
2610035F20Rik	0	NA	NA	NA	NA
2610037D02Rik	67.4775	-0.5618	0.286976	0.035126	0.072873
2610042L04Rik	0	NA	NA	NA	NA
2610044O15Rik8	262.143	-0.12284	0.195118	0.512549	0.640442
2610105M22Rik	0	NA	NA	NA	NA
2610203C22Rik	24.7871	1.18288	0.534432	0.007082	0.017681
2610204G07Rik	0.324817	0.057251	0.793264	0.88511	NA
2610206C17Rik	1.40564	0.23624	0.814615	0.363598	NA
2610300A13Rik	0	NA	NA	NA	NA
2610300M13Rik	0.072496	-0.00951	0.795613	0.941908	NA
2610301B20Rik	182.459	0.037137	0.199047	0.848992	0.903027
2610303G11Rik	0	NA	NA	NA	NA
2610306M01Rik	55.9061	-0.35942	0.296176	0.189763	0.298491
2610306O10Rik	15.129	0.27444	0.563162	0.500593	0.6291
2610307P16Rik	2.11363	0.065634	0.718748	0.837685	0.89392
2610316D01Rik	0	NA	NA	NA	NA
2610318M16Rik	0	NA	NA	NA	NA
2610318N02Rik	7.36898	4.59486	2.35407	0.000585	0.001843
2610507B11Rik	7386.73	-0.3135	0.082669	0.000138	0.000488
2610507I01Rik	260.259	-0.87761	0.148425	1.75601e-09	1.20941e-08
2610509F24Rik	0	NA	NA	NA	NA
2610528A11Rik	2.36479	0.232266	0.759048	0.46553	0.597363
2610528J11Rik	261.923	-1.26233	0.251284	1.59247e-07	8.72287e-07
2700029L08Rik	1.97374	0.494232	0.919564	0.158753	0.258139
2700033N17Rik	7.58954	-0.90178	0.752912	0.071336	0.133199
2700038G22Rik	56.6658	1.75449	0.418761	4.62964e-06	2.07248e-05
2700046A07Rik	1.31822	-0.02606	0.73242	0.923247	NA
2700046G09Rik	34.5058	-0.61308	0.426282	0.093299	0.166957
2700049A03Rik	213.152	0.336991	0.200898	0.081916	0.149846
2700054A10Rik	4.33155	-2.3335	1.47893	0.009187	0.022269
2700062C07Rik	276.077	-0.0394	0.172857	0.817359	0.879903
2700068H02Rik	2.3114	-0.10492	0.697878	0.759454	0.838862
2700069I18Rik	3.28796	-0.14074	0.730464	0.651321	0.755528
2700078F05Rik	0.089935	0.061683	0.794375	0.890277	NA
2700080J24Rik	0.079665	0.059731	0.794114	0.890277	NA
2700081O15Rik	217.906	0.017444	0.247278	0.942502	0.963617
2700089I24Rik	0.090577	-0.00967	0.7956	0.941908	NA
2700097O09Rik	365.253	-0.42463	0.13652	0.001564	0.004493
2700099C18Rik	95.6947	2.86563	0.401191	9.59447e-14	1.01138e-12
2810001G20Rik	63.0111	-0.62877	0.332025	0.037158	0.076525
2810002D19Rik	71.6319	-0.29194	0.300018	0.291939	0.420138
2810004N23Rik	1020.43	-0.17962	0.123908	0.137883	0.230587
2810006K23Rik	299.689	-0.53894	0.154668	0.000375	0.001223
2810013P06Rik	305.005	-1.31673	0.189454	1.06496e-12	1.01985e-11
2810021J22Rik	114.749	-0.46944	0.226136	0.029829	0.063226
2810025M15Rik	199.147	0.693658	0.20105	0.000346	0.001137
2810029C07Rik	7.30431	-0.58612	0.763157	0.19202	0.301391
2810030D12Rik	59.8665	-1.46096	0.300574	2.75983e-07	1.46838e-06
2810032G03Rik	1.98455	-0.16856	0.712849	0.624201	0.733498
2810039B14Rik	32.5453	-0.3563	0.361683	0.267753	0.392935
2810047C21Rik1	1.02986	-0.01187	0.79543	0.9419	NA
2810049E08Rik	0	NA	NA	NA	NA
2810402E24Rik	190.232	-0.29593	0.214632	0.151153	0.248421
2810403D21Rik	45.6661	-0.72644	0.385125	0.032001	0.067199
2810403G07Rik	1.87835	-0.49581	0.941246	0.127122	0.215504
2810404F17Rik	0	NA	NA	NA	NA
2810404M03Rik	0	NA	NA	NA	NA
2810405F15Rik	0	NA	NA	NA	NA
2810405F17Rik	28.2227	-0.1015	0.378962	0.760281	0.83921
2810407A14Rik	1.7088	-0.53784	1.00185	0.099607	0.176035
2810408A11Rik	5.81002	0.828054	0.8867	0.101343	0.178494
2810408I11Rik	106.268	2.62559	0.410616	1.53766e-11	1.31905e-10
2810410L24Rik	61.0733	-1.28769	0.340745	4.52016e-05	0.000173
2810414N06Rik	87.2847	-1.19545	0.290003	1.23095e-05	5.144e-05
2810428J06Rik	3.76978	-0.47079	0.803369	0.242848	0.363505
2810429I04Rik	2.00176	0.305182	0.787609	0.353117	0.486197
2810430I11Rik	3.49264	0.449595	0.776795	0.273586	0.399602
2810432F15Rik	0	NA	NA	NA	NA
2810433D01Rik	0	NA	NA	NA	NA
2810442N19Rik	1.41327	-0.25055	0.794679	0.370084	NA
2810454H06Rik	14.0177	-0.11096	0.529522	0.776596	0.851153
2810455O05Rik	5.28313	1.3137	1.27628	0.043337	0.087163
2810457G06Rik	0.682626	0.07827	0.7896	0.840415	NA
2810459M11Rik	2841.04	-0.16238	0.098692	0.096503	0.171633
2810471M01Rik	0	NA	NA	NA	NA
2900002M20Rik	0	NA	NA	NA	NA
2900005J15Rik	176.165	-0.62447	0.204477	0.00155	0.004461
2900009J06Rik	14.772	0.408558	0.505376	0.307338	0.437181
2900018N21Rik	3.27572	0.291581	0.731911	0.433297	0.566271
2900022M07Rik	0	NA	NA	NA	NA
2900024D18Rik	0	NA	NA	NA	NA
2900026A02Rik	5657.36	-0.54742	0.158157	0.000417	0.001347
2900027M19Rik	0	NA	NA	NA	NA
2900035J10Rik	0	NA	NA	NA	NA
2900037B21Rik	0	NA	NA	NA	NA
2900040C04Rik	0	NA	NA	NA	NA
2900041M22Rik	0.636951	0.110022	0.799109	0.593406	NA
2900042G08Rik	0	NA	NA	NA	NA
2900042K21Rik	0.089935	0.061683	0.794375	0.890277	NA
2900045O20Rik	0.071808	-0.0095	0.795613	0.941908	NA
2900052L18Rik	74.5322	-1.27929	0.305749	8.51763e-06	3.66291e-05
2900052N01Rik	0	NA	NA	NA	NA
2900057B20Rik	0	NA	NA	NA	NA
2900060B14Rik	1.04761	0.124391	0.776739	0.57325	NA
2900060N12Rik	0.242051	0.052063	0.79331	0.890281	NA
2900064F13Rik	0.277939	-0.0247	0.784937	0.859105	NA
2900064K03Rik	0	NA	NA	NA	NA
2900069G24Rik	0	NA	NA	NA	NA
2900072N19Rik	0	NA	NA	NA	NA
2900076A07Rik	124.227	0.23902	0.21235	0.23792	0.357699
2900076G11Rik	0.438556	-0.11239	0.799886	0.663315	NA
2900078I11Rik	0.071808	-0.0095	0.795613	0.941908	NA
2900079G21Rik	0	NA	NA	NA	NA
2900089D17Rik	49.2172	-0.87636	0.433261	0.019142	0.04282
2900092C05Rik	0	NA	NA	NA	NA
2900092N22Rik	0.072496	-0.00951	0.795613	0.941908	NA
2900092O11Rik	0.162431	0.055286	0.793668	0.890279	NA
2900093K20Rik	27.3645	-0.08085	0.392032	0.81088	0.875364
2900097C17Rik	6116.99	-0.16277	0.065386	0.01219	0.028698
3000002C10Rik	120.564	0.503424	0.27527	0.050091	0.098686
3010001F23Rik	0.638545	-0.0335	0.780188	0.8253	NA
3010003L21Rik	19.0007	-0.05878	0.434856	0.870401	0.917561
3100003L05Rik	0	NA	NA	NA	NA
3110001I22Rik	80.092	-0.26853	0.281302	0.306665	0.436445
3110004A20Rik	0	NA	NA	NA	NA
3110006O06Rik	0.601779	0.098648	0.798219	0.582056	NA
3110009E18Rik	13.5287	0.096629	0.486588	0.80247	0.869866
3110009F21Rik	0.399829	0.056554	0.793936	0.890283	NA
3110009M11Rik	0.349956	-0.09354	0.798752	0.695681	NA
3110015C05Rik	0	NA	NA	NA	NA
3110018I06Rik	0	NA	NA	NA	NA
3110021N24Rik	4.30115	-0.06698	0.64757	0.856727	0.908298
3110031N09Rik	0	NA	NA	NA	NA
3110039M20Rik	0	NA	NA	NA	NA
3110040M04Rik	0	NA	NA	NA	NA
3110040N11Rik	269.491	-0.32696	0.206493	0.100524	0.177337
3110043J17Rik	0	NA	NA	NA	NA
3110045C21Rik	97.7838	-1.72364	0.478799	5.61975e-05	0.000212
3110053B16Rik	10.9484	-0.26756	0.549837	0.510085	0.638142
3110056K07Rik	122.089	-0.40755	0.261215	0.097667	0.173189
3110062G12Rik	0.909604	0.019328	0.758326	0.951833	NA
3110067C02Rik	6.43697	-0.03022	0.629778	0.936493	0.959968
3110070M22Rik	19.857	-0.5718	0.538695	0.171335	0.274329
3110080E11Rik	0	NA	NA	NA	NA
3110080O07Rik	0.337711	0.045664	0.792708	0.890284	NA
3110082I17Rik	230.046	-0.58727	0.355121	0.065293	0.123909
3110082J24Rik	0	NA	NA	NA	NA
3110083C13Rik	2.72885	0.449552	0.811831	0.255473	0.378685
3110099E03Rik	0	NA	NA	NA	NA
3200001D21Rik	0	NA	NA	NA	NA
3222401L13Rik	16.5112	-0.31753	0.506859	0.422687	0.556696
3300002A11Rik	0	NA	NA	NA	NA
3300002I08Rik	11.4987	0.201908	0.524183	0.614357	0.725311
3300002P13Rik	0	NA	NA	NA	NA
3300005D01Rik	16.1396	3.03681	0.958614	0.000291	0.000971
3425401B19Rik	0.849018	0.180454	0.81122	0.392748	NA
3632454L22Rik	0.072496	-0.00951	0.795613	0.941908	NA
3732407C23Rik	0	NA	NA	NA	NA
3830403N18Rik	2.3417	0.148492	0.743179	0.620576	0.730384
3830406C13Rik	618.837	-0.43002	0.131707	0.000929	0.002804
3830408C21Rik	15.7285	-0.90691	0.605956	0.049275	0.097309
3830417A13Rik	0	NA	NA	NA	NA
3830422I06Rik	0	NA	NA	NA	NA
3830432H09Rik	4.76247	3.73038	2.79696	0.003488	0.009312
3930402G23Rik	30.7126	0.578675	0.452523	0.126266	0.214385
4430402I18Rik	41.9741	-0.98958	0.392252	0.004497	0.011721
4631405J19Rik	0.2605	-0.09192	0.798346	0.697742	NA
4631422I05Rik	0	NA	NA	NA	NA
4632404H12Rik	253.213	-0.48596	0.211036	0.016738	0.038005
4632404M16Rik	0	NA	NA	NA	NA
4632411P08Rik	1.4967	0.25971	0.80692	0.330249	NA
4632415L05Rik	403.735	-0.54738	0.132828	2.82825e-05	0.000111
4632418H02Rik	9.63678	-0.78091	0.721235	0.102926	0.180925
4632427E13Rik	113.132	-0.13311	0.215876	0.527784	0.653744
4632428C04Rik	25.6339	-0.08592	0.420343	0.807028	0.872944
4632432E15Rik	0.47509	-0.05608	0.77452	0.752562	NA
4632433K11Rik	1.76228	-0.1296	0.811576	0.189927	0.298702
4633401B06Rik	25.3654	-1.09512	0.454576	0.005133	0.013225
4731419I09Rik	0.693202	0.04875	0.769221	0.813256	NA
4732414G09Rik	0.079665	0.059731	0.794114	0.890277	NA
4732416N19Rik	25.7771	-0.36493	0.445586	0.325422	0.456663
4732419C18Rik	182.334	-1.02961	0.299177	0.000228	0.000776
4732440D04Rik	88.6974	-0.38092	0.238776	0.094761	0.169081
4732463B04Rik	14.8101	-1.1645	0.689825	0.022025	0.048454
4732465J04Rik	373.877	-1.75818	0.243916	1.09548e-13	1.1474e-12
4732471J01Rik	18.2524	-0.63956	0.493484	0.10956	0.190728
4732487G21Rik	0.427644	-0.03926	0.783332	0.842576	NA
4732490B19Rik	1.04204	-0.17887	0.789254	0.43543	NA
4732491K20Rik	35.8756	1.00756	0.461825	0.01006	0.024196
4732496C06Rik	25.6351	1.78989	0.654903	0.000864	0.002629
4831440D22Rik	0	NA	NA	NA	NA
4833403J16Rik	25.1571	0.996067	0.467293	0.012103	0.028513
4833404L02Rik	0.159975	-0.01005	0.795558	0.941906	NA
4833405L11Rik	0.159331	0.075857	0.796654	0.766838	NA
4833407H14Rik	15.7784	3.56351	1.04559	0.000223	0.000759
4833408A19Rik	15.4917	-0.41116	0.552554	0.321238	0.452212
4833411C07Rik	292.259	-2.43602	0.370664	6.62518e-12	5.8728e-11
4833412C05Rik	0.695907	-0.13851	0.801975	0.613006	NA
4833412C15Rik	0.708376	-0.0435	0.77596	0.802253	NA
4833412K13Rik	5.88571	0.388837	0.712609	0.342673	0.475478
4833413E03Rik	0	NA	NA	NA	NA
4833413G10Rik	82.0745	-1.56512	0.310265	9.88752e-08	5.57271e-07
4833415N18Rik	0	NA	NA	NA	NA
4833417C18Rik	8.92298	-0.45064	0.588332	0.287829	0.415515
4833418N02Rik	105.795	-1.44171	0.253238	3.21774e-09	2.15502e-08
4833418N17Rik	0	NA	NA	NA	NA
4833419F23Rik	8.80124	0.112132	0.5529	0.781548	0.854676
4833419O12Rik	0	NA	NA	NA	NA
4833420G17Rik	1194.36	-0.56044	0.169268	0.000669	0.002086
4833421G17Rik	0.467963	-0.1193	0.806878	0.388827	NA
4833421K07Rik	0	NA	NA	NA	NA
4833422C13Rik	109.952	0.27132	0.257662	0.265409	0.390442
4833422M21Rik	0.825692	0.157848	0.806435	0.420975	NA
4833427F10Rik	0.110533	0.065152	0.794884	0.890277	NA
4833427G06Rik	0.143617	-0.01015	0.795564	0.941906	NA
4833428L15Rik	0	NA	NA	NA	NA
4833438C02Rik	72.1264	-0.10478	0.288151	0.696102	0.790986
4833439L19Rik	2937.04	-0.08409	0.112137	0.443471	0.576122
4833445I07Rik	18.7974	0.121145	0.448613	0.746316	0.829005
4921501I09Rik	0.159975	-0.01005	0.795558	0.941906	NA
4921504A21Rik	0.51689	0.024317	0.780959	0.901035	NA
4921504E06Rik	0.159331	0.075857	0.796654	0.766838	NA
4921507G05Rik	0	NA	NA	NA	NA
4921507P07Rik	9.38728	0.559648	0.596105	0.198055	0.309087
4921508D12Rik	0.143617	-0.01015	0.795564	0.941906	NA
4921508M14Rik	0	NA	NA	NA	NA
4921509A06Rik	0	NA	NA	NA	NA
4921509C19Rik	0.110533	0.065152	0.794884	0.890277	NA
4921509O07Rik	0	NA	NA	NA	NA
4921511C10Rik	0	NA	NA	NA	NA
4921511C20Rik	0	NA	NA	NA	NA
4921511E07Rik	0	NA	NA	NA	NA
4921511I17Rik	0	NA	NA	NA	NA
4921513H07Rik	0	NA	NA	NA	NA
4921513I03Rik	0.117485	-0.0906	0.798014	0.69569	NA
4921513I08Rik	0	NA	NA	NA	NA
4921514A10Rik	1.87186	0.296362	0.799478	0.338262	0.470653
4921515E04Rik	0	NA	NA	NA	NA
4921515L22Rik	0	NA	NA	NA	NA
4921516A02Rik	4.36477	0.087719	0.687565	0.807256	0.873081
4921517D16Rik	0	NA	NA	NA	NA
4921517D22Rik	0	NA	NA	NA	NA
4921518K17Rik	0	NA	NA	NA	NA
4921520N01Rik	0	NA	NA	NA	NA
4921521D15Rik	0	NA	NA	NA	NA
4921522A10Rik	0	NA	NA	NA	NA
4921522P10Rik	0	NA	NA	NA	NA
4921523L03Rik	0.071808	-0.0095	0.795613	0.941908	NA
4921524J17Rik	307.792	-0.06245	0.198513	0.744322	0.827211
4921524L21Rik	0	NA	NA	NA	NA
4921525O09Rik	0.592854	0.09672	0.79814	0.585841	NA
4921527H02Rik	0	NA	NA	NA	NA
4921528I07Rik	0.296663	-0.09197	0.798361	0.697741	NA
4921529L05Rik	2.65629	0.37993	0.818057	0.271413	0.397135
4921531C22Rik	59.9661	-0.10699	0.297288	0.696306	0.791083
4921531P14Rik	0	NA	NA	NA	NA
4921533I20Rik	0	NA	NA	NA	NA
4921534A09Rik	8.77907	-0.39776	0.609609	0.346964	0.479538
4921534H16Rik	0	NA	NA	NA	NA
4921536K21Rik	3.84534	2.52817	3.34117	0.008816	0.021505
4921539E11Rik	0	NA	NA	NA	NA
4921539H07Rik	0	NA	NA	NA	NA
4922502N22Rik	0	NA	NA	NA	NA
4930401A07Rik	0	NA	NA	NA	NA
4930401C15Rik	0	NA	NA	NA	NA
4930401G09Rik	0	NA	NA	NA	NA
4930401O10Rik	0	NA	NA	NA	NA
4930401O12Rik	0.072496	-0.00951	0.795613	0.941908	NA
4930402C01Rik	0	NA	NA	NA	NA
4930402D18Rik	2.42858	-0.0061	0.755608	0.974566	0.985539
4930402F06Rik	0	NA	NA	NA	NA
4930402F11Rik	0	NA	NA	NA	NA
4930402H05Rik	0	NA	NA	NA	NA
4930402H24Rik	1644.02	0.351735	0.125339	0.004492	0.011713
4930402K13Rik	0	NA	NA	NA	NA
4930403D09Rik	0	NA	NA	NA	NA
4930403O18Rik	0	NA	NA	NA	NA
4930403P22Rik	0	NA	NA	NA	NA
4930404A05Rik	0	NA	NA	NA	NA
4930404A12Rik	0.697334	-0.05264	0.777071	0.803912	NA
4930404H11Rik	46.5027	-2.82413	0.496699	1.48004e-09	1.02907e-08
4930404H24Rik	0	NA	NA	NA	NA
4930404I05Rik	2.2074	-0.16576	0.72519	0.617649	0.728053
4930404I20Rik	0	NA	NA	NA	NA
4930404K13Rik	0	NA	NA	NA	NA
4930404N11Rik	2.71037	0.348673	0.796552	0.311566	0.441758
4930404O17Rik	0	NA	NA	NA	NA
4930405A10Rik	0	NA	NA	NA	NA
4930405A21Rik	5.95716	0.116941	0.594741	0.772008	0.848441
4930405D01Rik	0	NA	NA	NA	NA
4930405D11Rik	0	NA	NA	NA	NA
4930405G09Rik	0	NA	NA	NA	NA
4930405H06Rik	0	NA	NA	NA	NA
4930405J17Rik	0	NA	NA	NA	NA
4930405L22Rik	0	NA	NA	NA	NA
4930405N21Rik	0	NA	NA	NA	NA
4930405O22Rik	0.441615	-0.03292	0.782537	0.839418	NA
4930406D18Rik	0	NA	NA	NA	NA
4930407G08Rik	0	NA	NA	NA	NA
4930407I10Rik	0.089935	0.061683	0.794375	0.890277	NA
4930407I19Rik	0	NA	NA	NA	NA
4930408K08Rik	0	NA	NA	NA	NA
4930408O17Rik	0.25942	-0.01501	0.795181	0.941903	NA
4930412B13Rik	0	NA	NA	NA	NA
4930412C18Rik	123.798	-1.64526	0.266309	1.33912e-10	1.03866e-09
4930412E21Rik	0	NA	NA	NA	NA
4930412F09Rik	0	NA	NA	NA	NA
4930412F12Rik	1.24537	-0.28394	0.843895	0.288155	NA
4930412L05Rik	0	NA	NA	NA	NA
4930412M03Rik	6.02875	0.208646	0.656981	0.594958	0.710343
4930412O13Rik	0.619513	0.074634	0.789908	0.84594	NA
4930413E15Rik	0	NA	NA	NA	NA
4930413F20Rik	0	NA	NA	NA	NA
4930413G21Rik	1.38906	-0.10367	0.740779	0.716344	NA
4930414F18Rik	0	NA	NA	NA	NA
4930414N06Rik	0	NA	NA	NA	NA
4930415C11Rik	0	NA	NA	NA	NA
4930415H17Rik	0	NA	NA	NA	NA
4930415L06Rik	0	NA	NA	NA	NA
4930415O11Rik	0	NA	NA	NA	NA
4930415O20Rik	0.152161	0.053278	0.793418	0.890279	NA
4930415P13Rik	0.072496	-0.00951	0.795613	0.941908	NA
4930417H01Rik	4.72811	0.023243	0.64206	0.951638	0.96968
4930417O13Rik	1.64384	0.086181	0.743702	0.770535	0.847154
4930417O22Rik	0	NA	NA	NA	NA
4930419G24Rik	0	NA	NA	NA	NA
4930420G21Rik	0	NA	NA	NA	NA
4930420N18Rik	0	NA	NA	NA	NA
4930421C12Rik	0	NA	NA	NA	NA
4930421P07Rik	0	NA	NA	NA	NA
4930422C21Rik	0	NA	NA	NA	NA
4930422I22Rik	0	NA	NA	NA	NA
4930422M22Rik	0.110533	0.065152	0.794884	0.890277	NA
4930423C22Rik	0	NA	NA	NA	NA
4930423D22Rik	0.117485	-0.0906	0.798014	0.69569	NA
4930423D24Rik	0	NA	NA	NA	NA
4930423M02Rik	0.089935	0.061683	0.794375	0.890277	NA
4930425K10Rik	0	NA	NA	NA	NA
4930425K24Rik	0.232993	-0.10774	0.802602	0.532567	NA
4930425L21Rik	0	NA	NA	NA	NA
4930425O10Rik	0	NA	NA	NA	NA
4930425P05Rik	0.117485	-0.0906	0.798014	0.69569	NA
4930426D05Rik	2.77273	-0.39901	0.771908	0.305226	0.435049
4930426I24Rik	0.625483	0.078244	0.790108	0.844597	NA
4930426L09Rik	3.82456	0.472713	0.806347	0.241618	0.36205
4930428D20Rik	0	NA	NA	NA	NA
4930428E07Rik	0	NA	NA	NA	NA
4930428N03Rik	0.169601	0.07691	0.796877	0.754589	NA
4930428O21Rik	0	NA	NA	NA	NA
4930429C20Rik	0	NA	NA	NA	NA
4930429D17Rik	0	NA	NA	NA	NA
4930429F24Rik	0.6979	-0.158	0.815795	0.289086	NA
4930429H19Rik	0	NA	NA	NA	NA
4930429P21Rik	0	NA	NA	NA	NA
4930430E12Rik	22.7082	7.15601	2.45188	9.01048e-07	4.50524e-06
4930430F08Rik	178.445	-0.09988	0.187103	0.581399	0.698902
4930430F21Rik	0	NA	NA	NA	NA
4930430O22Rik	0	NA	NA	NA	NA
4930431F10Rik	0	NA	NA	NA	NA
4930431F12Rik	0	NA	NA	NA	NA
4930431L21Rik	0	NA	NA	NA	NA
4930431P03Rik	3.38004	-0.32154	0.830392	0.264024	0.38884
4930431P19Rik	27.3814	-0.19055	0.371973	0.560992	0.681576
4930431P22Rik	0	NA	NA	NA	NA
4930432B10Rik	2.86734	0.196131	0.717987	0.575113	0.693166
4930432E11Rik	0.419511	0.077937	0.797699	0.652359	NA
4930432H08Rik	0	NA	NA	NA	NA
4930432J09Rik	0.741426	-0.12068	0.792332	0.493013	NA
4930432K21Rik	5.03571	-0.06688	0.6306	0.858805	0.909729
4930432L08Rik	0	NA	NA	NA	NA
4930432M17Rik	0	NA	NA	NA	NA
4930432O09Rik	0	NA	NA	NA	NA
4930433B08Rik	0	NA	NA	NA	NA
4930433E05Rik	0	NA	NA	NA	NA
4930433I11Rik	0	NA	NA	NA	NA
4930433J02Rik	0	NA	NA	NA	NA
4930433N12Rik	0.179871	0.077919	0.797095	0.741895	NA
4930434B07Rik	0	NA	NA	NA	NA
4930434F21Rik	0	NA	NA	NA	NA
4930434J06Rik	0	NA	NA	NA	NA
4930434O05Rik	0	NA	NA	NA	NA
4930435C17Rik	0	NA	NA	NA	NA
4930435F18Rik	0	NA	NA	NA	NA
4930435M08Rik	0	NA	NA	NA	NA
4930435N07Rik	0	NA	NA	NA	NA
4930437M23Rik	0	NA	NA	NA	NA
4930438A08Rik	0	NA	NA	NA	NA
4930438E09Rik	0	NA	NA	NA	NA
4930439A04Rik	0	NA	NA	NA	NA
4930439D14Rik	1.34723	0.013232	0.724195	0.964376	NA
4930440C22Rik	0	NA	NA	NA	NA
4930440I19Rik	0.493342	0.086265	0.799765	0.5448	NA
4930441H08Rik	0	NA	NA	NA	NA
4930441J16Rik	0	NA	NA	NA	NA
4930442G10Rik	0	NA	NA	NA	NA
4930442G15Rik	0.079665	0.059731	0.794114	0.890277	NA
4930442H23Rik	0	NA	NA	NA	NA
4930442J19Rik	0	NA	NA	NA	NA
4930442L01Rik	0	NA	NA	NA	NA
4930442P19Rik	0	NA	NA	NA	NA
4930443G03Rik	0	NA	NA	NA	NA
4930443O20Rik	0.458794	-0.09209	0.79839	0.69774	NA
4930444A19Rik	0	NA	NA	NA	NA
4930444E06Rik	0	NA	NA	NA	NA
4930444F02Rik	0	NA	NA	NA	NA
4930444G20Rik	0	NA	NA	NA	NA
4930444K16Rik	0	NA	NA	NA	NA
4930444P10Rik	0	NA	NA	NA	NA
4930445B16Rik	0	NA	NA	NA	NA
4930445E18Rik	0.183029	0.058708	0.794141	0.890279	NA
4930445N06Rik	0	NA	NA	NA	NA
4930445N08Rik	0	NA	NA	NA	NA
4930445N18Rik	0.306736	0.053571	0.793512	0.890282	NA
4930447A16Rik	0	NA	NA	NA	NA
4930447C04Rik	0	NA	NA	NA	NA
4930447C11Rik	0	NA	NA	NA	NA
4930447F04Rik	0	NA	NA	NA	NA
4930447F24Rik	0.469076	-0.01125	0.795483	0.941902	NA
4930447J18Rik	0	NA	NA	NA	NA
4930447K03Rik	0.556644	0.139131	0.801843	0.532849	NA
4930447M23Rik	0	NA	NA	NA	NA
4930447N08Rik	0	NA	NA	NA	NA
4930448A20Rik	0.159331	0.075857	0.796654	0.766838	NA
4930448C13Rik	0	NA	NA	NA	NA
4930448D08Rik	1.00982	-0.00019	0.755217	0.99309	NA
4930448E22Rik	0.830531	0.057853	0.766387	0.802877	NA
4930448F12Rik	0	NA	NA	NA	NA
4930448H16Rik	0	NA	NA	NA	NA
4930448I06Rik	0	NA	NA	NA	NA
4930448I18Rik	0	NA	NA	NA	NA
4930448K20Rik	0	NA	NA	NA	NA
4930449A18Rik	0	NA	NA	NA	NA
4930449C09Rik	0	NA	NA	NA	NA
4930449E01Rik	0	NA	NA	NA	NA
4930449E18Rik	0.229937	-0.09191	0.798329	0.697742	NA
4930449I04Rik	0.187317	-0.09162	0.798276	0.697743	NA
4930449I24Rik	0	NA	NA	NA	NA
4930451E10Rik	0	NA	NA	NA	NA
4930451G09Rik	18.5855	-1.03242	0.514826	0.01506	0.034564
4930451I11Rik	0	NA	NA	NA	NA
4930452A19Rik	0	NA	NA	NA	NA
4930452B06Rik	45.7058	-0.05641	0.431353	0.872627	0.918776
4930452G13Rik	0	NA	NA	NA	NA
4930452L12Rik	0	NA	NA	NA	NA
4930452N14Rik	0	NA	NA	NA	NA
4930453C13Rik	0	NA	NA	NA	NA
4930453H23Rik	0	NA	NA	NA	NA
4930453L07Rik	0	NA	NA	NA	NA
4930453N24Rik	1159.42	-0.1426	0.111868	0.19676	0.30758
4930453O03Rik	0	NA	NA	NA	NA
4930455B14Rik	0	NA	NA	NA	NA
4930455C13Rik	1.06111	-0.04879	0.752316	0.848243	NA
4930455G09Rik	14.5945	2.12591	0.807496	0.001369	0.003984
4930455H04Rik	0.6542	-0.20575	0.827558	0.262352	NA
4930455J16Rik	0.072496	-0.00951	0.795613	0.941908	NA
4930455M05Rik	0	NA	NA	NA	NA
4930456G14Rik	0	NA	NA	NA	NA
4930456L15Rik	0	NA	NA	NA	NA
4930458A03Rik	0	NA	NA	NA	NA
4930458B22Rik	0	NA	NA	NA	NA
4930458D05Rik	33.3492	0.755998	0.531063	0.069883	0.130939
4930458K08Rik	0	NA	NA	NA	NA
4930459C07Rik	3.09162	-0.55642	0.864922	0.182371	0.288991
4930459L07Rik	0	NA	NA	NA	NA
4930461C15Rik	0	NA	NA	NA	NA
4930461G14Rik	0	NA	NA	NA	NA
4930463O16Rik	0	NA	NA	NA	NA
4930465I24Rik	0	NA	NA	NA	NA
4930465K09Rik	0	NA	NA	NA	NA
4930465K10Rik	0.089935	0.061683	0.794375	0.890277	NA
4930465M20Rik	0	NA	NA	NA	NA
4930466I24Rik	0	NA	NA	NA	NA
4930466K18Rik	32.1129	-0.63444	0.42118	0.079337	0.145724
4930467D21Rik	0	NA	NA	NA	NA
4930467E23Rik	2.04858	-0.06421	0.776183	0.714913	0.805076
4930467J12Rik	0	NA	NA	NA	NA
4930467K11Rik	0	NA	NA	NA	NA
4930469B13Rik	0	NA	NA	NA	NA
4930469K13Rik	0	NA	NA	NA	NA
4930470B04Rik	0	NA	NA	NA	NA
4930470G03Rik	4.92494	-0.55249	0.731153	0.213906	0.328817
4930470H14Rik	0	NA	NA	NA	NA
4930470O06Rik	0	NA	NA	NA	NA
4930470P17Rik	0	NA	NA	NA	NA
4930471C04Rik	0.405406	-0.09245	0.798477	0.69568	NA
4930471D02Rik	0	NA	NA	NA	NA
4930471E15Rik	0	NA	NA	NA	NA
4930471E19Rik	0.533739	0.089992	0.796479	0.689224	NA
4930471G03Rik	0	NA	NA	NA	NA
4930471G24Rik	0	NA	NA	NA	NA
4930471L23Rik	0	NA	NA	NA	NA
4930471M09Rik	0.752329	0.048816	0.766936	0.818625	NA
4930473A02Rik	0.110533	0.065152	0.794884	0.890277	NA
4930473D10Rik	0	NA	NA	NA	NA
4930473H19Rik	0	NA	NA	NA	NA
4930473O22Rik	0	NA	NA	NA	NA
4930474B08Rik	0	NA	NA	NA	NA
4930474H06Rik	0.47401	-0.00074	0.774781	0.995686	NA
4930474H20Rik	0	NA	NA	NA	NA
4930474M22Rik	0	NA	NA	NA	NA
4930474N05Rik	0	NA	NA	NA	NA
4930474N09Rik	0	NA	NA	NA	NA
4930477E14Rik	0	NA	NA	NA	NA
4930477G07Rik	0.918014	0.094625	0.773409	0.656867	NA
4930477N07Rik	0	NA	NA	NA	NA
4930477O15Rik	0.071808	-0.0095	0.795613	0.941908	NA
4930478E11Rik	0	NA	NA	NA	NA
4930478K11Rik	0	NA	NA	NA	NA
4930478L05Rik	0	NA	NA	NA	NA
4930478M09Rik	0.115508	-0.09031	0.797947	0.697744	NA
4930478M13Rik	0	NA	NA	NA	NA
4930478P22Rik	0	NA	NA	NA	NA
4930479D17Rik	0.689798	0.09011	0.789121	0.826179	NA
4930479H17Rik	0	NA	NA	NA	NA
4930480C01Rik	0	NA	NA	NA	NA
4930480E11Rik	0	NA	NA	NA	NA
4930480G23Rik	9.93828	-2.77833	0.858761	0.000115	0.000413
4930480K02Rik	0	NA	NA	NA	NA
4930480K15Rik	0	NA	NA	NA	NA
4930480M12Rik	0	NA	NA	NA	NA
4930481A15Rik	219.396	-1.71656	0.387706	1.8353e-06	8.76646e-06
4930481B07Rik	15.4416	-0.27992	0.58144	0.493345	0.623016
4930483J18Rik	0.474227	0.113737	0.802038	0.509953	NA
4930483K19Rik	0.115508	-0.09031	0.797947	0.697744	NA
4930483O08Rik	0	NA	NA	NA	NA
4930483P17Rik	0	NA	NA	NA	NA
4930484H19Rik	0.079665	0.059731	0.794114	0.890277	NA
4930484I04Rik	0	NA	NA	NA	NA
4930486F22Rik	0	NA	NA	NA	NA
4930486I03Rik	0	NA	NA	NA	NA
4930486L24Rik	1.36621	-0.03145	0.781477	0.788628	NA
4930486N12Rik	0	NA	NA	NA	NA
4930487D11Rik	0	NA	NA	NA	NA
4930488B22Rik	0	NA	NA	NA	NA
4930488L21Rik	0.090577	-0.00967	0.7956	0.941908	NA
4930488N15Rik	0.318792	0.054051	0.793542	0.890282	NA
4930488N24Rik	0	NA	NA	NA	NA
4930500A05Rik	0	NA	NA	NA	NA
4930500F04Rik	0	NA	NA	NA	NA
4930500F10Rik	1.43277	0.306084	0.811222	0.310611	NA
4930500H12Rik	0	NA	NA	NA	NA
4930500L23Rik	0	NA	NA	NA	NA
4930500M09Rik	0.179871	0.077919	0.797095	0.741895	NA
4930502A04Rik	0.072496	-0.00951	0.795613	0.941908	NA
4930502C17Rik	0	NA	NA	NA	NA
4930502E09Rik	0	NA	NA	NA	NA
4930503B20Rik	0.639512	0.083082	0.798863	0.579284	NA
4930503E14Rik	0	NA	NA	NA	NA
4930503E24Rik	0.159331	0.075857	0.796654	0.766838	NA
4930503F20Rik	0	NA	NA	NA	NA
4930503H13Rik	0	NA	NA	NA	NA
4930503L19Rik	279.978	0.731223	0.173916	1.51865e-05	6.24542e-05
4930503O07Rik	0	NA	NA	NA	NA
4930504C09Rik	0	NA	NA	NA	NA
4930504D19Rik	0	NA	NA	NA	NA
4930505A04Rik	0.079665	0.059731	0.794114	0.890277	NA
4930505G20Rik	0	NA	NA	NA	NA
4930505K13Rik	0	NA	NA	NA	NA
4930505K14Rik	0.117485	-0.0906	0.798014	0.69569	NA
4930505M18Rik	0	NA	NA	NA	NA
4930505N22Rik	0.894634	-0.0636	0.764814	0.774894	NA
4930505O20Rik	0	NA	NA	NA	NA
4930506C21Rik	10.1184	-0.17912	0.569051	0.655268	0.758898
4930507D05Rik	2.06466	0.006687	0.715906	0.986351	0.992151
4930507D10Rik	0	NA	NA	NA	NA
4930509E16Rik	9.07148	-0.13206	0.553013	0.739611	0.823838
4930509G22Rik	11.3638	-0.44761	0.570998	0.287653	0.415336
4930509H03Rik	0.733604	0.149441	0.797911	0.56476	NA
4930509J09Rik	0	NA	NA	NA	NA
4930509K18Rik	0	NA	NA	NA	NA
4930510E17Rik	0	NA	NA	NA	NA
4930511A02Rik	0	NA	NA	NA	NA
4930511E03Rik	0.183029	0.058708	0.794141	0.890279	NA
4930511J24Rik	0	NA	NA	NA	NA
4930511M06Rik	3.47082	-0.74833	0.952701	0.114547	0.197967
4930511M18Rik	0	NA	NA	NA	NA
4930511O05Rik	0	NA	NA	NA	NA
4930512B01Rik	0	NA	NA	NA	NA
4930512H18Rik	0.252367	0.071228	0.796185	0.741897	NA
4930512J16Rik	1.39983	0.224269	0.805318	0.350858	NA
4930512M02Rik	0	NA	NA	NA	NA
4930512P04Rik	0.089935	0.061683	0.794375	0.890277	NA
4930513D17Rik	0	NA	NA	NA	NA
4930513L16Rik	0	NA	NA	NA	NA
4930513N10Rik	8.47891	0.346474	0.596849	0.407118	0.541432
4930513N20Rik	0.372539	0.080797	0.798345	0.621198	NA
4930513O06Rik	6.26804	-0.19468	0.601245	0.627246	0.735758
4930515B02Rik	0	NA	NA	NA	NA
4930515G01Rik	7.78149	-0.18388	0.594596	0.646379	0.751584
4930515G13Rik	0	NA	NA	NA	NA
4930515G16Rik	0	NA	NA	NA	NA
4930515L19Rik	0	NA	NA	NA	NA
4930516B21Rik	0.071808	-0.0095	0.795613	0.941908	NA
4930516K23Rik	0	NA	NA	NA	NA
4930517E11Rik	0	NA	NA	NA	NA
4930517E14Rik	4.4371	-0.45647	0.706394	0.285354	0.412896
4930517G19Rik	0.114429	-0.0098	0.795577	0.941907	NA
4930517J16Rik	0	NA	NA	NA	NA
4930517L18Rik	0	NA	NA	NA	NA
4930517M08Rik	0	NA	NA	NA	NA
4930517O19Rik	0.636506	0.027389	0.780086	0.88608	NA
4930518C09Rik	0	NA	NA	NA	NA
4930518I15Rik	44.6851	-0.26186	0.336822	0.389117	0.523166
4930518I17Rik	0	NA	NA	NA	NA
4930518J20Rik	0	NA	NA	NA	NA
4930518J21Rik	0	NA	NA	NA	NA
4930518P08Rik	0	NA	NA	NA	NA
4930519A11Rik	0	NA	NA	NA	NA
4930519D14Rik	0	NA	NA	NA	NA
4930519E07Rik	0	NA	NA	NA	NA
4930519F09Rik	0	NA	NA	NA	NA
4930519F16Rik	0	NA	NA	NA	NA
4930519F24Rik	0	NA	NA	NA	NA
4930519G04Rik	0	NA	NA	NA	NA
4930519H02Rik	0	NA	NA	NA	NA
4930519K11Rik	0	NA	NA	NA	NA
4930519L02Rik	0.072496	-0.00951	0.795613	0.941908	NA
4930519P11Rik	6.52558	0.312825	0.659141	0.443174	0.575889
4930520K02Rik	0	NA	NA	NA	NA
4930520M14Rik	0	NA	NA	NA	NA
4930520O04Rik	3.19024	0.657272	1.03124	0.113847	0.19697
4930520P13Rik	0	NA	NA	NA	NA
4930521E06Rik	0	NA	NA	NA	NA
4930521O17Rik	0	NA	NA	NA	NA
4930522H14Rik	0	NA	NA	NA	NA
4930522L14Rik	83.0441	-0.24858	0.296951	0.365146	0.498399
4930522N08Rik	0	NA	NA	NA	NA
4930522O17Rik	0	NA	NA	NA	NA
4930523C07Rik	505.15	-0.68059	0.162223	1.71522e-05	6.99678e-05
4930523O13Rik	0	NA	NA	NA	NA
4930524B15Rik	0	NA	NA	NA	NA
4930524B17Rik	0	NA	NA	NA	NA
4930524C18Rik	0	NA	NA	NA	NA
4930524O05Rik	0	NA	NA	NA	NA
4930524O07Rik	33.8848	-0.42476	0.371884	0.196781	0.307587
4930524O08Rik	0	NA	NA	NA	NA
4930525C09Rik	0	NA	NA	NA	NA
4930525G20Rik	13.0255	-0.77418	0.652012	0.096412	0.17156
4930526A20Rik	8.84712	-0.30634	0.559247	0.45278	0.585394
4930526F13Rik	0	NA	NA	NA	NA
4930526H09Rik	0	NA	NA	NA	NA
4930526L06Rik	0	NA	NA	NA	NA
4930526M16Rik	0	NA	NA	NA	NA
4930527A07Rik	0	NA	NA	NA	NA
4930527B05Rik	0	NA	NA	NA	NA
4930527E20Rik	0	NA	NA	NA	NA
4930527F14Rik	0.435395	0.079083	0.798054	0.628429	NA
4930527G23Rik	0	NA	NA	NA	NA
4930527J03Rik	0	NA	NA	NA	NA
4930528D03Rik	0	NA	NA	NA	NA
4930528G23Rik	0	NA	NA	NA	NA
4930528H21Rik	0	NA	NA	NA	NA
4930528J11Rik	0	NA	NA	NA	NA
4930528P14Rik	0	NA	NA	NA	NA
4930529C04Rik	0.072496	-0.00951	0.795613	0.941908	NA
4930529I22Rik	0	NA	NA	NA	NA
4930529K09Rik	0	NA	NA	NA	NA
4930529N20Rik	0	NA	NA	NA	NA
4930532G15Rik	4.20924	-0.26776	0.700253	0.487171	0.617211
4930532I03Rik	0	NA	NA	NA	NA
4930532M18Rik	0	NA	NA	NA	NA
4930533B01Rik	0	NA	NA	NA	NA
4930533D04Rik	0	NA	NA	NA	NA
4930533I22Rik	0	NA	NA	NA	NA
4930533K18Rik	0.238996	0.08404	0.798487	0.670032	NA
4930533L02Rik	0	NA	NA	NA	NA
4930533N22Rik	0	NA	NA	NA	NA
4930533P14Rik	0	NA	NA	NA	NA
4930534D22Rik	0.598532	0.042119	0.781893	0.814914	NA
4930534H03Rik	0.072496	-0.00951	0.795613	0.941908	NA
4930534H18Rik	0.711563	-0.16001	0.792512	0.409745	NA
4930535E02Rik	0	NA	NA	NA	NA
4930535F04Rik	0	NA	NA	NA	NA
4930535G08Rik	0	NA	NA	NA	NA
4930535L15Rik	0	NA	NA	NA	NA
4930535O05Rik	0	NA	NA	NA	NA
4930537H20Rik	0.803709	0.125632	0.803302	0.446734	NA
4930538E20Rik	0	NA	NA	NA	NA
4930538L07Rik	0	NA	NA	NA	NA
4930539C22Rik	0	NA	NA	NA	NA
4930539J05Rik	15.4158	-1.52896	0.702665	0.005022	0.012963
4930539M17Rik	0	NA	NA	NA	NA
4930540E01Rik	0	NA	NA	NA	NA
4930540I17Rik	0	NA	NA	NA	NA
4930540M03Rik	0	NA	NA	NA	NA
4930540M05Rik	1.1025	0.126581	0.774124	0.581817	NA
4930541O19Rik	0	NA	NA	NA	NA
4930542C12Rik	0.114429	-0.0098	0.795577	0.941907	NA
4930542C16Rik	0	NA	NA	NA	NA
4930542D17Rik	0.513127	-0.01102	0.769656	0.915738	NA
4930542M03Rik	0	NA	NA	NA	NA
4930543E12Rik	0	NA	NA	NA	NA
4930543I03Rik	0	NA	NA	NA	NA
4930543I11Rik	0	NA	NA	NA	NA
4930543K20Rik	0	NA	NA	NA	NA
4930543N07Rik	0	NA	NA	NA	NA
4930544D05Rik	0	NA	NA	NA	NA
4930544F09Rik	2.16973	-0.2498	0.762348	0.440793	0.573364
4930544G11Rik	0	NA	NA	NA	NA
4930544I03Rik	0	NA	NA	NA	NA
4930544L04Rik	0	NA	NA	NA	NA
4930544M13Rik	0	NA	NA	NA	NA
4930545E07Rik	0	NA	NA	NA	NA
4930545H06Rik	0.161744	0.055297	0.793669	0.890279	NA
4930545L08Rik	0	NA	NA	NA	NA
4930545L23Rik	0	NA	NA	NA	NA
4930546C10Rik	0	NA	NA	NA	NA
4930546K05Rik	2.31816	-0.4493	0.875839	0.191482	0.300691
4930547E08Rik	0	NA	NA	NA	NA
4930547E14Rik	0	NA	NA	NA	NA
4930547H16Rik	0	NA	NA	NA	NA
4930547M16Rik	6.06892	-0.51779	0.664534	0.237933	0.357699
4930548G14Rik	0	NA	NA	NA	NA
4930548H24Rik	0.910861	0.214339	0.817251	0.333379	NA
4930548J01Rik	0.186237	-0.01442	0.795222	0.941905	NA
4930548K13Rik	0	NA	NA	NA	NA
4930549C15Rik	0	NA	NA	NA	NA
4930549G23Rik	0.4301	0.003496	0.78099	0.996526	NA
4930549P19Rik	0.072496	-0.00951	0.795613	0.941908	NA
4930550C14Rik	3.33916	0.274012	0.706938	0.474282	0.604767
4930550C17Rik	0	NA	NA	NA	NA
4930550L24Rik	0.072496	-0.00951	0.795613	0.941908	NA
4930551I15Rik	0	NA	NA	NA	NA
4930551I23Rik	0	NA	NA	NA	NA
4930551L18Rik	0	NA	NA	NA	NA
4930551O13Rik	0.115508	-0.09031	0.797947	0.697744	NA
4930553E22Rik	0	NA	NA	NA	NA
4930553I04Rik	0	NA	NA	NA	NA
4930553I21Rik	0.223282	0.052251	0.793326	0.890281	NA
4930553J12Rik	0	NA	NA	NA	NA
4930553M12Rik	0	NA	NA	NA	NA
4930553P18Rik	0.825778	-0.15217	0.787118	0.47693	NA
4930554C24Rik	0	NA	NA	NA	NA
4930554G22Rik	0	NA	NA	NA	NA
4930554G24Rik	0	NA	NA	NA	NA
4930554H23Rik	0	NA	NA	NA	NA
4930554I06Rik	0	NA	NA	NA	NA
4930555A03Rik	0.816838	0.144841	0.79699	0.580795	NA
4930555B11Rik	0	NA	NA	NA	NA
4930555B12Rik	0	NA	NA	NA	NA
4930555F03Rik	0	NA	NA	NA	NA
4930555G01Rik	0	NA	NA	NA	NA
4930555G07Rik	0	NA	NA	NA	NA
4930555G21Rik	0	NA	NA	NA	NA
4930555K19Rik	0	NA	NA	NA	NA
4930555M17Rik	0	NA	NA	NA	NA
4930555O08Rik	0	NA	NA	NA	NA
4930556C24Rik	0	NA	NA	NA	NA
4930556G01Rik	0	NA	NA	NA	NA
4930556G22Rik	0	NA	NA	NA	NA
4930556H04Rik	5.64391	-0.83903	0.871574	0.094665	0.168935
4930556I23Rik	0	NA	NA	NA	NA
4930556J02Rik	0.23964	0.052596	0.793343	0.890281	NA
4930556J24Rik	0.321849	-0.0253	0.784973	0.856953	NA
4930556L07Rik	0	NA	NA	NA	NA
4930556M19Rik	207.42	-0.53447	0.223117	0.012382	0.029084
4930556N09Rik	0	NA	NA	NA	NA
4930556N13Rik	0	NA	NA	NA	NA
4930557B06Rik	0	NA	NA	NA	NA
4930557F08Rik	0	NA	NA	NA	NA
4930557F10Rik	0	NA	NA	NA	NA
4930557J02Rik	0	NA	NA	NA	NA
4930557K07Rik	0	NA	NA	NA	NA
4930558C23Rik	0	NA	NA	NA	NA
4930558F17Rik	0	NA	NA	NA	NA
4930558G05Rik	0	NA	NA	NA	NA
4930558J18Rik	8.78401	3.90842	1.46924	0.002269	0.006304
4930558J22Rik	0.223282	0.052251	0.793326	0.890281	NA
4930558K02Rik	0.231783	-0.01469	0.795208	0.941904	NA
4930558N11Rik	0	NA	NA	NA	NA
4930559C10Rik	0	NA	NA	NA	NA
4930560O18Rik	0	NA	NA	NA	NA
4930562A09Rik	0.079665	0.059731	0.794114	0.890277	NA
4930562C15Rik	0.400516	0.056464	0.793927	0.890283	NA
4930562D21Rik	0	NA	NA	NA	NA
4930562F07Rik	0.368517	-0.02918	0.783495	0.848643	NA
4930562F17Rik	0	NA	NA	NA	NA
4930563E18Rik	2.3521	-0.37762	0.770147	0.320073	0.450958
4930563E22Rik	9.64311	0.054899	0.571711	0.892344	0.93169
4930563F08Rik	0	NA	NA	NA	NA
4930563H07Rik	0	NA	NA	NA	NA
4930563I02Rik	0	NA	NA	NA	NA
4930563J15Rik	0	NA	NA	NA	NA
4930563M21Rik	0	NA	NA	NA	NA
4930563N14Rik	0	NA	NA	NA	NA
4930564C03Rik	0	NA	NA	NA	NA
4930564D02Rik	0	NA	NA	NA	NA
4930565D16Rik	0	NA	NA	NA	NA
4930565N06Rik	0.479925	-0.01113	0.795481	0.941903	NA
4930566F21Rik	0.152161	0.053278	0.793418	0.890279	NA
4930566N20Rik	0	NA	NA	NA	NA
4930567H12Rik	0	NA	NA	NA	NA
4930567H17Rik	0	NA	NA	NA	NA
4930567J20Rik	0	NA	NA	NA	NA
4930567K12Rik	0	NA	NA	NA	NA
4930567K20Rik	0	NA	NA	NA	NA
4930568A12Rik	0.441877	0.109657	0.801739	0.51364	NA
4930568A13Rik	0	NA	NA	NA	NA
4930568D16Rik	0	NA	NA	NA	NA
4930568E12Rik	0	NA	NA	NA	NA
4930568G15Rik	0	NA	NA	NA	NA
4930569F06Rik	0	NA	NA	NA	NA
4930570B17Rik	0.115508	-0.09031	0.797947	0.697744	NA
4930570D08Rik	0	NA	NA	NA	NA
4930570E03Rik	0	NA	NA	NA	NA
4930570G19Rik	0.324862	0.070076	0.79605	0.741898	NA
4930570N18Rik	0.360443	0.072408	0.796478	0.718926	NA
4930571K23Rik	0	NA	NA	NA	NA
4930571N24Rik	0	NA	NA	NA	NA
4930572G02Rik	0.789557	-0.17826	0.821942	0.235841	NA
4930572K03Rik	0	NA	NA	NA	NA
4930572O03Rik	0	NA	NA	NA	NA
4930572O13Rik	0	NA	NA	NA	NA
4930573C08Rik	0	NA	NA	NA	NA
4930573C15Rik	0.144992	-0.01015	0.795563	0.941906	NA
4930573H18Rik	0	NA	NA	NA	NA
4930573I07Rik	0	NA	NA	NA	NA
4930577H14Rik	0	NA	NA	NA	NA
4930577N17Rik	10.1011	-0.09491	0.575597	0.811098	0.875552
4930578E11Rik	0	NA	NA	NA	NA
4930578G10Rik	0.455352	0.027001	0.781246	0.890799	NA
4930578I06Rik	0	NA	NA	NA	NA
4930578I07Rik	0	NA	NA	NA	NA
4930578M01Rik	0.161744	0.055297	0.793669	0.890279	NA
4930578M07Rik	0.110533	0.065152	0.794884	0.890277	NA
4930578N18Rik	0	NA	NA	NA	NA
4930579C12Rik	1.67168	0.175173	0.816125	0.288485	0.416263
4930579D07Rik	0.090577	-0.00967	0.7956	0.941908	NA
4930579D09Rik	0.323488	0.07009	0.796051	0.741898	NA
4930579F01Rik	1.71828	-0.19102	0.785759	0.440067	0.572798
4930579G18Rik	0	NA	NA	NA	NA
4930579G24Rik	115.103	2.6439	0.351986	6.41426e-15	7.38691e-14
4930579H20Rik	0	NA	NA	NA	NA
4930579J19Rik	0	NA	NA	NA	NA
4930579K19Rik	6.1493	0.150013	0.616804	0.708841	0.800504
4930579M01Rik	0	NA	NA	NA	NA
4930579O11Rik	0	NA	NA	NA	NA
4930579P08Rik	0	NA	NA	NA	NA
4930580E04Rik	0	NA	NA	NA	NA
4930581F22Rik	898.445	-1.7187	0.192081	8.19006e-20	1.50841e-18
4930583I09Rik	0	NA	NA	NA	NA
4930583K01Rik	0.624237	-0.08383	0.782016	0.627754	NA
4930583P06Rik	0	NA	NA	NA	NA
4930584E12Rik	0	NA	NA	NA	NA
4930584F24Rik	0	NA	NA	NA	NA
4930586N03Rik	0	NA	NA	NA	NA
4930587A21Rik	0	NA	NA	NA	NA
4930587E11Rik	0	NA	NA	NA	NA
4930588A03Rik	0	NA	NA	NA	NA
4930588D02Rik	0	NA	NA	NA	NA
4930588G17Rik	0.368471	-0.09211	0.798394	0.69774	NA
4930588J15Rik	0	NA	NA	NA	NA
4930588K23Rik	0	NA	NA	NA	NA
4930589L23Rik	0	NA	NA	NA	NA
4930589O11Rik	5.29555	0.019151	0.610598	0.964374	0.978401
4930589P08Rik	0	NA	NA	NA	NA
4930590H14Rik	0	NA	NA	NA	NA
4930590J08Rik	4.97132	-0.46526	0.713064	0.277184	0.403612
4930590L14Rik	0	NA	NA	NA	NA
4930590L20Rik	0	NA	NA	NA	NA
4930591A17Rik	0	NA	NA	NA	NA
4930591E09Rik	0	NA	NA	NA	NA
4930592A05Rik	0.079665	0.059731	0.794114	0.890277	NA
4930592C13Rik	4.29162	-0.43042	0.72694	0.300005	0.429065
4930592I03Rik	0	NA	NA	NA	NA
4930593A02Rik	0	NA	NA	NA	NA
4930593C16Rik	0	NA	NA	NA	NA
4930594C11Rik	1.26769	0.198713	0.794735	0.397823	NA
4930594M17Rik	0.117485	-0.0906	0.798014	0.69569	NA
4930594M22Rik	54.0546	-0.34949	0.336501	0.250883	0.373231
4930594O21Rik	0	NA	NA	NA	NA
4930595D18Rik	0	NA	NA	NA	NA
4930595L18Rik	0	NA	NA	NA	NA
4930595M18Rik	0	NA	NA	NA	NA
4930595O18Rik	0	NA	NA	NA	NA
4930596D02Rik	0	NA	NA	NA	NA
4930596I21Rik	0	NA	NA	NA	NA
4930597A21Rik	0	NA	NA	NA	NA
4930597G03Rik	0	NA	NA	NA	NA
4930597L12Rik	0	NA	NA	NA	NA
4930597O21Rik	4.73954	0.199642	0.657422	0.611236	0.723176
4930598F16Rik	0	NA	NA	NA	NA
4930598N05Rik	0	NA	NA	NA	NA
4930599A14Rik	0	NA	NA	NA	NA
4930599N23Rik	9.2574	0.208323	0.540229	0.606084	0.719392
4930599N24Rik	0	NA	NA	NA	NA
4931400O07Rik	0	NA	NA	NA	NA
4931403E22Rik	0.419789	0.047022	0.792888	0.890285	NA
4931406B18Rik	0.25415	0.057636	0.794038	0.890281	NA
4931406C07Rik	8281.72	-0.40991	0.153603	0.00646	0.016292
4931406G06Rik	0.914511	0.04824	0.748241	0.861718	NA
4931406P16Rik	809.678	0.229545	0.144991	0.105579	0.184812
4931407E12Rik	0	NA	NA	NA	NA
4931408C20Rik	0	NA	NA	NA	NA
4931412I15Rik	0	NA	NA	NA	NA
4931413I07Rik	0.333316	0.051341	0.793247	0.890283	NA
4931413K12Rik	0	NA	NA	NA	NA
4931414P19Rik	108.092	-0.51716	0.29355	0.057411	0.111084
4931415C17Rik	0.641934	0.039589	0.781293	0.827157	NA
4931417E11Rik	0	NA	NA	NA	NA
4931419H13Rik	0.089935	0.061683	0.794375	0.890277	NA
4931420L22Rik	0	NA	NA	NA	NA
4931422A03Rik	0.110533	0.065152	0.794884	0.890277	NA
4931428F04Rik	101.738	-0.22046	0.271062	0.385454	0.519164
4931428L18Rik	3.2915	-0.51851	0.910655	0.162162	0.26281
4931429L15Rik	0	NA	NA	NA	NA
4931429P17Rik	0	NA	NA	NA	NA
4931431B13Rik	0.159331	0.075857	0.796654	0.766838	NA
4931431C16Rik	0.115508	-0.09031	0.797947	0.697744	NA
4931439C15Rik	0	NA	NA	NA	NA
4931440P22Rik	11.7625	0.104044	0.495444	0.791209	0.861631
4932411K12Rik	6.76837	-1.10053	0.906406	0.046687	0.092948
4932411N23Rik	0	NA	NA	NA	NA
4932412D23Rik	0	NA	NA	NA	NA
4932413F04Rik	0	NA	NA	NA	NA
4932414J04Rik	0	NA	NA	NA	NA
4932414N04Rik	0	NA	NA	NA	NA
4932415D10Rik	0	NA	NA	NA	NA
4932415M13Rik	0.090577	-0.00967	0.7956	0.941908	NA
4932416K20Rik	0	NA	NA	NA	NA
4932422M17Rik	11.0393	0.277902	0.59675	0.499009	0.628105
4932429P05Rik	0	NA	NA	NA	NA
4932431L22Rik	0	NA	NA	NA	NA
4932431P20Rik	0.159975	-0.01005	0.795558	0.941906	NA
4932435O22Rik	0	NA	NA	NA	NA
4932438A13Rik	2391.7	-0.01485	0.147481	0.915448	0.946115
4932438H23Rik	1.51503	0.134666	0.785017	0.524396	NA
4932441J04Rik	1.20888	0.174951	0.808136	0.403473	NA
4932442E05Rik	0.249266	0.0847	0.798653	0.661039	NA
4932443L11Rik	0.54883	-0.08556	0.786984	0.626312	NA
4932702P03Rik	0.716411	0.075982	0.775904	0.717871	NA
4933400A11Rik	0	NA	NA	NA	NA
4933400B14Rik	0	NA	NA	NA	NA
4933400C23Rik	0	NA	NA	NA	NA
4933400F21Rik	0	NA	NA	NA	NA
4933400L20Rik	0	NA	NA	NA	NA
4933401B06Rik	0	NA	NA	NA	NA
4933401D09Rik	1.60543	0.246718	0.802289	0.355713	NA
4933401H06Rik	0.372539	0.080797	0.798345	0.621198	NA
4933401J01Rik	0	NA	NA	NA	NA
4933401L05Rik	2.14197	0.297358	0.805899	0.318538	0.449247
4933402C05Rik	0	NA	NA	NA	NA
4933402C06Rik	0	NA	NA	NA	NA
4933402D24Rik	0	NA	NA	NA	NA
4933402E13Rik	0	NA	NA	NA	NA
4933402J07Rik	0	NA	NA	NA	NA
4933402J10Rik	0	NA	NA	NA	NA
4933402J15Rik	0	NA	NA	NA	NA
4933402N03Rik	0	NA	NA	NA	NA
4933402N22Rik	0	NA	NA	NA	NA
4933403L11Rik	0	NA	NA	NA	NA
4933403O08Rik	0.072496	-0.00951	0.795613	0.941908	NA
4933404G15Rik	0	NA	NA	NA	NA
4933404I11Rik	0	NA	NA	NA	NA
4933404K08Rik	0	NA	NA	NA	NA
4933404K13Rik	0.072496	-0.00951	0.795613	0.941908	NA
4933404O12Rik	151.013	-1.91687	0.204177	1.12058e-21	2.40106e-20
4933405D12Rik	1.76191	-0.42725	0.859948	0.204709	0.317607
4933405E24Rik	0	NA	NA	NA	NA
4933405L10Rik	0	NA	NA	NA	NA
4933405O20Rik	0	NA	NA	NA	NA
4933406B15Rik	0	NA	NA	NA	NA
4933406B17Rik	0	NA	NA	NA	NA
4933406C10Rik	5.0994	-0.68057	0.762411	0.14659	0.242473
4933406D12Rik	0	NA	NA	NA	NA
4933406F09Rik	0	NA	NA	NA	NA
4933406G16Rik	0	NA	NA	NA	NA
4933406I18Rik	2.60453	-0.35991	0.842503	0.236178	0.355905
4933406J09Rik	0	NA	NA	NA	NA
4933406J10Rik	0	NA	NA	NA	NA
4933406K04Rik	0	NA	NA	NA	NA
4933406L23Rik	0	NA	NA	NA	NA
4933406P04Rik	6.00701	0.095946	0.627115	0.808323	0.87385
4933407E24Rik	0	NA	NA	NA	NA
4933407I05Rik	0	NA	NA	NA	NA
4933407I08Rik	0	NA	NA	NA	NA
4933407K13Rik	93.3727	-0.0035	0.246759	0.987802	0.992595
4933407L21Rik	0.429413	0.003761	0.775507	0.997767	NA
4933408A14Rik	0	NA	NA	NA	NA
4933408J17Rik	0.460429	0.005468	0.780849	0.991632	NA
4933408N05Rik	0	NA	NA	NA	NA
4933409D19Rik	0	NA	NA	NA	NA
4933409F18Rik	0	NA	NA	NA	NA
4933409G03Rik	0	NA	NA	NA	NA
4933411E02Rik	0	NA	NA	NA	NA
4933411E06Rik	0	NA	NA	NA	NA
4933411E08Rik	0	NA	NA	NA	NA
4933411G06Rik	0.072496	-0.00951	0.795613	0.941908	NA
4933411K16Rik	115.164	-1.72694	0.317913	1.04239e-08	6.55703e-08
4933411O13Rik	0	NA	NA	NA	NA
4933412A08Rik	3.28961	-0.10634	0.664882	0.772923	0.848947
4933412E12Rik	29.8753	0.539214	0.420459	0.132211	0.222692
4933412E24Rik	0	NA	NA	NA	NA
4933412L11Rik	0	NA	NA	NA	NA
4933412O06Rik	0	NA	NA	NA	NA
4933413C19Rik	1.08144	0.235013	0.83241	0.213292	NA
4933413J09Rik	0.551006	0.005082	0.77973	0.991132	NA
4933413L06Rik	0	NA	NA	NA	NA
4933414I15Rik	0	NA	NA	NA	NA
4933415A04Rik	2.51835	-0.29531	0.735947	0.420437	0.554461
4933415J04Rik	0	NA	NA	NA	NA
4933416E03Rik	0	NA	NA	NA	NA
4933416E14Rik	0	NA	NA	NA	NA
4933416I08Rik	0	NA	NA	NA	NA
4933416M07Rik	0.321075	0.077915	0.79764	0.661041	NA
4933416O17Rik	0	NA	NA	NA	NA
4933417A18Rik	0	NA	NA	NA	NA
4933417C20Rik	5.24447	-0.11149	0.621799	0.773622	0.849455
4933417D19Rik	3.85624	-0.79043	1.00229	0.097671	0.173189
4933417E11Rik	0.280133	0.086505	0.799115	0.636291	NA
4933417G07Rik	0.079665	0.059731	0.794114	0.890277	NA
4933417O13Rik	0	NA	NA	NA	NA
4933421A08Rik	34.4858	1.24594	0.44286	0.001288	0.003767
4933421D24Rik	0	NA	NA	NA	NA
4933421I07Rik	0	NA	NA	NA	NA
4933421O10Rik	147.489	-0.07119	0.208116	0.721914	0.810273
4933422A05Rik	1.07613	0.094818	0.788392	0.816401	NA
4933423L19Rik	0	NA	NA	NA	NA
4933423P22Rik	0.522609	-0.05291	0.777877	0.805857	NA
4933424G05Rik	0.072496	-0.00951	0.795613	0.941908	NA
4933424G06Rik	0.195173	-0.02534	0.784783	0.859106	NA
4933424H11Rik	0	NA	NA	NA	NA
4933424L21Rik	0	NA	NA	NA	NA
4933424M12Rik	5.45541	0.534647	0.804714	0.210772	0.325142
4933424N20Rik	0.072496	-0.00951	0.795613	0.941908	NA
4933425B07Rik	1.1565	-0.13454	0.76654	0.588999	NA
4933425D22Rik	0	NA	NA	NA	NA
4933425M03Rik	0.405124	0.059694	0.792571	0.877719	NA
4933426B08Rik	0.710835	0.140554	0.802137	0.491489	NA
4933426K07Rik	0	NA	NA	NA	NA
4933427D06Rik	0	NA	NA	NA	NA
4933427D14Rik	171.506	0.058136	0.281919	0.829326	0.888209
4933427E11Rik	2.42779	0.713054	1.09324	0.098185	0.173944
4933427E13Rik	0	NA	NA	NA	NA
4933427G23Rik	0.090577	-0.00967	0.7956	0.941908	NA
4933427I04Rik	0.090577	-0.00967	0.7956	0.941908	NA
4933427I22Rik	0	NA	NA	NA	NA
4933427J07Rik	0	NA	NA	NA	NA
4933428C19Rik	0	NA	NA	NA	NA
4933428G20Rik	0.205006	-0.01457	0.795211	0.941905	NA
4933428M09Rik	0	NA	NA	NA	NA
4933428P19Rik	0.661117	-0.07683	0.78167	0.650387	NA
4933429H19Rik	3.77924	-1.04125	1.21702	0.057796	0.11174
4933429O19Rik	0	NA	NA	NA	NA
4933430A20Rik	0	NA	NA	NA	NA
4933430H06Rik	0	NA	NA	NA	NA
4933430H16Rik	0	NA	NA	NA	NA
4933430I17Rik	6.20491	0.19788	0.645852	0.618633	0.728828
4933430L12Rik	0.231914	-0.09202	0.798366	0.695685	NA
4933430M04Rik	0	NA	NA	NA	NA
4933430N04Rik	0	NA	NA	NA	NA
4933431C10Rik	0.311579	-0.02944	0.78526	0.856953	NA
4933431E20Rik	213.434	0.14455	0.259982	0.558573	0.679476
4933431G14Rik	0.194094	0.053095	0.793387	0.89028	NA
4933431J24Rik	0.071808	-0.0095	0.795613	0.941908	NA
4933431K14Rik	46.2297	-0.55156	0.332484	0.06729	0.12705
4933431K23Rik	0.593936	0.082165	0.798904	0.577618	NA
4933431M02Rik	0	NA	NA	NA	NA
4933432G23Rik	0	NA	NA	NA	NA
4933432I03Rik	0.935875	0.192573	0.81276	0.385372	NA
4933432I09Rik	0.632175	0.086233	0.79573	0.673154	NA
4933432K03Rik	0	NA	NA	NA	NA
4933433F19Rik	0	NA	NA	NA	NA
4933433G08Rik	0	NA	NA	NA	NA
4933433G15Rik	2.37219	-1.18915	1.78168	0.032657	0.068438
4933433G19Rik	6.83303	0.043661	0.612947	0.918073	0.948201
4933433H22Rik	0.692753	0.14037	0.802105	0.491663	NA
4933433N18Rik	0	NA	NA	NA	NA
4933434E20Rik	1593.61	-0.23804	0.08523	0.004951	0.012797
4933434M16Rik	0	NA	NA	NA	NA
4933434P08Rik	0	NA	NA	NA	NA
4933435E02Rik	0.38141	-0.03751	0.783859	0.846375	NA
4933435F18Rik	0	NA	NA	NA	NA
4933435G04Rik	0	NA	NA	NA	NA
4933436E23Rik	0	NA	NA	NA	NA
4933436F18Rik	0	NA	NA	NA	NA
4933436H12Rik	0	NA	NA	NA	NA
4933436I01Rik	0	NA	NA	NA	NA
4933436I20Rik	0	NA	NA	NA	NA
4933436N17Rik	0.079665	0.059731	0.794114	0.890277	NA
4933436P19Rik	0	NA	NA	NA	NA
4933437G19Rik	0.522173	0.087522	0.800099	0.528388	NA
4933438A12Rik	0	NA	NA	NA	NA
4933438B17Rik	0	NA	NA	NA	NA
4933438K21Rik	0.617689	-0.01135	0.795463	0.941902	NA
4933439C10Rik	182.438	-0.99773	0.171367	2.52164e-09	1.70625e-08
4933439J24Rik	0	NA	NA	NA	NA
4933439K11Rik	6.56597	1.61933	1.24283	0.02811	0.060134
4933439N06Rik	0	NA	NA	NA	NA
4933439N14Rik	0	NA	NA	NA	NA
4933440J02Rik	0.071808	-0.0095	0.795613	0.941908	NA
4933440M02Rik	0	NA	NA	NA	NA
4933440N22Rik	34.6718	-0.90788	0.360503	0.005201	0.013382
5031410I06Rik	0	NA	NA	NA	NA
5031415H12Rik	1.32764	0.290377	0.847732	0.193461	NA
5031425E22Rik	406.348	-0.58618	0.126992	2.96864e-06	1.37493e-05
5031425F14Rik	13.4844	1.54522	0.767276	0.007366	0.018322
5031434C07Rik	0	NA	NA	NA	NA
5031434O11Rik	16.3738	-0.38247	0.468918	0.317489	0.447992
5031439G07Rik	2543.41	0.076884	0.08153	0.355525	0.48893
5033403F01Rik	9.57043	0.297093	0.609953	0.472582	0.603457
5033403H07Rik	310.234	-2.02913	0.186455	2.364e-28	7.94869e-27
5033404E19Rik	0	NA	NA	NA	NA
5033406O09Rik	224.912	-0.06504	0.168983	0.694629	0.789926
5033417F24Rik	14.2653	-0.74953	0.610041	0.096791	0.172002
5033421B08Rik	25.064	0.588308	0.489084	0.136698	0.228917
5033423K11Rik	0.627555	-0.02261	0.760769	0.899774	NA
5033424D13Rik	0	NA	NA	NA	NA
5033425B01Rik	0.449922	0.073298	0.796741	0.697615	NA
5033426E14Rik	0	NA	NA	NA	NA
5033426O07Rik	2.15044	-0.0208	0.755708	0.910793	0.943029
5033428I22Rik	38.784	0.963788	0.407529	0.007058	0.017628
5033430I15Rik	21.7576	0.215162	0.504573	0.585682	0.702504
5330406M23Rik	8.06078	-0.54142	0.684026	0.223322	0.340418
5330409N07Rik	1.3506	0.117032	0.750078	0.676829	NA
5330411J11Rik	1.85816	-0.22658	0.782534	0.420084	0.554195
5330411O13Rik	0	NA	NA	NA	NA
5330413D20Rik	0	NA	NA	NA	NA
5330413P13Rik	0	NA	NA	NA	NA
5330416C01Rik	0	NA	NA	NA	NA
5330417C22Rik	79.9493	0.44154	0.340909	0.15104	0.248345
5330417H12Rik	0	NA	NA	NA	NA
5330425B07Rik	0.534375	0.050564	0.787636	0.773215	NA
5330426L24Rik	1.95465	-0.47394	0.930758	0.108252	0.188837
5330429C05Rik	0.079665	0.059731	0.794114	0.890277	NA
5330431K02Rik	0	NA	NA	NA	NA
5330434G04Rik	0	NA	NA	NA	NA
5330437M03Rik	0	NA	NA	NA	NA
5330438D12Rik	38.2505	-0.64895	0.3668	0.046828	0.093164
5330438I03Rik	0.72127	-0.17215	0.813155	0.425538	NA
5330439A09Rik	0	NA	NA	NA	NA
5330439B14Rik	0.471138	-0.01125	0.795482	0.941902	NA
5330439K02Rik	2.61024	-0.25524	0.719677	0.484847	0.615127
5330439M10Rik	0	NA	NA	NA	NA
5430400D12Rik	6.23202	-0.50797	0.671293	0.245452	0.366594
5430401F13Rik	0	NA	NA	NA	NA
5430401H09Rik	0.441056	-0.11578	0.805477	0.445306	NA
5430402E10Rik	0	NA	NA	NA	NA
5430402O13Rik	17.9029	-1.05617	0.693929	0.035742	0.073988
5430402P08Rik	0	NA	NA	NA	NA
5430403G16Rik	63.8387	-0.40694	0.339939	0.18489	0.292229
5430403N17Rik	0	NA	NA	NA	NA
5430405H02Rik	139.912	-0.48271	0.209281	0.016716	0.037959
5430414B19Rik	3.59641	0.109326	0.661093	0.775986	0.850959
5430416N02Rik	194.305	0.1722	0.186351	0.339646	0.47231
5430420F09Rik	0.394737	-0.06974	0.786512	0.650616	NA
5430421F17Rik	0	NA	NA	NA	NA
5430425E15Rik	0	NA	NA	NA	NA
5430425K12Rik	1.60089	0.186877	0.799642	0.390247	NA
5430427M07Rik	0	NA	NA	NA	NA
5430427N15Rik	9.77053	0.743315	0.735905	0.116258	0.200333
5430427O19Rik	44.3041	1.60031	0.393616	9.54999e-06	4.06774e-05
5430430B14Rik	19.3763	0.539874	0.584488	0.205151	0.318218
5430430K15Rik	1.75102	0.259384	0.789636	0.387589	0.521362
5430431A17Rik	0.605315	-0.14923	0.791045	0.422574	NA
5430433H01Rik	0	NA	NA	NA	NA
5430434F05Rik	0.454059	-0.01407	0.782611	0.874934	NA
5430434I15Rik	0	NA	NA	NA	NA
5430435K18Rik	0.089935	0.061683	0.794375	0.890277	NA
5430437J10Rik	13.1129	1.88021	0.843138	0.003528	0.009409
5430440P10Rik	0	NA	NA	NA	NA
5530400C23Rik	0	NA	NA	NA	NA
5530400K19Rik	0.110533	0.065152	0.794884	0.890277	NA
5530401A14Rik	0	NA	NA	NA	NA
5530402G07Rik	0.339846	0.070618	0.796101	0.741898	NA
5530601H04Rik	245.034	-0.26713	0.175778	0.118419	0.203361
5730403I07Rik	0	NA	NA	NA	NA
5730405O15Rik	28.8361	-0.52221	0.394151	0.128048	0.216813
5730408A14Rik	0	NA	NA	NA	NA
5730409E04Rik	246.89	0.1019	0.195957	0.593905	0.709597
5730412P04Rik	0	NA	NA	NA	NA
5730414N17Rik	142.199	-2.4921	0.256695	3.64384e-23	8.8706e-22
5730416F02Rik	0.089935	0.061683	0.794375	0.890277	NA
5730419F03Rik	1.62838	0.2605	0.822245	0.27164	NA
5730420D15Rik	15.2475	-2.87857	1.10721	0.000662	0.002065
5730435O14Rik	5.64107	-0.13898	0.623295	0.723514	0.811607
5730437C11Rik	0	NA	NA	NA	NA
5730455P16Rik	565.172	-0.50322	0.131581	0.000103	0.000373
5730460C07Rik	0.071808	-0.0095	0.795613	0.941908	NA
5730480H06Rik	232.936	-0.38473	0.171305	0.020969	0.046386
5730488B01Rik	0.179871	0.077919	0.797095	0.741895	NA
5730507A11Rik	0.54994	0.101288	0.802624	0.475482	NA
5730507C01Rik	7.48772	0.416943	0.66542	0.325076	0.45634
5730521K06Rik	6.27465	-0.47363	0.690722	0.272067	0.397885
5730522E02Rik	5.09226	0.028698	0.651352	0.937405	0.960352
[truncated: 53,292 more rows]

## Sheet: sgBap1_CCl4_vs_Veh
	baseMean	log2FoldChange	lfcSE	pvalue	padj
0610005C13Rik	4935.4	-2.25981	0.154843	8.25317e-49	8.67615e-47
0610006L08Rik	0	NA	NA	NA	NA
0610009B22Rik	523.571	-0.38198	0.134268	0.003791	0.009895
0610009E02Rik	26.2609	-0.04637	0.447419	0.898434	0.931286
0610009L18Rik	12.8701	0.001947	0.545771	0.998234	0.999125
0610010F05Rik	864.147	0.399261	0.135174	0.002767	0.007446
0610010K14Rik	397.224	-0.25655	0.142594	0.067395	0.124774
0610012D04Rik	0.45526	0.076446	0.816706	0.713329	NA
0610012G03Rik	661.053	-0.51424	0.150979	0.000507	0.001572
0610025J13Rik	0.45102	-0.05208	0.803181	0.719613	NA
0610030E20Rik	1716.01	-0.80319	0.101195	1.24992e-15	1.49192e-14
0610031O16Rik	1023.83	-3.07547	0.210382	2.13621e-49	2.42232e-47
0610033M10Rik	0.535818	0.04887	0.81237	0.970833	NA
0610038B21Rik	3.61725	0.154239	0.707149	0.681096	0.775147
0610039K10Rik	2.99118	-0.29223	0.765044	0.428348	0.554857
0610040B10Rik	53.1026	-1.3454	0.37078	7.51993e-05	0.00027
0610040F04Rik	1.45852	-0.01395	0.743631	0.962279	0.975179
0610040J01Rik	1141.82	-0.54084	0.174791	0.001488	0.004229
0610043K17Rik	21.3289	-2.49381	0.531831	3.09872e-07	1.58181e-06
0710001A04Rik	0.179871	-0.01203	0.815641	0.861193	NA
1010001B22Rik	8.02762	-1.17206	0.768608	0.02954	0.061208
1100001I12Rik	0.079665	-0.01119	0.815694	0.861194	NA
1110002E22Rik	1.43398	0.264887	0.861451	0.194955	0.301832
1110002J07Rik	23.1413	-0.25806	0.411693	0.465784	0.590502
1110002L01Rik	316.577	0.11502	0.171344	0.494412	0.616532
1110002O04Rik	0.890609	0.199027	0.836137	0.35841	NA
1110003F10Rik	6.40481	-0.27122	0.63936	0.512153	0.632677
1110004F10Rik	1622.54	0.12175	0.09198	0.182526	0.285996
1110006O24Rik	13.5989	-0.22336	0.495336	0.570094	0.684234
1110008E08Rik	0	NA	NA	NA	NA
1110008P14Rik	483.931	0.656205	0.156342	1.82313e-05	7.22381e-05
1110012L19Rik	400	-0.98573	0.179015	1.65247e-08	9.88253e-08
1110013H19Rik	11.0707	-0.71635	0.63585	0.118938	0.201313
1110015O18Rik	0	NA	NA	NA	NA
1110017D15Rik	1.09627	0.269014	0.848586	0.313732	NA
1110018N20Rik	15.1397	-1.49492	0.826212	0.011637	0.027026
1110019B22Rik	0.071808	0.057019	0.813406	0.971305	NA
1110019D14Rik	82.7909	-0.80512	0.303127	0.004159	0.010765
1110020A21Rik	36.203	-1.71503	0.451989	2.69428e-05	0.000104
1110025L11Rik	0	NA	NA	NA	NA
1110025M09Rik	30.9255	-0.20801	0.383804	0.53704	0.654487
1110028F11Rik	58.6326	0.578791	0.315946	0.046601	0.091039
1110028F18Rik	0.432077	0.072262	0.813508	0.809504	NA
1110032A03Rik	870.414	-1.29241	0.147098	4.68878e-19	7.57713e-18
1110032F04Rik	0.595322	0.153938	0.824423	0.499896	NA
1110035H17Rik	5.31625	-0.4202	0.725477	0.3264	0.451485
1110038B12Rik	615.187	0.825822	0.174782	1.18811e-06	5.58342e-06
1110038F14Rik	321.987	0.031097	0.15973	0.844433	0.895123
1110046J04Rik	8.27415	0.100471	0.58945	0.808393	0.870087
1110051M20Rik	71.8097	-0.13412	0.269998	0.595978	0.706791
1110057P08Rik	0	NA	NA	NA	NA
1110059E24Rik	653.188	-0.58914	0.186028	0.001096	0.003197
1110059G10Rik	310.704	-0.86905	0.204064	1.06028e-05	4.34533e-05
1110060G06Rik	0	NA	NA	NA	NA
1110065P20Rik	462.884	0.404168	0.191122	0.029434	0.061014
1190001M18Rik	7.59563	1.293	1.06297	0.043	0.084957
1190005I06Rik	117.899	-0.76371	0.25196	0.001408	0.00402
1190007I07Rik	201.544	-1.05319	0.213756	3.42787e-07	1.74014e-06
1190028D05Rik	0	NA	NA	NA	NA
1200007C13Rik	27.2794	2.69487	0.612615	1.44877e-06	6.71303e-06
1300002E11Rik	467.151	-0.4247	0.14557	0.002982	0.007963
1300014J16Rik	48.1655	-0.67447	0.358789	0.036692	0.073918
1300017J02Rik	16939	-1.28686	0.163149	8.77716e-16	1.06146e-14
1500002C15Rik	8.60966	-0.18111	0.561946	0.656718	0.756046
1500002F19Rik	2.37613	-0.36758	0.771243	0.343584	0.469538
1500004A13Rik	19.1436	-0.01884	0.420208	0.958578	0.972454
1500005C15Rik	2.14097	0.174188	0.735232	0.62877	0.734099
1500009C09Rik	0.361792	0.093969	0.820176	0.608517	NA
1500009L16Rik	1.24154	0.205223	0.789865	0.465594	NA
1500011B03Rik	122.034	1.43138	0.282699	1.00997e-07	5.5021e-07
1500012K07Rik	0	NA	NA	NA	NA
1500015A07Rik	73.2754	-0.58841	0.267026	0.019249	0.041925
1500015L24Rik	0	NA	NA	NA	NA
1500026H17Rik	38.5515	-1.39649	0.41448	0.00018	0.000606
1500032F14Rik	0.231826	0.049405	0.812633	0.971308	NA
1500035N22Rik	0.115508	-0.01157	0.815659	0.861193	NA
1520401A03Rik	1.89745	0.15631	0.785274	0.540053	0.657207
1600002D24Rik	0	NA	NA	NA	NA
1600010M07Rik	12.8924	1.01289	0.685129	0.042687	0.084403
1600012H06Rik	1031.42	-0.42439	0.108076	7.17148e-05	0.000258
1600012P17Rik	0	NA	NA	NA	NA
1600014C10Rik	6247.98	-1.19716	0.19011	1.13324e-10	8.58604e-10
1600014C23Rik	0	NA	NA	NA	NA
1600017P15Rik	0.339846	-0.10703	0.821425	0.593616	NA
1600019K03Rik	0	NA	NA	NA	NA
1600020E01Rik	202.776	-0.98426	0.189447	9.08886e-08	4.98233e-07
1600022D10Rik	1.48037	-0.0019	0.777653	0.986875	0.991443
1600023N17Rik	8.32753	0.453203	0.611391	0.300736	0.424005
1600025M17Rik	0	NA	NA	NA	NA
1600027J07Rik	0	NA	NA	NA	NA
1600029O15Rik	0	NA	NA	NA	NA
1700001C19Rik	337.345	-2.82518	0.309145	7.058e-21	1.33764e-19
1700001D01Rik	0	NA	NA	NA	NA
1700001F09Rik	0	NA	NA	NA	NA
1700001G01Rik	0	NA	NA	NA	NA
1700001G11Rik	0.397358	0.075545	0.816469	0.729536	NA
1700001G17Rik	2.74471	0.679289	1.09641	0.070154	0.129019
1700001J03Rik	1.29962	-0.16301	0.776412	0.574759	NA
1700001J04Rik	0	NA	NA	NA	NA
1700001J11Rik	0	NA	NA	NA	NA
1700001K19Rik	0	NA	NA	NA	NA
1700001K23Rik	0.152161	0.05054	0.812729	0.971307	NA
1700001L05Rik	708.762	-1.77032	0.186979	5.78723e-22	1.19928e-20
1700001L19Rik	0.570916	0.125311	0.818169	0.594374	NA
1700001N15Rik	0	NA	NA	NA	NA
1700001O22Rik	0.709814	0.086488	0.81892	0.554454	NA
1700001P01Rik	0.81258	-0.04183	0.785949	0.833926	NA
1700003C15Rik	0	NA	NA	NA	NA
1700003D09Rik	0.273759	-0.10111	0.819759	0.63274	NA
1700003E16Rik	6.81679	-0.7437	0.725329	0.121248	0.20457
1700003E24Rik	0	NA	NA	NA	NA
1700003F12Rik	1.45998	-0.03911	0.76188	0.886553	0.923604
1700003G18Rik	1.12661	-0.03024	0.76316	0.90554	NA
1700003H04Rik	0	NA	NA	NA	NA
1700003I16Rik	0.071808	0.057019	0.813406	0.971305	NA
1700003I22Rik	0	NA	NA	NA	NA
1700003L19Rik	0	NA	NA	NA	NA
1700003M07Rik	0.117485	-0.01158	0.815658	0.861193	NA
1700003N22Rik	2.69852	0.557339	0.948323	0.162144	0.260493
1700003O11Rik	0	NA	NA	NA	NA
1700003P14Rik	0	NA	NA	NA	NA
1700006A11Rik	0	NA	NA	NA	NA
1700006F04Rik	0	NA	NA	NA	NA
1700006H21Rik	0.115508	-0.01157	0.815659	0.861193	NA
1700006J14Rik	3.92189	0.02186	0.650733	0.960058	0.973368
1700006P03Rik	0	NA	NA	NA	NA
1700007E05Rik	1.01354	-0.01222	0.783523	0.939328	NA
1700007F19Rik	1.66625	-0.39919	0.892388	0.179913	0.28286
1700007H22Rik	0	NA	NA	NA	NA
1700007J10Rik	0.235569	0.085382	0.817988	0.712003	NA
1700007K13Rik	5.03398	0.221106	0.685436	0.577915	0.691156
1700007L15Rik	41.9744	-0.17603	0.347976	0.572766	0.686511
1700007M16Rik	0	NA	NA	NA	NA
1700007P06Rik	0	NA	NA	NA	NA
1700008A23Rik	0	NA	NA	NA	NA
1700008B11Rik	0.115508	-0.01157	0.815659	0.861193	NA
1700008C04Rik	0	NA	NA	NA	NA
1700008H02Rik	0.115508	-0.01157	0.815659	0.861193	NA
1700008J07Rik	73.5106	-0.64755	0.313444	0.024935	0.052767
1700008K24Rik	0	NA	NA	NA	NA
1700008N11Rik	0	NA	NA	NA	NA
1700008O03Rik	1.45226	-0.42512	0.932816	0.169556	0.269856
1700008P02Rik	0	NA	NA	NA	NA
1700009C05Rik	0	NA	NA	NA	NA
1700009J07Rik	1.01347	-0.03372	0.787064	0.870842	NA
1700009N14Rik	0	NA	NA	NA	NA
1700010B08Rik	0	NA	NA	NA	NA
1700010B13Rik	0	NA	NA	NA	NA
1700010D01Rik	0	NA	NA	NA	NA
1700010G06Rik	0	NA	NA	NA	NA
1700010H22Rik	0	NA	NA	NA	NA
1700010I02Rik	0	NA	NA	NA	NA
1700010I14Rik	26.4495	1.79664	0.597469	0.00045	0.001409
1700010J16Rik	0	NA	NA	NA	NA
1700010K23Rik	0	NA	NA	NA	NA
1700010K24Rik	0	NA	NA	NA	NA
1700010L04Rik	0	NA	NA	NA	NA
1700010N08Rik	0	NA	NA	NA	NA
1700011B04Rik	0.090577	0.061219	0.813883	0.971305	NA
1700011C11Rik	0	NA	NA	NA	NA
1700011D18Rik	0.079665	-0.01119	0.815694	0.861194	NA
1700011L03Rik	0	NA	NA	NA	NA
1700011L22Rik	0.205443	-0.01696	0.815307	0.861191	NA
1700011M02Rik	0	NA	NA	NA	NA
1700012A03Rik	0	NA	NA	NA	NA
1700012B07Rik	0	NA	NA	NA	NA
1700012B09Rik	0.090577	0.061219	0.813883	0.971305	NA
1700012C08Rik	0	NA	NA	NA	NA
1700012C14Rik	0	NA	NA	NA	NA
1700012D14Rik	42.8493	-1.01483	0.348383	0.001399	0.003998
1700012D16Rik	0	NA	NA	NA	NA
1700012E03Rik	0	NA	NA	NA	NA
1700012I11Rik	0	NA	NA	NA	NA
1700012J15Rik	0	NA	NA	NA	NA
1700012J22Rik	0	NA	NA	NA	NA
1700012P22Rik	0	NA	NA	NA	NA
1700013A02Rik	0	NA	NA	NA	NA
1700013D24Rik	0	NA	NA	NA	NA
1700013F07Rik	0	NA	NA	NA	NA
1700013G24Rik	0	NA	NA	NA	NA
1700013H16Rik	0.072496	0.057278	0.813433	0.971305	NA
1700013M08Rik	0	NA	NA	NA	NA
1700013N06Rik	0	NA	NA	NA	NA
1700014D04Rik	1.47375	0.320722	0.886444	0.153413	0.248874
1700014F14Rik	0	NA	NA	NA	NA
1700014L14Rik	0	NA	NA	NA	NA
1700015C15Rik	0	NA	NA	NA	NA
1700015C17Rik	0	NA	NA	NA	NA
1700015F17Rik	0	NA	NA	NA	NA
1700015G11Rik	0	NA	NA	NA	NA
1700015H07Rik	0	NA	NA	NA	NA
1700015I17Rik	0	NA	NA	NA	NA
1700015O11Rik	0.578438	-0.10882	0.820368	0.618307	NA
1700016A09Rik	0.740839	0.217061	0.830836	0.412542	NA
1700016B01Rik	0	NA	NA	NA	NA
1700016B15Rik	0	NA	NA	NA	NA
1700016C15Rik	7.97376	5.58803	2.48356	0.000135	0.000464
1700016D06Rik	0	NA	NA	NA	NA
1700016D08Rik	0	NA	NA	NA	NA
1700016F12Rik	0.387088	0.075437	0.816454	0.729536	NA
1700016G22Rik	0.071808	0.057019	0.813406	0.971305	NA
1700016H03Rik	0	NA	NA	NA	NA
1700016H13Rik	0.351942	0.053192	0.812043	0.969226	NA
1700016J18Rik	0.159975	-0.10554	0.820969	0.593622	NA
1700016K05Rik	0	NA	NA	NA	NA
1700016K19Rik	0.446565	0.081334	0.817768	0.662286	NA
1700016L21Rik	0.071808	0.057019	0.813406	0.971305	NA
1700016P03Rik	1.13146	0.30371	0.855655	0.276575	NA
1700016P04Rik	0	NA	NA	NA	NA
1700017B05Rik	1030.64	2.10248	0.171246	1.37318e-35	7.35181e-34
1700017G19Rik	0	NA	NA	NA	NA
1700017I07Rik	0	NA	NA	NA	NA
1700017J07Rik	0	NA	NA	NA	NA
1700017L05Rik	0	NA	NA	NA	NA
1700017M07Rik	0.144304	0.074642	0.815755	0.831195	NA
1700017N19Rik	0	NA	NA	NA	NA
1700018A04Rik	0.270508	-0.10692	0.821383	0.593619	NA
1700018A14Rik	0	NA	NA	NA	NA
1700018A23Rik	0.079665	-0.01119	0.815694	0.861194	NA
1700018B08Rik	0	NA	NA	NA	NA
1700018B24Rik	0	NA	NA	NA	NA
1700018F24Rik	0	NA	NA	NA	NA
1700018G05Rik	0	NA	NA	NA	NA
1700018L02Rik	83.1912	-2.1676	0.478204	8.39427e-07	4.04209e-06
1700018M17Rik	0.195173	-0.01686	0.815312	0.861191	NA
1700018P08Rik	0	NA	NA	NA	NA
1700019A02Rik	0	NA	NA	NA	NA
1700019A23Rik	0	NA	NA	NA	NA
1700019C18Rik	0	NA	NA	NA	NA
1700019D03Rik	1.75244	0.168301	0.804988	0.454126	0.580131
1700019E08Rik	0	NA	NA	NA	NA
1700019F05Rik	0	NA	NA	NA	NA
1700019G24Rik	0	NA	NA	NA	NA
1700019J19Rik	0	NA	NA	NA	NA
1700019L13Rik	0.630911	0.088185	0.818933	0.600105	NA
1700019M22Rik	0	NA	NA	NA	NA
1700019N19Rik	0	NA	NA	NA	NA
1700019P21Rik	0	NA	NA	NA	NA
1700020A23Rik	0.254837	0.067298	0.814823	0.831197	NA
1700020D05Rik	12.0674	-0.00864	0.538863	0.979785	0.986924
1700020D12Rik	0	NA	NA	NA	NA
1700020G03Rik	0	NA	NA	NA	NA
1700020G17Rik	0	NA	NA	NA	NA
1700020L24Rik	0.629881	0.124725	0.811904	0.727872	NA
1700020M21Rik	0	NA	NA	NA	NA
1700020N01Rik	0.745512	0.148524	0.81918	0.596256	NA
1700020N15Rik	0	NA	NA	NA	NA
1700020N18Rik	0	NA	NA	NA	NA
1700021A07Rik	0.730056	-0.19732	0.839459	0.372733	NA
1700021F02Rik	0	NA	NA	NA	NA
1700021F07Rik	0	NA	NA	NA	NA
1700021F13Rik	0	NA	NA	NA	NA
1700021G15Rik	0	NA	NA	NA	NA
1700021J08Rik	0.114429	-0.09934	0.819286	0.632742	NA
1700021L23Rik	0	NA	NA	NA	NA
1700021N21Rik	0	NA	NA	NA	NA
1700021P04Rik	0	NA	NA	NA	NA
1700022A21Rik	0	NA	NA	NA	NA
1700022A22Rik	0	NA	NA	NA	NA
1700022E09Rik	0	NA	NA	NA	NA
1700022H01Rik	0.115508	-0.01157	0.815659	0.861193	NA
1700022H16Rik	0	NA	NA	NA	NA
1700022I11Rik	2.94041	-0.0755	0.733423	0.818987	0.877597
1700022N22Rik	12.9075	-1.03595	0.662309	0.035481	0.071845
1700023B13Rik	1.55989	0.364722	0.895033	0.162306	0.26064
1700023C21Rik	0	NA	NA	NA	NA
1700023F02Rik	0	NA	NA	NA	NA
1700023G09Rik	0	NA	NA	NA	NA
1700023H06Rik	0.152161	0.05054	0.812729	0.971307	NA
1700024B05Rik	0	NA	NA	NA	NA
1700024B18Rik	0	NA	NA	NA	NA
1700024G13Rik	0	NA	NA	NA	NA
1700024I08Rik	0	NA	NA	NA	NA
1700024J04Rik	0.420153	-0.05105	0.803337	0.72177	NA
1700025A08Rik	0.071808	0.057019	0.813406	0.971305	NA
1700025B11Rik	0	NA	NA	NA	NA
1700025C18Rik	0	NA	NA	NA	NA
1700025D23Rik	0	NA	NA	NA	NA
1700025F24Rik	0	NA	NA	NA	NA
1700025G04Rik	254.244	0.476039	0.211259	0.019603	0.042585
1700025H01Rik	0	NA	NA	NA	NA
1700025J12Rik	0	NA	NA	NA	NA
1700025K04Rik	0	NA	NA	NA	NA
1700025K24Rik	0	NA	NA	NA	NA
1700025L06Rik	0	NA	NA	NA	NA
1700025M24Rik	0	NA	NA	NA	NA
1700025N21Rik	0	NA	NA	NA	NA
1700025N23Rik	1.09924	0.04976	0.760982	0.86492	NA
1700025O08Rik	0	NA	NA	NA	NA
1700026D11Rik	0	NA	NA	NA	NA
1700026F02Rik	0.380396	-0.01283	0.815593	0.86119	NA
1700026J12Rik	0	NA	NA	NA	NA
1700026J14Rik	0	NA	NA	NA	NA
1700026N04Rik	0.911662	-0.44242	0.959961	0.110587	NA
1700027A07Rik	0	NA	NA	NA	NA
1700027A15Rik	0	NA	NA	NA	NA
1700027F06Rik	0	NA	NA	NA	NA
1700027F09Rik	0	NA	NA	NA	NA
1700027H10Rik	0	NA	NA	NA	NA
1700027I24Rik	0.071808	0.057019	0.813406	0.971305	NA
1700027J07Rik	0.181155	0.078968	0.816607	0.781249	NA
1700028B04Rik	0	NA	NA	NA	NA
1700028D13Rik	0	NA	NA	NA	NA
1700028E10Rik	176.473	-3.10398	0.294606	6.10006e-27	1.79742e-25
1700028I16Rik	1.21419	0.19828	0.793501	0.474338	NA
1700028J19Rik	11.356	0.537551	0.596213	0.22142	0.33402
1700028K03Rik	0.958071	0.003637	0.782451	0.969696	NA
1700028M03Rik	0	NA	NA	NA	NA
1700028N14Rik	0.170243	0.054511	0.813149	0.971307	NA
1700028P14Rik	0	NA	NA	NA	NA
1700028P15Rik	0	NA	NA	NA	NA
1700029B22Rik	0	NA	NA	NA	NA
1700029B24Rik	0	NA	NA	NA	NA
1700029E06Rik	0	NA	NA	NA	NA
1700029F12Rik	0	NA	NA	NA	NA
1700029H14Rik	0.089935	-0.01129	0.815687	0.861194	NA
1700029I15Rik	61.708	-1.57696	0.377115	6.07379e-06	2.57279e-05
1700029J03Rik	0	NA	NA	NA	NA
1700029J07Rik	25.2834	-2.46615	0.579012	2.20778e-06	9.97475e-06
1700029M03Rik	0	NA	NA	NA	NA
1700029M20Rik	0	NA	NA	NA	NA
1700029N11Rik	0	NA	NA	NA	NA
1700029P11Rik	0	NA	NA	NA	NA
1700030A11Rik	0	NA	NA	NA	NA
1700030C10Rik	42.5011	0.624368	0.448423	0.098287	0.171448
1700030C12Rik	1.01411	-0.13944	0.786018	0.594278	NA
1700030C14Rik	0.379274	0.066146	0.814689	0.831199	NA
1700030E10Rik	0	NA	NA	NA	NA
1700030F04Rik	0	NA	NA	NA	NA
1700030I03Rik	0	NA	NA	NA	NA
1700030J22Rik	16.4903	0.429328	0.538228	0.301701	0.425009
1700030K09Rik	134.248	-0.27965	0.224377	0.195067	0.301865
1700030L20Rik	0	NA	NA	NA	NA
1700030L22Rik	0	NA	NA	NA	NA
1700030M09Rik	0	NA	NA	NA	NA
1700030N03Rik	1.0096	0.051695	0.811164	0.967839	NA
1700030N18Rik	0	NA	NA	NA	NA
1700030O20Rik	0	NA	NA	NA	NA
1700031A10Rik	0	NA	NA	NA	NA
1700031F05Rik	0	NA	NA	NA	NA
1700031F10Rik	0.079665	-0.01119	0.815694	0.861194	NA
1700031L13Rik	0	NA	NA	NA	NA
1700031M16Rik	0	NA	NA	NA	NA
1700031P21Rik	0	NA	NA	NA	NA
1700034B16Rik	0	NA	NA	NA	NA
1700034E13Rik	0	NA	NA	NA	NA
1700034G24Rik	0	NA	NA	NA	NA
1700034H15Rik	24.3532	-0.77245	0.462671	0.048087	0.09355
1700034I23Rik	0.394945	-0.10712	0.821447	0.593614	NA
1700034J04Rik	0	NA	NA	NA	NA
1700034J05Rik	0	NA	NA	NA	NA
1700034K08Rik	0	NA	NA	NA	NA
1700034P13Rik	19.8266	-0.92078	0.49715	0.025439	0.053709
1700036A12Rik	0	NA	NA	NA	NA
1700036G14Rik	0	NA	NA	NA	NA
1700036O09Rik	0	NA	NA	NA	NA
1700037C06Rik	0	NA	NA	NA	NA
1700037C18Rik	31.0666	0.170138	0.374088	0.611864	0.720025
1700037F03Rik	0	NA	NA	NA	NA
1700037H04Rik	250.351	0.61857	0.355491	0.052093	0.100186
1700039E22Rik	0	NA	NA	NA	NA
1700039I01Rik	0	NA	NA	NA	NA
1700039M10Rik	0	NA	NA	NA	NA
1700039M15Rik	0	NA	NA	NA	NA
1700040D17Rik	1.58027	-0.0442	0.745212	0.885519	0.922637
1700040E09Rik	0	NA	NA	NA	NA
1700040F15Rik	0	NA	NA	NA	NA
1700040F17Rik	0	NA	NA	NA	NA
1700040K01Rik	0	NA	NA	NA	NA
1700040L08Rik	0.182341	0.049736	0.812658	0.971307	NA
1700041B01Rik	0	NA	NA	NA	NA
1700041C23Rik	0	NA	NA	NA	NA
1700041G16Rik	1.71656	0.245086	0.861071	0.157892	0.25489
1700041I07Rik	0	NA	NA	NA	NA
1700041M05Rik	0	NA	NA	NA	NA
1700041M19Rik	0	NA	NA	NA	NA
1700042D02Rik	0	NA	NA	NA	NA
1700042G07Rik	0	NA	NA	NA	NA
1700042G15Rik	0	NA	NA	NA	NA
1700042O05Rik	0	NA	NA	NA	NA
1700042O10Rik	0.682148	-0.05213	0.806135	0.741931	NA
1700044C05Rik	0	NA	NA	NA	NA
1700044K03Rik	0	NA	NA	NA	NA
1700045H11Rik	0	NA	NA	NA	NA
1700045I11Rik	0	NA	NA	NA	NA
1700046C09Rik	0	NA	NA	NA	NA
1700047A11Rik	0	NA	NA	NA	NA
1700047E10Rik	0	NA	NA	NA	NA
1700047F07Rik	0	NA	NA	NA	NA
1700047G03Rik	0	NA	NA	NA	NA
1700047G07Rik	0	NA	NA	NA	NA
1700047K16Rik	1.08983	-0.16185	0.798908	0.503174	NA
1700047L14Rik	0	NA	NA	NA	NA
1700047M11Rik	55.9469	-1.35744	0.344928	2.12034e-05	8.32464e-05
1700047N06Rik	0	NA	NA	NA	NA
1700047O18Rik	0	NA	NA	NA	NA
1700048F04Rik	0	NA	NA	NA	NA
1700048M11Rik	0	NA	NA	NA	NA
1700048O14Rik	0	NA	NA	NA	NA
1700048O20Rik	44.367	-0.15882	0.569922	0.695952	0.787349
1700048P04Rik	0	NA	NA	NA	NA
1700049E15Rik	0.089935	-0.01129	0.815687	0.861194	NA
1700049E17Rik1	0	NA	NA	NA	NA
1700049E17Rik2	0	NA	NA	NA	NA
1700049E22Rik	0	NA	NA	NA	NA
1700049L16Rik	0	NA	NA	NA	NA
1700051A21Rik	0.645492	0.060958	0.810499	0.964803	NA
1700051K13Rik	0	NA	NA	NA	NA
1700051O22Rik	0.189294	0.050001	0.812672	0.971308	NA
1700052H01Rik	0	NA	NA	NA	NA
1700052I22Rik	0	NA	NA	NA	NA
1700052K11Rik	103.635	0.369944	0.270998	0.14662	0.239625
1700054A03Rik	0	NA	NA	NA	NA
1700054K02Rik	0	NA	NA	NA	NA
1700054K19Rik	0	NA	NA	NA	NA
1700054M17Rik	2.95167	-0.08396	0.756727	0.78002	0.85085
1700054O05Rik	0	NA	NA	NA	NA
1700054O19Rik	0.144992	0.074733	0.815772	0.830156	NA
1700055C04Rik	0	NA	NA	NA	NA
1700055D18Rik	38.1319	-0.25519	0.353695	0.421591	0.547706
1700056E22Rik	29.2396	-0.35654	0.449303	0.343028	0.468901
1700056N10Rik	12.0446	-0.52723	0.617965	0.234471	0.349137
1700057G04Rik	0.159975	-0.10554	0.820969	0.593622	NA
1700057H15Rik	0	NA	NA	NA	NA
1700057H21Rik	0	NA	NA	NA	NA
1700058P15Rik	0	NA	NA	NA	NA
1700060C16Rik	0.590815	-0.01967	0.815124	0.830151	NA
1700060C20Rik	0	NA	NA	NA	NA
1700060J05Rik	0.110533	-0.01146	0.815677	0.861194	NA
1700060O08Rik	0	NA	NA	NA	NA
1700061A03Rik	0.114429	-0.09934	0.819286	0.632742	NA
1700061E17Rik	4.01929	-0.20048	0.684861	0.607928	0.716395
1700061E18Rik	0	NA	NA	NA	NA
1700061F12Rik	0	NA	NA	NA	NA
1700061H18Rik	0	NA	NA	NA	NA
1700061I17Rik	27.6766	-0.94449	0.514629	0.025392	0.053632
1700061J23Rik	0	NA	NA	NA	NA
1700061N14Rik	0	NA	NA	NA	NA
1700062C10Rik	0	NA	NA	NA	NA
1700063A18Rik	0	NA	NA	NA	NA
1700063D05Rik	3.68045	-0.75381	0.986931	0.114909	0.195572
1700063H04Rik	0	NA	NA	NA	NA
1700063H06Rik	0	NA	NA	NA	NA
1700063I16Rik	0	NA	NA	NA	NA
1700063J08Rik	1.9383	-0.02893	0.74606	0.924831	0.949384
1700063K16Rik	0	NA	NA	NA	NA
1700063O14Rik	0	NA	NA	NA	NA
1700064H15Rik	0	NA	NA	NA	NA
1700064J06Rik	0	NA	NA	NA	NA
1700064M15Rik	0.089935	-0.01129	0.815687	0.861194	NA
1700065D16Rik	0.779062	-0.0437	0.786831	0.837531	NA
1700065I16Rik	0	NA	NA	NA	NA
1700065J11Rik	0	NA	NA	NA	NA
1700065J18Rik	0	NA	NA	NA	NA
1700065L07Rik	0	NA	NA	NA	NA
1700065O20Rik	0	NA	NA	NA	NA
1700066B17Rik	0	NA	NA	NA	NA
1700066B19Rik	3.64448	0.588766	0.917017	0.166477	0.266146
1700066C05Rik	0	NA	NA	NA	NA
1700066J03Rik	0	NA	NA	NA	NA
1700066M21Rik	1030.44	0.281733	0.118679	0.016355	0.036363
1700066N21Rik	0	NA	NA	NA	NA
1700066O22Rik	0	NA	NA	NA	NA
1700067G17Rik	0	NA	NA	NA	NA
1700067K01Rik	5.45165	0.155145	0.689964	0.688486	0.781267
1700067P10Rik	0	NA	NA	NA	NA
1700069B07Rik	0.346524	-0.01275	0.815587	0.86119	NA
1700069L16Rik	0	NA	NA	NA	NA
1700069P05Rik	0	NA	NA	NA	NA
1700071G01Rik	0	NA	NA	NA	NA
1700071K01Rik	0	NA	NA	NA	NA
1700071M16Rik	1.50103	0.423764	0.930989	0.128743	0.214987
1700072B07Rik	0	NA	NA	NA	NA
1700072G22Rik	0	NA	NA	NA	NA
1700072O05Rik	0	NA	NA	NA	NA
1700073E17Rik	0	NA	NA	NA	NA
1700074A21Rik	0	NA	NA	NA	NA
1700074H08Rik	0	NA	NA	NA	NA
1700074P13Rik	0	NA	NA	NA	NA
1700080C20Rik	0	NA	NA	NA	NA
1700080N15Rik	0	NA	NA	NA	NA
1700080O16Rik	0	NA	NA	NA	NA
1700081B01Rik	0	NA	NA	NA	NA
1700081H04Rik	0	NA	NA	NA	NA
1700081N11Rik	0.452827	-0.05242	0.800292	0.743049	NA
1700082M22Rik	1.82868	-0.14182	0.761248	0.64272	0.745341
1700083H02Rik	0	NA	NA	NA	NA
1700084C06Rik	1.20507	-0.0177	0.763815	0.945924	NA
1700084D21Rik	0	NA	NA	NA	NA
1700084E18Rik	7.52574	0.473553	0.652551	0.288744	0.410654
1700084F23Rik	0	NA	NA	NA	NA
1700084J12Rik	0	NA	NA	NA	NA
1700084M14Rik	0	NA	NA	NA	NA
1700085C21Rik	0	NA	NA	NA	NA
1700085D07Rik	0	NA	NA	NA	NA
1700086D15Rik	0.315234	0.078364	0.816961	0.712005	NA
1700086L19Rik	0	NA	NA	NA	NA
1700086O06Rik	54.814	-0.00761	0.314346	0.977107	0.985505
1700086P04Rik	3.07938	0.123364	0.695438	0.744382	0.824079
1700087I21Rik	11.3374	-1.04889	0.797537	0.049498	0.095879
1700087M22Rik	0	NA	NA	NA	NA
1700088E04Rik	13.9424	0.85845	0.659472	0.07438	0.135569
1700091H14Rik	0	NA	NA	NA	NA
1700092C02Rik	0	NA	NA	NA	NA
1700092C10Rik	3.73633	-2.91038	1.38654	0.003114	0.008275
1700092C17Rik	0	NA	NA	NA	NA
1700092E16Rik	0	NA	NA	NA	NA
1700092E19Rik	0	NA	NA	NA	NA
1700092K14Rik	0	NA	NA	NA	NA
1700092M07Rik	1.4943	0.264607	0.828128	0.345524	0.471439
1700093J21Rik	0.554877	-0.05336	0.805623	0.700388	NA
1700093K21Rik	0.655123	-0.08236	0.799113	0.662602	NA
1700094D03Rik	100.783	-1.08521	0.234363	1.43378e-06	6.64813e-06
1700094J05Rik	0.114429	-0.09934	0.819286	0.632742	NA
1700094M23Rik	0.072496	0.057278	0.813433	0.971305	NA
1700094M24Rik	0	NA	NA	NA	NA
1700095A13Rik	0	NA	NA	NA	NA
1700095A21Rik	0	NA	NA	NA	NA
1700095B10Rik	0	NA	NA	NA	NA
1700095J03Rik	0	NA	NA	NA	NA
1700095J07Rik	0	NA	NA	NA	NA
1700095J12Rik	0	NA	NA	NA	NA
1700095K22Rik	0	NA	NA	NA	NA
1700096J18Rik	0	NA	NA	NA	NA
1700096K18Rik	49.9314	-1.0011	0.384004	0.003716	0.00972
1700097M23Rik	0	NA	NA	NA	NA
1700097N02Rik	1.02788	-0.10296	0.795624	0.627296	NA
1700099I09Rik	0.929011	-0.00299	0.782762	0.994104	NA
1700100I10Rik	0	NA	NA	NA	NA
1700100L14Rik	0	NA	NA	NA	NA
1700101I11Rik	12.3506	-0.5063	0.559834	0.232303	0.346652
1700101I19Rik	0	NA	NA	NA	NA
1700101O22Rik	0	NA	NA	NA	NA
1700102F20Rik	0	NA	NA	NA	NA
1700102H20Rik	1.53592	0.081134	0.738456	0.803018	0.866651
1700102P08Rik	7.85023	-0.09157	0.565711	0.821276	0.879071
1700104B16Rik	0.339478	0.066805	0.813849	0.821157	NA
1700104L18Rik	0	NA	NA	NA	NA
1700105G05Rik	0	NA	NA	NA	NA
1700105P06Rik	0	NA	NA	NA	NA
1700106O07Rik	0	NA	NA	NA	NA
1700108F19Rik	1.48983	-0.12554	0.802022	0.538186	0.65551
1700108J01Rik	0	NA	NA	NA	NA
1700108N06Rik	0	NA	NA	NA	NA
1700108N11Rik	0	NA	NA	NA	NA
1700109G14Rik	0	NA	NA	NA	NA
1700109G15Rik	0	NA	NA	NA	NA
1700109H08Rik	46.5249	-0.28764	0.319331	0.32646	0.451536
1700109I08Rik	0	NA	NA	NA	NA
1700109K24Rik	0.159975	-0.10554	0.820969	0.593622	NA
1700110C19Rik	0.631321	-0.19719	0.816759	0.401417	NA
1700110I01Rik	0	NA	NA	NA	NA
1700110I07Rik	0	NA	NA	NA	NA
1700110K17Rik	0.612442	0.15274	0.818237	0.579813	NA
1700111E14Rik	0	NA	NA	NA	NA
1700111N16Rik	0	NA	NA	NA	NA
1700112D23Rik	0.090577	0.061219	0.813883	0.971305	NA
1700112H15Rik	0	NA	NA	NA	NA
1700112J05Rik	0	NA	NA	NA	NA
1700112J16Rik	6.76078	0.220276	0.661775	0.587736	0.699912
1700112K13Rik	0	NA	NA	NA	NA
1700112L15Rik	0	NA	NA	NA	NA
1700112M02Rik	0	NA	NA	NA	NA
1700113A16Rik	46.7911	-1.83844	0.366963	8.9716e-08	4.92474e-07
1700113B09Rik	0.491891	-0.02281	0.801766	0.835815	NA
1700113B19Rik	0	NA	NA	NA	NA
1700113H08Rik	0.434814	-0.10842	0.821844	0.593612	NA
1700116B05Rik	0	NA	NA	NA	NA
1700116H05Rik	0	NA	NA	NA	NA
1700119H24Rik	7.46577	-3.64205	1.25141	0.000365	0.001161
1700119I11Rik	0	NA	NA	NA	NA
1700120B22Rik	0.376328	0.064789	0.814789	0.781254	NA
1700120C14Rik	8.1521	-0.11652	0.567039	0.772883	0.845613
1700120C18Rik	0	NA	NA	NA	NA
1700120E14Rik	0	NA	NA	NA	NA
1700120G07Rik	0	NA	NA	NA	NA
1700120G11Rik	0	NA	NA	NA	NA
1700120K04Rik	2.63501	-0.31935	0.777119	0.383367	0.509674
1700120O09Rik	0	NA	NA	NA	NA
1700121C08Rik	0	NA	NA	NA	NA
1700121L03Rik	0	NA	NA	NA	NA
1700121L16Rik	0	NA	NA	NA	NA
1700121N20Rik	0	NA	NA	NA	NA
1700122C19Rik	0	NA	NA	NA	NA
1700122D07Rik	0	NA	NA	NA	NA
1700122E12Rik	2.69695	0.081374	0.700366	0.828	0.883516
1700122H20Rik	0	NA	NA	NA	NA
1700122O11Rik	0.114429	-0.09934	0.819286	0.632742	NA
1700123J17Rik	0.159975	-0.10554	0.820969	0.593622	NA
1700123K08Rik	0	NA	NA	NA	NA
1700123L14Rik	0	NA	NA	NA	NA
1700123M08Rik	4.10494	0.227819	0.700721	0.560964	0.676284
1700123O12Rik	0	NA	NA	NA	NA
1700123O20Rik	825.824	-0.1501	0.132956	0.251656	0.369198
1700123O21Rik	0	NA	NA	NA	NA
1700124L16Rik	1.96515	-0.44698	0.849987	0.234716	0.349374
1700124M09Rik	0	NA	NA	NA	NA
1700125G02Rik	0	NA	NA	NA	NA
1700125G22Rik	0.161744	0.050228	0.812701	0.971307	NA
1700125H03Rik	0	NA	NA	NA	NA
1700125H20Rik	0	NA	NA	NA	NA
1700126A01Rik	0	NA	NA	NA	NA
1700126G02Rik	0.079665	-0.01119	0.815694	0.861194	NA
1700126H18Rik	0	NA	NA	NA	NA
1700127F24Rik	0	NA	NA	NA	NA
1700128A07Rik	0	NA	NA	NA	NA
1700128E19Rik	0.190198	-0.01208	0.815638	0.861192	NA
1700128F08Rik	0	NA	NA	NA	NA
1700128I11Rik	0	NA	NA	NA	NA
1700129C05Rik	0	NA	NA	NA	NA
1700129L04Rik	0	NA	NA	NA	NA
1810006J02Rik	1.83723	-0.10386	0.75292	0.730892	0.813922
1810007C17Rik	0	NA	NA	NA	NA
1810007D17Rik	0	NA	NA	NA	NA
1810008B01Rik	0.190198	-0.01208	0.815638	0.861192	NA
1810008I18Rik	1851.15	-2.46574	0.174834	5.13519e-46	4.58623e-44
1810009A15Rik	521.265	0.165839	0.120795	0.168138	0.268044
1810009J06Rik	0	NA	NA	NA	NA
1810010H24Rik	63.507	-2.09503	0.439857	2.58786e-07	1.33915e-06
1810010K12Rik	0	NA	NA	NA	NA
1810012K08Rik	0.2605	0.067473	0.814839	0.830159	NA
1810012K16Rik	2.85232	-0.61814	1.09528	0.066864	0.123996
1810013D15Rik	8.49257	-1.94927	0.803481	0.001847	0.005151
1810013L24Rik	2002.06	-0.1535	0.082756	0.062732	0.117468
1810014B01Rik	99.052	-1.02021	0.290811	0.00018	0.000606
1810014P07Rik	0.071808	0.057019	0.813406	0.971305	NA
1810017P11Rik	90.137	-2.70782	0.347096	6.3338e-16	7.72923e-15
1810018F18Rik	0	NA	NA	NA	NA
1810019D21Rik	647.625	-0.88474	0.176626	2.7183e-07	1.40143e-06
1810019N24Rik	2.18436	-0.03152	0.710292	0.928409	0.951557
1810020O05Rik	0.961104	-0.38546	0.932866	0.104576	NA
1810021B22Rik	19.8913	-1.56381	0.62544	0.002356	0.006443
1810024B03Rik	51.812	-0.36562	0.378428	0.274307	0.394993
1810026B05Rik	523.728	-0.07272	0.17083	0.661775	0.759775
1810028F09Rik	0	NA	NA	NA	NA
1810030O07Rik	481.461	0.322005	0.138201	0.017965	0.039466
1810034E14Rik	191.651	-1.4487	0.197769	6.35042e-14	6.49984e-13
1810035K13Rik	0	NA	NA	NA	NA
1810037I17Rik	751.127	0.036413	0.160963	0.820238	0.878379
1810041H14Rik	6.76253	0.204688	0.625339	0.621747	0.728131
1810044D09Rik	48.3767	-0.93645	0.336194	0.002349	0.006424
1810044K17Rik	14.1886	-3.72082	0.796078	3.13202e-07	1.59759e-06
1810046K07Rik	76.9345	-3.60475	0.442758	3.18126e-17	4.34888e-16
1810049I09Rik	0	NA	NA	NA	NA
1810049J17Rik	1.82965	0.073715	0.769646	0.790484	0.857987
1810053B23Rik	46.725	-4.30193	0.556621	1.56517e-15	1.85286e-14
1810055G02Rik	2118.3	-0.91349	0.212665	8.72066e-06	3.61581e-05
1810058I24Rik	4532.36	-0.30886	0.261872	0.210819	0.321291
1810058N15Rik	0	NA	NA	NA	NA
1810059C17Rik	0.115508	-0.01157	0.815659	0.861193	NA
1810059H22Rik	187.365	-3.0961	0.297894	2.71066e-26	7.54648e-25
1810062G17Rik	16.8138	0.442338	0.51788	0.280968	0.402175
1810062O18Rik	4.81343	-1.12253	1.01457	0.049218	0.095439
1810063I02Rik	0.072496	0.057278	0.813433	0.971305	NA
1810064F22Rik	84.4959	-0.70923	0.329502	0.019007	0.041452
1810065E05Rik	0.258733	-0.00032	0.802564	0.927711	NA
1810073O08Rik	2.63109	-0.04317	0.689322	0.906355	0.937037
2010001A14Rik	58.1786	-1.78469	0.39707	1.24596e-06	5.84167e-06
2010001K21Rik	1.44396	0.140551	0.793848	0.575305	0.688769
2010001M07Rik	0	NA	NA	NA	NA
2010003K11Rik	1082.87	0.187537	0.324546	0.534676	0.652552
2010007H06Rik	10.7263	0.400386	0.603852	0.354546	0.48044
2010008C14Rik	5.4664	0.325915	0.683545	0.439091	0.565542
2010009K17Rik	0	NA	NA	NA	NA
2010010A06Rik	1.38389	-0.37136	0.903268	0.205058	0.314434
2010013B24Rik	1.408	0.195595	0.777841	0.530266	0.648699
2010016I18Rik	29.3007	1.32542	0.529662	0.003245	0.008587
2010103J01Rik	0.23497	-0.01232	0.815612	0.861191	NA
2010106C02Rik	0.319872	-0.10252	0.820141	0.632739	NA
2010106E10Rik	0	NA	NA	NA	NA
2010106G04Rik	0.407302	-0.03745	0.805158	0.7899	NA
2010109A12Rik	3.64481	-0.26984	0.70061	0.500142	0.62149
2010109P13Rik	0	NA	NA	NA	NA
2010110E17Rik	0.334502	0.071611	0.814602	0.822616	NA
2010110G14Rik	0	NA	NA	NA	NA
2010110K18Rik	11.9806	5.78852	2.35634	3.92647e-05	0.000148
2010203P06Rik	0	NA	NA	NA	NA
2010204K13Rik	13.4013	3.29922	1.10234	0.00066	0.002007
2010300C02Rik	7.85839	-0.53856	0.686479	0.231412	0.345551
2010308F09Rik	2.13845	0.182532	0.759698	0.574051	0.687717
2010309G21Rik	0	NA	NA	NA	NA
2010310C07Rik	3.8383	-0.08029	0.696793	0.823786	0.88083
2010315B03Rik	614.059	-0.61746	0.147083	1.91623e-05	7.56596e-05
2010320M18Rik	209.572	-0.31704	0.222515	0.136801	0.226165
2010320O07Rik	2.35018	0.525499	0.997887	0.091876	0.162242
2200002A13Rik	0	NA	NA	NA	NA
2200002D01Rik	266.113	0.66515	0.22994	0.002482	0.006752
2200002J24Rik	0.412278	-0.0494	0.803342	0.765593	NA
2200007N16Rik	0	NA	NA	NA	NA
2210009P08Rik	0	NA	NA	NA	NA
2210010C04Rik	0	NA	NA	NA	NA
2210011K15Rik	1.20497	0.268341	0.849247	0.307234	NA
2210016F16Rik	1330.88	-0.01997	0.121462	0.871035	0.913478
2210016L21Rik	405.763	-0.3416	0.154155	0.023734	0.050467
2210017I01Rik	0	NA	NA	NA	NA
2210020O09Rik	0.31995	-0.12138	0.826191	0.434528	NA
2210039B01Rik	53.0403	-2.58307	0.365558	1.80532e-13	1.7723e-12
2210404E10Rik	0.620615	-0.11847	0.819019	0.415543	NA
2210406H18Rik	19.7228	1.69011	0.603012	0.000936	0.002765
2210406O10Rik	14.5662	-1.68478	0.600012	0.000821	0.002451
2210407C18Rik	0.183029	0.050125	0.812694	0.971307	NA
2210408F21Rik	249.504	-0.99363	0.248766	2.82196e-05	0.000109
2210408I21Rik	76.659	0.120125	0.280593	0.650521	0.751118
2210409D07Rik	0	NA	NA	NA	NA
2210409E12Rik	0	NA	NA	NA	NA
2210411M09Rik	0	NA	NA	NA	NA
2210412B16Rik	3.86843	-0.09524	0.669374	0.805256	0.868324
2210414B05Rik	0	NA	NA	NA	NA
2210414F02Rik	0	NA	NA	NA	NA
2210417A02Rik	52.001	-1.49303	0.329787	1.31971e-06	6.15923e-06
2210418O10Rik	425.945	-1.00217	0.322167	0.000791	0.002371
2210420H20Rik	0	NA	NA	NA	NA
2300002M23Rik	0	NA	NA	NA	NA
2300003K06Rik	0	NA	NA	NA	NA
2300009A05Rik	234.485	-1.48882	0.194394	4.36719e-15	4.99136e-14
2310001H17Rik	256.409	-1.82268	0.176773	1.23383e-25	3.30287e-24
2310001K20Rik	0	NA	NA	NA	NA
2310001K24Rik	2.01915	-0.26329	0.82121	0.332236	0.457817
2310002D06Rik	0	NA	NA	NA	NA
2310002F09Rik	0.653303	0.05375	0.811781	0.968566	NA
2310002L09Rik	0	NA	NA	NA	NA
2310003L06Rik	0	NA	NA	NA	NA
2310003N18Rik	0	NA	NA	NA	NA
2310005A03Rik	1.78355	-0.52482	1.04762	0.054322	0.103869
2310005E17Rik	0	NA	NA	NA	NA
2310008N11Rik	0.110533	-0.01146	0.815677	0.861194	NA
2310009B15Rik	121.621	-0.16538	0.21247	0.418848	0.545035
2310010J17Rik	83.6238	-1.78783	0.253694	3.40816e-13	3.27261e-12
2310011J03Rik	650.681	-0.25712	0.15667	0.091967	0.162374
2310014F06Rik	4.44991	0.120559	0.694248	0.749399	0.827953
2310015A10Rik	70.234	0.060861	0.25825	0.8059	0.86874
2310015A16Rik	376.067	-0.1445	0.306488	0.605848	0.714653
2310015D24Rik	0.217487	0.084012	0.81766	0.729532	NA
2310015K22Rik	0	NA	NA	NA	NA
2310016D03Rik	0	NA	NA	NA	NA
2310016D23Rik	0	NA	NA	NA	NA
2310016G11Rik	9.36936	-2.99987	1.20179	0.000921	0.002726
2310020H05Rik	0	NA	NA	NA	NA
2310022A10Rik	345.558	0.813398	0.142697	6.7738e-09	4.23814e-08
2310022B05Rik	948.431	-1.41868	0.229415	1.63472e-10	1.22295e-09
2310026I22Rik	0	NA	NA	NA	NA
2310026L22Rik	0.458014	0.025849	0.800429	0.924666	NA
2310030A07Rik	0	NA	NA	NA	NA
2310030G06Rik	524.037	-0.90772	0.203114	3.93697e-06	1.71406e-05
2310033P09Rik	240.207	-0.11753	0.163605	0.462941	0.587843
2310034C09Rik	0	NA	NA	NA	NA
2310034G01Rik	2.07847	0.102207	0.752577	0.73731	0.818853
2310034O05Rik	211.032	1.12079	0.309672	9.99059e-05	0.000352
2310039H08Rik	756.097	-1.07218	0.188261	5.04909e-09	3.20575e-08
2310039L15Rik	0.2168	0.083908	0.81764	0.730237	NA
2310040G07Rik	0	NA	NA	NA	NA
2310040G24Rik	54.7273	-0.8964	0.430427	0.016334	0.036329
2310043L19Rik	0.110533	-0.01146	0.815677	0.861194	NA
2310043M15Rik	7.1106	-0.67549	0.808489	0.154448	0.25019
2310043O21Rik	0	NA	NA	NA	NA
2310043P16Rik	18.0691	0.202619	0.451993	0.593254	0.704669
2310044K18Rik	0	NA	NA	NA	NA
2310046K23Rik	0	NA	NA	NA	NA
2310047D07Rik	1.60525	-0.11294	0.74197	0.726065	0.809932
2310050C09Rik	0	NA	NA	NA	NA
2310057J18Rik	0	NA	NA	NA	NA
2310057M21Rik	185.864	0.790968	0.210592	9.52081e-05	0.000337
2310057N15Rik	0	NA	NA	NA	NA
2310058D17Rik	35.253	0.098788	0.363871	0.765178	0.840002
2310061I04Rik	719.274	-0.85256	0.134326	1.21685e-10	9.18854e-10
2310061N02Rik	0	NA	NA	NA	NA
2310065F04Rik	0	NA	NA	NA	NA
2310067P03Rik	0.228857	-0.11643	0.824328	0.498484	NA
2310068J16Rik	7.36377	-0.40741	0.656684	0.34449	0.470413
2310069B03Rik	0.289983	0.089817	0.819074	0.660181	NA
2310074N15Rik	0.589582	0.103551	0.813272	0.736572	NA
2310075C17Rik	0	NA	NA	NA	NA
2310079G19Rik	0	NA	NA	NA	NA
2310081O03Rik	0	NA	NA	NA	NA
2400006E01Rik	0	NA	NA	NA	NA
2410002F23Rik	715.802	0.082422	0.117558	0.480654	0.604711
2410003I16Rik	0	NA	NA	NA	NA
2410003L11Rik	1.89899	-0.16876	0.762561	0.580063	0.693314
2410004B18Rik	240.798	0.123537	0.175342	0.471338	0.595897
2410004I01Rik	0.276172	-0.03672	0.805044	0.789902	NA
2410004P03Rik	0.831732	0.062536	0.800577	0.765989	NA
2410006H16Rik	440.782	1.03082	0.233376	3.87721e-06	1.69023e-05
2410012E07Rik	0	NA	NA	NA	NA
2410017I17Rik	0	NA	NA	NA	NA
2410018L13Rik	2.46034	0.942195	1.52999	0.027727	0.057971
2410021H03Rik	0	NA	NA	NA	NA
2410022M11Rik	58.4791	-0.99457	0.392228	0.00453	0.011634
2410024N13Rik	0	NA	NA	NA	NA
2410080I02Rik	0.115508	-0.01157	0.815659	0.861193	NA
2410124H12Rik	0	NA	NA	NA	NA
2410131K14Rik	359.151	-0.62251	0.199043	0.001229	0.003554
2410137M14Rik	0.115508	-0.01157	0.815659	0.861193	NA
2410141K09Rik	0	NA	NA	NA	NA
2410152P15Rik	0	NA	NA	NA	NA
2500002B13Rik	50.2362	-0.023	0.33353	0.937516	0.957826
2500004C02Rik	58.9451	-0.25516	0.289715	0.344466	0.470413
2510002D24Rik	316.262	-1.35665	0.17338	1.46302e-15	1.73704e-14
2510009E07Rik	766.335	1.12779	0.16975	1.20511e-11	9.99751e-11
2510016D11Rik	47.7766	0.517479	0.355669	0.104996	0.181194
2510017J16Rik	3.68576	-0.77305	0.955039	0.109158	0.187128
2510039O18Rik	1170.06	0.004941	0.106111	0.96493	0.97664
2510046G10Rik	28.9357	-1.27589	0.49203	0.002561	0.006949
2600002D14Rik	0.114429	-0.09934	0.819286	0.632742	NA
2600006K01Rik	0.719804	0.097092	0.789019	0.697902	NA
2600014E21Rik	0.189981	0.050169	0.812688	0.971308	NA
2610001A08Rik	0	NA	NA	NA	NA
2610001J05Rik	882.072	0.02602	0.113105	0.818971	0.877597
2610002M06Rik	1093.85	0.121013	0.161517	0.44789	0.574164
2610005L07Rik	565.339	-0.31787	0.198396	0.096784	0.16934
2610008E11Rik	387.801	-0.61179	0.139002	7.649e-06	3.19643e-05
2610011E03Rik	0	NA	NA	NA	NA
2610012C04Rik	0.221065	-0.01222	0.815629	0.861192	NA
2610016A17Rik	0.708004	0.017664	0.791746	0.977802	NA
2610017A05Rik	12.7458	-0.28854	0.480638	0.458061	0.583211
2610020C07Rik	7.24224	0.889637	0.870076	0.089185	0.158044
2610021A01Rik	381.323	-1.18242	0.143827	7.04636e-17	9.38151e-16
2610024D14Rik	0	NA	NA	NA	NA
2610027F03Rik	0	NA	NA	NA	NA
2610027K06Rik	1.70978	0.339308	0.819528	0.307972	0.431734
2610028D06Rik	5.95792	0.140337	0.635883	0.730282	0.813376
2610028E06Rik	0.261789	0.067348	0.814819	0.831197	NA
2610028H24Rik	0	NA	NA	NA	NA
2610034O05Rik	0	NA	NA	NA	NA
2610035D17Rik	24.51	-0.62017	0.52492	0.137971	0.227778
2610035F20Rik	0	NA	NA	NA	NA
2610037D02Rik	67.4775	-0.17746	0.281711	0.50168	0.622787
2610042L04Rik	0	NA	NA	NA	NA
2610044O15Rik8	262.143	-0.18136	0.198413	0.345544	0.471439
2610105M22Rik	0	NA	NA	NA	NA
2610203C22Rik	24.7871	0.620837	0.488523	0.123357	0.207435
2610204G07Rik	0.324817	0.084609	0.817142	0.699227	NA
2610206C17Rik	1.40564	-0.22502	0.782048	0.461957	0.586903
2610300A13Rik	0	NA	NA	NA	NA
2610300M13Rik	0.072496	0.057278	0.813433	0.971305	NA
2610301B20Rik	182.459	0.002268	0.205157	0.994733	0.997252
2610303G11Rik	0	NA	NA	NA	NA
2610306M01Rik	55.9061	-0.07838	0.295513	0.774584	0.846878
2610306O10Rik	15.129	-0.19201	0.544145	0.637267	0.741146
2610307P16Rik	2.11363	0.412647	0.870671	0.232923	0.347275
2610316D01Rik	0	NA	NA	NA	NA
2610318M16Rik	0	NA	NA	NA	NA
2610318N02Rik	7.36898	1.74677	1.16065	0.016628	0.036894
2610507B11Rik	7386.73	-0.23876	0.082767	0.003648	0.009557
2610507I01Rik	260.259	-0.91672	0.152872	9.23435e-10	6.3613e-09
2610509F24Rik	0	NA	NA	NA	NA
2610528A11Rik	2.36479	0.175067	0.746086	0.613069	0.721022
2610528J11Rik	261.923	-2.4173	0.25845	1.15061e-21	2.32008e-20
2700029L08Rik	1.97374	0.234053	0.788605	0.46083	0.585804
2700033N17Rik	7.58954	-0.04608	0.604212	0.908323	0.938335
2700038G22Rik	56.6658	1.8996	0.433238	1.99966e-06	9.08216e-06
2700046A07Rik	1.31822	0.130452	0.776416	0.645657	NA
2700046G09Rik	34.5058	-0.68986	0.436579	0.065085	0.121232
2700049A03Rik	213.152	0.194687	0.199587	0.315639	0.439946
2700054A10Rik	4.33155	0.045654	0.675308	0.908422	0.938335
2700062C07Rik	276.077	-0.11411	0.172446	0.497053	0.618756
2700068H02Rik	2.3114	-0.11189	0.717136	0.751053	0.829008
2700069I18Rik	3.28796	-0.05299	0.744198	0.867139	0.910632
2700078F05Rik	0.089935	-0.01129	0.815687	0.861194	NA
2700080J24Rik	0.079665	-0.01119	0.815694	0.861194	NA
2700081O15Rik	217.906	0.066359	0.246588	0.780131	0.850868
2700089I24Rik	0.090577	0.061219	0.813883	0.971305	NA
2700097O09Rik	365.253	-0.497	0.135552	0.000198	0.000663
2700099C18Rik	95.6947	3.10551	0.426681	3.31037e-14	3.47099e-13
2810001G20Rik	63.0111	-1.10966	0.347798	0.000488	0.001519
2810002D19Rik	71.6319	-0.30924	0.307737	0.276261	0.397097
2810004N23Rik	1020.43	-0.13129	0.124682	0.291131	0.413264
2810006K23Rik	299.689	-0.86334	0.157408	2.24085e-08	1.31902e-07
2810013P06Rik	305.005	-1.16787	0.187011	1.48282e-10	1.11344e-09
2810021J22Rik	114.749	-0.19151	0.226732	0.378038	0.504183
2810025M15Rik	199.147	0.470708	0.200496	0.01533	0.034403
2810029C07Rik	7.30431	-0.23807	0.655231	0.560895	0.67625
2810030D12Rik	59.8665	-1.23784	0.29856	1.06121e-05	4.34823e-05
2810032G03Rik	1.98455	0.119525	0.735896	0.720951	0.805472
2810039B14Rik	32.5453	-0.51216	0.391239	0.135309	0.224042
2810047C21Rik1	1.02986	-0.13446	0.831979	0.235264	NA
2810049E08Rik	0	NA	NA	NA	NA
2810402E24Rik	190.232	-0.43085	0.220445	0.04113	0.081775
2810403D21Rik	45.6661	-0.63968	0.379119	0.056594	0.107682
2810403G07Rik	1.87835	-0.03167	0.761224	0.909798	0.939086
2810404F17Rik	0	NA	NA	NA	NA
2810404M03Rik	0	NA	NA	NA	NA
2810405F15Rik	0	NA	NA	NA	NA
2810405F17Rik	28.2227	-0.4408	0.383601	0.192783	0.299042
2810407A14Rik	1.7088	0.255648	0.793669	0.432744	0.559366
2810408A11Rik	5.81002	0.773807	0.853452	0.122447	0.206179
2810408I11Rik	106.268	1.3003	0.378414	0.000142	0.000487
2810410L24Rik	61.0733	-1.98709	0.34516	1.3047e-09	8.84883e-09
2810414N06Rik	87.2847	-1.44886	0.291121	1.52878e-07	8.13524e-07
2810428J06Rik	3.76978	-1.55488	1.66455	0.028322	0.059043
2810429I04Rik	2.00176	0.270631	0.800371	0.402017	0.528595
2810430I11Rik	3.49264	1.1637	1.37787	0.063985	0.119459
2810432F15Rik	0	NA	NA	NA	NA
2810433D01Rik	0	NA	NA	NA	NA
2810442N19Rik	1.41327	-0.08533	0.762803	0.762552	0.837944
2810454H06Rik	14.0177	-0.19737	0.550407	0.627298	0.732931
2810455O05Rik	5.28313	0.270092	0.667383	0.513223	0.63366
2810457G06Rik	0.682626	0.104633	0.799267	0.653607	NA
2810459M11Rik	2841.04	-0.03437	0.099199	0.70302	0.793078
2810471M01Rik	0	NA	NA	NA	NA
2900002M20Rik	0	NA	NA	NA	NA
2900005J15Rik	176.165	-0.56454	0.206304	0.004598	0.011794
2900009J06Rik	14.772	1.48776	0.654538	0.004943	0.012585
2900018N21Rik	3.27572	-0.66483	0.973231	0.13543	0.224188
2900022M07Rik	0	NA	NA	NA	NA
2900024D18Rik	0	NA	NA	NA	NA
2900026A02Rik	5657.36	-0.7887	0.158793	3.91121e-07	1.97212e-06
2900027M19Rik	0	NA	NA	NA	NA
2900035J10Rik	0	NA	NA	NA	NA
2900037B21Rik	0	NA	NA	NA	NA
2900040C04Rik	0	NA	NA	NA	NA
2900041M22Rik	0.636951	0.129451	0.823371	0.498289	NA
2900042G08Rik	0	NA	NA	NA	NA
2900042K21Rik	0.089935	-0.01129	0.815687	0.861194	NA
2900045O20Rik	0.071808	0.057019	0.813406	0.971305	NA
2900052L18Rik	74.5322	-1.53045	0.312888	2.31122e-07	1.20417e-06
2900052N01Rik	0	NA	NA	NA	NA
2900057B20Rik	0	NA	NA	NA	NA
2900060B14Rik	1.04761	0.069029	0.78404	0.783717	NA
2900060N12Rik	0.242051	0.069922	0.815269	0.80573	NA
2900064F13Rik	0.277939	0.043388	0.81208	0.97131	NA
2900064K03Rik	0	NA	NA	NA	NA
2900069G24Rik	0	NA	NA	NA	NA
2900072N19Rik	0	NA	NA	NA	NA
2900076A07Rik	124.227	-0.22494	0.207169	0.260143	0.379169
2900076G11Rik	0.438556	-0.01642	0.799721	0.90192	NA
2900078I11Rik	0.071808	0.057019	0.813406	0.971305	NA
2900079G21Rik	0	NA	NA	NA	NA
2900089D17Rik	49.2172	-1.32147	0.449431	0.000827	0.00247
2900092C05Rik	0	NA	NA	NA	NA
2900092N22Rik	0.072496	0.057278	0.813433	0.971305	NA
2900092O11Rik	0.162431	0.050393	0.812717	0.971307	NA
2900093K20Rik	27.3645	0.36039	0.415103	0.314925	0.439315
2900097C17Rik	6116.99	-0.064	0.065435	0.323757	0.448536
3000002C10Rik	120.564	0.526795	0.275062	0.041488	0.082395
3010001F23Rik	0.638545	-0.11681	0.8106	0.484246	NA
3010003L21Rik	19.0007	-0.00367	0.437605	0.989387	0.993028
3100003L05Rik	0	NA	NA	NA	NA
3110001I22Rik	80.092	-0.00623	0.280492	0.975454	0.984552
3110004A20Rik	0	NA	NA	NA	NA
3110006O06Rik	0.601779	0.017473	0.798211	0.962218	NA
3110009E18Rik	13.5287	-0.68866	0.533574	0.103472	0.178946
3110009F21Rik	0.399829	0.082098	0.817883	0.660706	NA
3110009M11Rik	0.349956	-0.04848	0.806348	0.747902	NA
3110015C05Rik	0	NA	NA	NA	NA
3110018I06Rik	0	NA	NA	NA	NA
3110021N24Rik	4.30115	-1.71115	1.28577	0.018083	0.039704
3110031N09Rik	0	NA	NA	NA	NA
3110039M20Rik	0	NA	NA	NA	NA
3110040M04Rik	0	NA	NA	NA	NA
3110040N11Rik	269.491	-0.19684	0.206219	0.321672	0.446436
3110043J17Rik	0	NA	NA	NA	NA
3110045C21Rik	97.7838	-2.16892	0.484058	9.83219e-07	4.67939e-06
3110053B16Rik	10.9484	0.009092	0.531905	0.985672	0.990777
3110056K07Rik	122.089	-0.3157	0.259476	0.197627	0.305195
3110062G12Rik	0.909604	0.186373	0.825412	0.461847	NA
3110067C02Rik	6.43697	-0.36241	0.672583	0.390344	0.51684
3110070M22Rik	19.857	-1.14858	0.621852	0.017404	0.038392
3110080E11Rik	0	NA	NA	NA	NA
3110080O07Rik	0.337711	-0.00464	0.802886	0.926674	NA
3110082I17Rik	230.046	0.048768	0.344639	0.880545	0.919122
3110082J24Rik	0	NA	NA	NA	NA
3110083C13Rik	2.72885	0.687769	1.00372	0.127739	0.213576
3110099E03Rik	0	NA	NA	NA	NA
3200001D21Rik	0	NA	NA	NA	NA
3222401L13Rik	16.5112	-0.21999	0.510919	0.584073	0.696704
3300002A11Rik	0	NA	NA	NA	NA
3300002I08Rik	11.4987	0.240527	0.558056	0.561413	0.676592
3300002P13Rik	0	NA	NA	NA	NA
3300005D01Rik	16.1396	3.00562	0.875214	8.04735e-05	0.000288
3425401B19Rik	0.849018	0.202086	0.837291	0.347769	NA
3632454L22Rik	0.072496	0.057278	0.813433	0.971305	NA
3732407C23Rik	0	NA	NA	NA	NA
3830403N18Rik	2.3417	0.16974	0.752784	0.609656	0.718054
3830406C13Rik	618.837	-0.70649	0.132607	4.90605e-08	2.78235e-07
3830408C21Rik	15.7285	-1.06905	0.622805	0.025952	0.054672
3830417A13Rik	0	NA	NA	NA	NA
3830422I06Rik	0	NA	NA	NA	NA
3830432H09Rik	4.76247	2.98976	2.92204	0.006861	0.016876
3930402G23Rik	30.7126	4.50395	1.03233	6.23204e-06	2.63761e-05
4430402I18Rik	41.9741	-1.65201	0.416098	1.47075e-05	5.90406e-05
4631405J19Rik	0.2605	0.067473	0.814839	0.830159	NA
4631422I05Rik	0	NA	NA	NA	NA
4632404H12Rik	253.213	-0.61657	0.21304	0.002696	0.007283
4632404M16Rik	0	NA	NA	NA	NA
4632411P08Rik	1.4967	0.118665	0.777834	0.637158	0.741105
4632415L05Rik	403.735	-0.52247	0.134516	7.92318e-05	0.000284
4632418H02Rik	9.63678	-1.78271	0.798786	0.003596	0.009429
4632427E13Rik	113.132	0.347073	0.219098	0.099759	0.173611
4632428C04Rik	25.6339	0.159956	0.454241	0.674119	0.77005
4632432E15Rik	0.47509	0.063244	0.809213	0.961583	NA
4632433K11Rik	1.76228	-0.01451	0.815489	0.861185	0.906454
4633401B06Rik	25.3654	-2.35623	0.495471	2.65743e-07	1.37216e-06
4731419I09Rik	0.693202	-0.00778	0.785787	0.949777	NA
4732414G09Rik	0.079665	-0.01119	0.815694	0.861194	NA
4732416N19Rik	25.7771	-0.15591	0.434427	0.670217	0.766877
4732419C18Rik	182.334	-1.94418	0.307094	4.15412e-11	3.27911e-10
4732440D04Rik	88.6974	-0.42927	0.23754	0.058504	0.110785
4732463B04Rik	14.8101	-2.12086	0.702951	0.000332	0.001065
4732465J04Rik	373.877	-1.97028	0.242267	7.34537e-17	9.7603e-16
4732471J01Rik	18.2524	-0.78873	0.515469	0.059656	0.112564
4732487G21Rik	0.427644	-0.06295	0.804974	0.72147	NA
4732490B19Rik	1.04204	0.195684	0.83232	0.377091	NA
4732491K20Rik	35.8756	0.305983	0.413238	0.393798	0.520253
4732496C06Rik	25.6351	1.37181	0.621281	0.005578	0.014008
4831440D22Rik	0	NA	NA	NA	NA
4833403J16Rik	25.1571	-0.17926	0.383937	0.594558	0.705707
4833404L02Rik	0.159975	-0.10554	0.820969	0.593622	NA
4833405L11Rik	0.159331	-0.01193	0.815648	0.861193	NA
4833407H14Rik	15.7784	2.47729	0.744546	0.000137	0.00047
4833408A19Rik	15.4917	-0.48188	0.577683	0.261393	0.380634
4833411C07Rik	292.259	-2.15093	0.376171	1.54453e-09	1.03847e-08
4833412C05Rik	0.695907	0.157212	0.830333	0.381219	NA
4833412C15Rik	0.708376	-0.10684	0.797488	0.606666	NA
4833412K13Rik	5.88571	0.283833	0.728603	0.459735	0.58478
4833413E03Rik	0	NA	NA	NA	NA
4833413G10Rik	82.0745	-1.00956	0.294731	0.000258	0.000846
4833415N18Rik	0	NA	NA	NA	NA
4833417C18Rik	8.92298	-0.5467	0.630517	0.220963	0.333549
4833418N02Rik	105.795	-1.20022	0.255244	8.39499e-07	4.04209e-06
4833418N17Rik	0	NA	NA	NA	NA
4833419F23Rik	8.80124	0.601031	0.657413	0.191715	0.297728
4833419O12Rik	0	NA	NA	NA	NA
4833420G17Rik	1194.36	-0.67692	0.170102	4.48622e-05	0.000167
4833421G17Rik	0.467963	-0.01307	0.815568	0.861189	NA
4833421K07Rik	0	NA	NA	NA	NA
4833422C13Rik	109.952	0.853877	0.276113	0.001034	0.003032
4833422M21Rik	0.825692	0.071674	0.794407	0.763619	NA
4833427F10Rik	0.110533	-0.01146	0.815677	0.861194	NA
4833427G06Rik	0.143617	0.07455	0.815737	0.832234	NA
4833428L15Rik	0	NA	NA	NA	NA
4833438C02Rik	72.1264	-0.32582	0.288464	0.227003	0.340631
4833439L19Rik	2937.04	0.069637	0.11222	0.531748	0.650118
4833445I07Rik	18.7974	0.680291	0.526608	0.105056	0.181266
4921501I09Rik	0.159975	-0.10554	0.820969	0.593622	NA
4921504A21Rik	0.51689	0.077137	0.813705	0.77758	NA
4921504E06Rik	0.159331	-0.01193	0.815648	0.861193	NA
4921507G05Rik	0	NA	NA	NA	NA
4921507P07Rik	9.38728	0.702819	0.675496	0.14225	0.233619
4921508D12Rik	0.143617	0.07455	0.815737	0.832234	NA
4921508M14Rik	0	NA	NA	NA	NA
4921509A06Rik	0	NA	NA	NA	NA
4921509C19Rik	0.110533	-0.01146	0.815677	0.861194	NA
4921509O07Rik	0	NA	NA	NA	NA
4921511C10Rik	0	NA	NA	NA	NA
4921511C20Rik	0	NA	NA	NA	NA
4921511E07Rik	0	NA	NA	NA	NA
4921511I17Rik	0	NA	NA	NA	NA
4921513H07Rik	0	NA	NA	NA	NA
4921513I03Rik	0.117485	-0.01158	0.815658	0.861193	NA
4921513I08Rik	0	NA	NA	NA	NA
4921514A10Rik	1.87186	-0.61925	0.985684	0.128632	0.214819
4921515E04Rik	0	NA	NA	NA	NA
4921515L22Rik	0	NA	NA	NA	NA
4921516A02Rik	4.36477	-0.91987	1.15138	0.071217	0.130689
4921517D16Rik	0	NA	NA	NA	NA
4921517D22Rik	0	NA	NA	NA	NA
4921518K17Rik	0	NA	NA	NA	NA
4921520N01Rik	0	NA	NA	NA	NA
4921521D15Rik	0	NA	NA	NA	NA
4921522A10Rik	0	NA	NA	NA	NA
4921522P10Rik	0	NA	NA	NA	NA
4921523L03Rik	0.071808	0.057019	0.813406	0.971305	NA
4921524J17Rik	307.792	0.618778	0.204705	0.001712	0.004803
4921524L21Rik	0	NA	NA	NA	NA
4921525O09Rik	0.592854	-0.01914	0.79843	0.89846	NA
4921527H02Rik	0	NA	NA	NA	NA
4921528I07Rik	0.296663	0.071682	0.815622	0.781252	NA
4921529L05Rik	2.65629	0.426892	0.870096	0.216363	0.328203
4921531C22Rik	59.9661	-0.19499	0.305464	0.489898	0.612342
4921531P14Rik	0	NA	NA	NA	NA
4921533I20Rik	0	NA	NA	NA	NA
4921534A09Rik	8.77907	-0.49162	0.630846	0.264005	0.383645
4921534H16Rik	0	NA	NA	NA	NA
4921536K21Rik	3.84534	2.37243	3.31423	0.010175	0.023961
4921539E11Rik	0	NA	NA	NA	NA
4921539H07Rik	0	NA	NA	NA	NA
4922502N22Rik	0	NA	NA	NA	NA
4930401A07Rik	0	NA	NA	NA	NA
4930401C15Rik	0	NA	NA	NA	NA
4930401G09Rik	0	NA	NA	NA	NA
4930401O10Rik	0	NA	NA	NA	NA
4930401O12Rik	0.072496	0.057278	0.813433	0.971305	NA
4930402C01Rik	0	NA	NA	NA	NA
4930402D18Rik	2.42858	-0.35973	0.897848	0.157068	0.253803
4930402F06Rik	0	NA	NA	NA	NA
4930402F11Rik	0	NA	NA	NA	NA
4930402H05Rik	0	NA	NA	NA	NA
4930402H24Rik	1644.02	0.247831	0.125619	0.046187	0.090411
4930402K13Rik	0	NA	NA	NA	NA
4930403D09Rik	0	NA	NA	NA	NA
4930403O18Rik	0	NA	NA	NA	NA
4930403P22Rik	0	NA	NA	NA	NA
4930404A05Rik	0	NA	NA	NA	NA
4930404A12Rik	0.697334	-0.06167	0.789944	0.76595	NA
4930404H11Rik	46.5027	-3.70722	0.535054	3.42815e-13	3.29024e-12
4930404H24Rik	0	NA	NA	NA	NA
4930404I05Rik	2.2074	-0.24577	0.759702	0.483435	0.606782
4930404I20Rik	0	NA	NA	NA	NA
4930404K13Rik	0	NA	NA	NA	NA
4930404N11Rik	2.71037	-0.07863	0.710328	0.82283	0.880287
4930404O17Rik	0	NA	NA	NA	NA
4930405A10Rik	0	NA	NA	NA	NA
4930405A21Rik	5.95716	-0.36095	0.644663	0.399287	0.525853
4930405D01Rik	0	NA	NA	NA	NA
4930405D11Rik	0	NA	NA	NA	NA
4930405G09Rik	0	NA	NA	NA	NA
4930405H06Rik	0	NA	NA	NA	NA
4930405J17Rik	0	NA	NA	NA	NA
4930405L22Rik	0	NA	NA	NA	NA
4930405N21Rik	0	NA	NA	NA	NA
4930405O22Rik	0.441615	0.088412	0.816367	0.678025	NA
4930406D18Rik	0	NA	NA	NA	NA
4930407G08Rik	0	NA	NA	NA	NA
4930407I10Rik	0.089935	-0.01129	0.815687	0.861194	NA
4930407I19Rik	0	NA	NA	NA	NA
4930408K08Rik	0	NA	NA	NA	NA
4930408O17Rik	0.25942	-0.00012	0.802567	0.928745	NA
4930412B13Rik	0	NA	NA	NA	NA
4930412C18Rik	123.798	-2.55275	0.278136	4.8664e-21	9.35461e-20
4930412E21Rik	0	NA	NA	NA	NA
4930412F09Rik	0	NA	NA	NA	NA
4930412F12Rik	1.24537	-0.34369	0.876453	0.195378	NA
4930412L05Rik	0	NA	NA	NA	NA
4930412M03Rik	6.02875	0.003375	0.644787	0.99644	0.998094
4930412O13Rik	0.619513	0.055465	0.792744	0.79736	NA
4930413E15Rik	0	NA	NA	NA	NA
4930413F20Rik	0	NA	NA	NA	NA
4930413G21Rik	1.38906	-0.40281	0.893883	0.177801	0.280304
4930414F18Rik	0	NA	NA	NA	NA
4930414N06Rik	0	NA	NA	NA	NA
4930415C11Rik	0	NA	NA	NA	NA
4930415H17Rik	0	NA	NA	NA	NA
4930415L06Rik	0	NA	NA	NA	NA
4930415O11Rik	0	NA	NA	NA	NA
4930415O20Rik	0.152161	0.05054	0.812729	0.971307	NA
4930415P13Rik	0.072496	0.057278	0.813433	0.971305	NA
4930417H01Rik	4.72811	-0.10049	0.631415	0.799972	0.864381
4930417O13Rik	1.64384	0.459253	0.958726	0.0966	0.169134
4930417O22Rik	0	NA	NA	NA	NA
4930419G24Rik	0	NA	NA	NA	NA
4930420G21Rik	0	NA	NA	NA	NA
4930420N18Rik	0	NA	NA	NA	NA
4930421C12Rik	0	NA	NA	NA	NA
4930421P07Rik	0	NA	NA	NA	NA
4930422C21Rik	0	NA	NA	NA	NA
4930422I22Rik	0	NA	NA	NA	NA
4930422M22Rik	0.110533	-0.01146	0.815677	0.861194	NA
4930423C22Rik	0	NA	NA	NA	NA
4930423D22Rik	0.117485	-0.01158	0.815658	0.861193	NA
4930423D24Rik	0	NA	NA	NA	NA
4930423M02Rik	0.089935	-0.01129	0.815687	0.861194	NA
4930425K10Rik	0	NA	NA	NA	NA
4930425K24Rik	0.232993	-0.01237	0.815614	0.861191	NA
4930425L21Rik	0	NA	NA	NA	NA
4930425O10Rik	0	NA	NA	NA	NA
4930425P05Rik	0.117485	-0.01158	0.815658	0.861193	NA
4930426D05Rik	2.77273	-0.07515	0.710825	0.832284	0.886528
4930426I24Rik	0.625483	-0.00929	0.78508	0.941822	NA
4930426L09Rik	3.82456	0.719589	0.985759	0.131282	0.218377
4930428D20Rik	0	NA	NA	NA	NA
4930428E07Rik	0	NA	NA	NA	NA
4930428N03Rik	0.169601	-0.01197	0.815644	0.861193	NA
4930428O21Rik	0	NA	NA	NA	NA
4930429C20Rik	0	NA	NA	NA	NA
4930429D17Rik	0	NA	NA	NA	NA
4930429F24Rik	0.6979	-0.12274	0.82153	0.59214	NA
4930429H19Rik	0	NA	NA	NA	NA
4930429P21Rik	0	NA	NA	NA	NA
4930430E12Rik	22.7082	5.18013	1.31492	5.87313e-05	0.000215
4930430F08Rik	178.445	0.064839	0.194557	0.734235	0.816428
4930430F21Rik	0	NA	NA	NA	NA
4930430O22Rik	0	NA	NA	NA	NA
4930431F10Rik	0	NA	NA	NA	NA
4930431F12Rik	0	NA	NA	NA	NA
4930431L21Rik	0	NA	NA	NA	NA
4930431P03Rik	3.38004	-0.11318	0.741366	0.716764	0.802892
4930431P19Rik	27.3814	-0.29433	0.371411	0.372647	0.499071
4930431P22Rik	0	NA	NA	NA	NA
4930432B10Rik	2.86734	0.324947	0.765981	0.400437	0.527126
4930432E11Rik	0.419511	-0.10706	0.821444	0.593614	NA
4930432H08Rik	0	NA	NA	NA	NA
4930432J09Rik	0.741426	-0.03257	0.797101	0.865294	NA
4930432K21Rik	5.03571	0.559687	0.802025	0.215096	0.326723
4930432L08Rik	0	NA	NA	NA	NA
4930432M17Rik	0	NA	NA	NA	NA
4930432O09Rik	0	NA	NA	NA	NA
4930433B08Rik	0	NA	NA	NA	NA
4930433E05Rik	0	NA	NA	NA	NA
4930433I11Rik	0	NA	NA	NA	NA
4930433J02Rik	0	NA	NA	NA	NA
4930433N12Rik	0.179871	-0.01203	0.815641	0.861193	NA
4930434B07Rik	0	NA	NA	NA	NA
4930434F21Rik	0	NA	NA	NA	NA
4930434J06Rik	0	NA	NA	NA	NA
4930434O05Rik	0	NA	NA	NA	NA
4930435C17Rik	0	NA	NA	NA	NA
4930435F18Rik	0	NA	NA	NA	NA
4930435M08Rik	0	NA	NA	NA	NA
4930435N07Rik	0	NA	NA	NA	NA
4930437M23Rik	0	NA	NA	NA	NA
4930438A08Rik	0	NA	NA	NA	NA
4930438E09Rik	0	NA	NA	NA	NA
4930439A04Rik	0	NA	NA	NA	NA
4930439D14Rik	1.34723	0.039782	0.736054	0.903025	0.934748
4930440C22Rik	0	NA	NA	NA	NA
4930440I19Rik	0.493342	0.047718	0.812493	0.971311	NA
4930441H08Rik	0	NA	NA	NA	NA
4930441J16Rik	0	NA	NA	NA	NA
4930442G10Rik	0	NA	NA	NA	NA
4930442G15Rik	0.079665	-0.01119	0.815694	0.861194	NA
4930442H23Rik	0	NA	NA	NA	NA
4930442J19Rik	0	NA	NA	NA	NA
4930442L01Rik	0	NA	NA	NA	NA
4930442P19Rik	0	NA	NA	NA	NA
4930443G03Rik	0	NA	NA	NA	NA
4930443O20Rik	0.458794	-0.12408	0.827271	0.415426	NA
4930444A19Rik	0	NA	NA	NA	NA
4930444E06Rik	0	NA	NA	NA	NA
4930444F02Rik	0	NA	NA	NA	NA
4930444G20Rik	0	NA	NA	NA	NA
4930444K16Rik	0	NA	NA	NA	NA
4930444P10Rik	0	NA	NA	NA	NA
4930445B16Rik	0	NA	NA	NA	NA
4930445E18Rik	0.183029	0.050125	0.812694	0.971307	NA
4930445N06Rik	0	NA	NA	NA	NA
4930445N08Rik	0	NA	NA	NA	NA
4930445N18Rik	0.306736	0.076802	0.816621	0.730239	NA
4930447A16Rik	0	NA	NA	NA	NA
4930447C04Rik	0	NA	NA	NA	NA
4930447C11Rik	0	NA	NA	NA	NA
4930447F04Rik	0	NA	NA	NA	NA
4930447F24Rik	0.469076	0.098221	0.821387	0.551109	NA
4930447J18Rik	0	NA	NA	NA	NA
4930447K03Rik	0.556644	0.150592	0.823566	0.516382	NA
4930447M23Rik	0	NA	NA	NA	NA
4930447N08Rik	0	NA	NA	NA	NA
4930448A20Rik	0.159331	-0.01193	0.815648	0.861193	NA
4930448C13Rik	0	NA	NA	NA	NA
4930448D08Rik	1.00982	0.025265	0.755991	0.936812	NA
4930448E22Rik	0.830531	0.22907	0.840483	0.329364	NA
4930448F12Rik	0	NA	NA	NA	NA
4930448H16Rik	0	NA	NA	NA	NA
4930448I06Rik	0	NA	NA	NA	NA
4930448I18Rik	0	NA	NA	NA	NA
4930448K20Rik	0	NA	NA	NA	NA
4930449A18Rik	0	NA	NA	NA	NA
4930449C09Rik	0	NA	NA	NA	NA
4930449E01Rik	0	NA	NA	NA	NA
4930449E18Rik	0.229937	-0.10093	0.81971	0.63274	NA
4930449I04Rik	0.187317	0.050025	0.812674	0.971308	NA
4930449I24Rik	0	NA	NA	NA	NA
4930451E10Rik	0	NA	NA	NA	NA
4930451G09Rik	18.5855	-0.56781	0.473551	0.147775	0.241124
4930451I11Rik	0	NA	NA	NA	NA
4930452A19Rik	0	NA	NA	NA	NA
4930452B06Rik	45.7058	0.586839	0.486535	0.137491	0.22717
4930452G13Rik	0	NA	NA	NA	NA
4930452L12Rik	0	NA	NA	NA	NA
4930452N14Rik	0	NA	NA	NA	NA
4930453C13Rik	0	NA	NA	NA	NA
4930453H23Rik	0	NA	NA	NA	NA
4930453L07Rik	0	NA	NA	NA	NA
4930453N24Rik	1159.42	-0.10907	0.112342	0.326947	0.452077
4930453O03Rik	0	NA	NA	NA	NA
4930455B14Rik	0	NA	NA	NA	NA
4930455C13Rik	1.06111	-0.15231	0.781002	0.584652	NA
4930455G09Rik	14.5945	1.39209	0.642163	0.006694	0.01651
4930455H04Rik	0.6542	-0.05972	0.800006	0.73386	NA
4930455J16Rik	0.072496	0.057278	0.813433	0.971305	NA
4930455M05Rik	0	NA	NA	NA	NA
4930456G14Rik	0	NA	NA	NA	NA
4930456L15Rik	0	NA	NA	NA	NA
4930458A03Rik	0	NA	NA	NA	NA
4930458B22Rik	0	NA	NA	NA	NA
4930458D05Rik	33.3492	0.489389	0.528361	0.232928	0.347275
4930458K08Rik	0	NA	NA	NA	NA
4930459C07Rik	3.09162	-0.51884	0.837749	0.221915	0.334533
4930459L07Rik	0	NA	NA	NA	NA
4930461C15Rik	0	NA	NA	NA	NA
4930461G14Rik	0	NA	NA	NA	NA
4930463O16Rik	0	NA	NA	NA	NA
4930465I24Rik	0	NA	NA	NA	NA
4930465K09Rik	0	NA	NA	NA	NA
4930465K10Rik	0.089935	-0.01129	0.815687	0.861194	NA
4930465M20Rik	0	NA	NA	NA	NA
4930466I24Rik	0	NA	NA	NA	NA
4930466K18Rik	32.1129	-0.81668	0.439737	0.030484	0.062882
4930467D21Rik	0	NA	NA	NA	NA
4930467E23Rik	2.04858	-0.22553	0.857702	0.17921	0.282041
4930467J12Rik	0	NA	NA	NA	NA
4930467K11Rik	0	NA	NA	NA	NA
4930469B13Rik	0	NA	NA	NA	NA
4930469K13Rik	0	NA	NA	NA	NA
4930470B04Rik	0	NA	NA	NA	NA
4930470G03Rik	4.92494	-0.18697	0.672859	0.637213	0.741127
4930470H14Rik	0	NA	NA	NA	NA
4930470O06Rik	0	NA	NA	NA	NA
4930470P17Rik	0	NA	NA	NA	NA
4930471C04Rik	0.405406	0.082264	0.81789	0.661758	NA
4930471D02Rik	0	NA	NA	NA	NA
4930471E15Rik	0	NA	NA	NA	NA
4930471E19Rik	0.533739	0.110711	0.820507	0.566195	NA
4930471G03Rik	0	NA	NA	NA	NA
4930471G24Rik	0	NA	NA	NA	NA
4930471L23Rik	0	NA	NA	NA	NA
4930471M09Rik	0.752329	-0.19125	0.812949	0.391634	NA
4930473A02Rik	0.110533	-0.01146	0.815677	0.861194	NA
4930473D10Rik	0	NA	NA	NA	NA
4930473H19Rik	0	NA	NA	NA	NA
4930473O22Rik	0	NA	NA	NA	NA
4930474B08Rik	0	NA	NA	NA	NA
4930474H06Rik	0.47401	-0.06829	0.799112	0.71983	NA
4930474H20Rik	0	NA	NA	NA	NA
4930474M22Rik	0	NA	NA	NA	NA
4930474N05Rik	0	NA	NA	NA	NA
4930474N09Rik	0	NA	NA	NA	NA
4930477E14Rik	0	NA	NA	NA	NA
4930477G07Rik	0.918014	-0.10689	0.787977	0.656745	NA
4930477N07Rik	0	NA	NA	NA	NA
4930477O15Rik	0.071808	0.057019	0.813406	0.971305	NA
4930478E11Rik	0	NA	NA	NA	NA
4930478K11Rik	0	NA	NA	NA	NA
4930478L05Rik	0	NA	NA	NA	NA
4930478M09Rik	0.115508	-0.01157	0.815659	0.861193	NA
4930478M13Rik	0	NA	NA	NA	NA
4930478P22Rik	0	NA	NA	NA	NA
4930479D17Rik	0.689798	-0.02638	0.776193	0.890956	NA
4930479H17Rik	0	NA	NA	NA	NA
4930480C01Rik	0	NA	NA	NA	NA
4930480E11Rik	0	NA	NA	NA	NA
4930480G23Rik	9.93828	-3.27813	0.972508	7.53973e-05	0.000271
4930480K02Rik	0	NA	NA	NA	NA
4930480K15Rik	0	NA	NA	NA	NA
4930480M12Rik	0	NA	NA	NA	NA
4930481A15Rik	219.396	-1.85904	0.386424	2.67503e-07	1.38023e-06
4930481B07Rik	15.4416	0.217605	0.576332	0.603319	0.712462
4930483J18Rik	0.474227	-0.13248	0.822427	0.573756	NA
4930483K19Rik	0.115508	-0.01157	0.815659	0.861193	NA
4930483O08Rik	0	NA	NA	NA	NA
4930483P17Rik	0	NA	NA	NA	NA
4930484H19Rik	0.079665	-0.01119	0.815694	0.861194	NA
4930484I04Rik	0	NA	NA	NA	NA
4930486F22Rik	0	NA	NA	NA	NA
4930486I03Rik	0	NA	NA	NA	NA
4930486L24Rik	1.36621	-0.02123	0.815136	0.85837	0.90467
4930486N12Rik	0	NA	NA	NA	NA
4930487D11Rik	0	NA	NA	NA	NA
4930488B22Rik	0	NA	NA	NA	NA
4930488L21Rik	0.090577	0.061219	0.813883	0.971305	NA
4930488N15Rik	0.318792	-0.11729	0.824644	0.498482	NA
4930488N24Rik	0	NA	NA	NA	NA
4930500A05Rik	0	NA	NA	NA	NA
4930500F04Rik	0	NA	NA	NA	NA
4930500F10Rik	1.43277	0.177206	0.77929	0.55703	0.672997
4930500H12Rik	0	NA	NA	NA	NA
4930500L23Rik	0	NA	NA	NA	NA
4930500M09Rik	0.179871	-0.01203	0.815641	0.861193	NA
4930502A04Rik	0.072496	0.057278	0.813433	0.971305	NA
4930502C17Rik	0	NA	NA	NA	NA
4930502E09Rik	0	NA	NA	NA	NA
4930503B20Rik	0.639512	0.081885	0.817713	0.656172	NA
4930503E14Rik	0	NA	NA	NA	NA
4930503E24Rik	0.159331	-0.01193	0.815648	0.861193	NA
4930503F20Rik	0	NA	NA	NA	NA
4930503H13Rik	0	NA	NA	NA	NA
4930503L19Rik	279.978	0.523302	0.172134	0.00187	0.00521
4930503O07Rik	0	NA	NA	NA	NA
4930504C09Rik	0	NA	NA	NA	NA
4930504D19Rik	0	NA	NA	NA	NA
4930505A04Rik	0.079665	-0.01119	0.815694	0.861194	NA
4930505G20Rik	0	NA	NA	NA	NA
4930505K13Rik	0	NA	NA	NA	NA
4930505K14Rik	0.117485	-0.01158	0.815658	0.861193	NA
4930505M18Rik	0	NA	NA	NA	NA
4930505N22Rik	0.894634	0.065322	0.786572	0.789575	NA
4930505O20Rik	0	NA	NA	NA	NA
4930506C21Rik	10.1184	-1.64835	0.875686	0.007946	0.019212
4930507D05Rik	2.06466	0.002708	0.735922	0.993764	0.996491
4930507D10Rik	0	NA	NA	NA	NA
4930509E16Rik	9.07148	-1.80306	0.82763	0.003845	0.010023
4930509G22Rik	11.3638	-0.15915	0.502107	0.685511	0.779051
4930509H03Rik	0.733604	-0.19295	0.806605	0.434493	NA
4930509J09Rik	0	NA	NA	NA	NA
4930509K18Rik	0	NA	NA	NA	NA
4930510E17Rik	0	NA	NA	NA	NA
4930511A02Rik	0	NA	NA	NA	NA
4930511E03Rik	0.183029	0.050125	0.812694	0.971307	NA
4930511J24Rik	0	NA	NA	NA	NA
4930511M06Rik	3.47082	-1.31689	1.27757	0.037673	0.075608
4930511M18Rik	0	NA	NA	NA	NA
4930511O05Rik	0	NA	NA	NA	NA
4930512B01Rik	0	NA	NA	NA	NA
4930512H18Rik	0.252367	0.04927	0.812622	0.971309	NA
4930512J16Rik	1.39983	0.252532	0.845668	0.302839	0.426285
4930512M02Rik	0	NA	NA	NA	NA
4930512P04Rik	0.089935	-0.01129	0.815687	0.861194	NA
4930513D17Rik	0	NA	NA	NA	NA
4930513L16Rik	0	NA	NA	NA	NA
4930513N10Rik	8.47891	1.00805	0.853238	0.065943	0.122605
4930513N20Rik	0.372539	0.048274	0.812538	0.97131	NA
4930513O06Rik	6.26804	-0.4793	0.689304	0.274659	0.395358
4930515B02Rik	0	NA	NA	NA	NA
4930515G01Rik	7.78149	0.25818	0.630302	0.538204	0.65551
4930515G13Rik	0	NA	NA	NA	NA
4930515G16Rik	0	NA	NA	NA	NA
4930515L19Rik	0	NA	NA	NA	NA
4930516B21Rik	0.071808	0.057019	0.813406	0.971305	NA
4930516K23Rik	0	NA	NA	NA	NA
4930517E11Rik	0	NA	NA	NA	NA
4930517E14Rik	4.4371	-0.46361	0.712502	0.290451	0.412472
4930517G19Rik	0.114429	-0.09934	0.819286	0.632742	NA
4930517J16Rik	0	NA	NA	NA	NA
4930517L18Rik	0	NA	NA	NA	NA
4930517M08Rik	0	NA	NA	NA	NA
4930517O19Rik	0.636506	0.100104	0.817353	0.622968	NA
4930518C09Rik	0	NA	NA	NA	NA
4930518I15Rik	44.6851	-0.07317	0.344254	0.812858	0.873255
4930518I17Rik	0	NA	NA	NA	NA
4930518J20Rik	0	NA	NA	NA	NA
4930518J21Rik	0	NA	NA	NA	NA
4930518P08Rik	0	NA	NA	NA	NA
4930519A11Rik	0	NA	NA	NA	NA
4930519D14Rik	0	NA	NA	NA	NA
4930519E07Rik	0	NA	NA	NA	NA
4930519F09Rik	0	NA	NA	NA	NA
4930519F16Rik	0	NA	NA	NA	NA
4930519F24Rik	0	NA	NA	NA	NA
4930519G04Rik	0	NA	NA	NA	NA
4930519H02Rik	0	NA	NA	NA	NA
4930519K11Rik	0	NA	NA	NA	NA
4930519L02Rik	0.072496	0.057278	0.813433	0.971305	NA
4930519P11Rik	6.52558	-0.27423	0.657497	0.504351	0.625372
4930520K02Rik	0	NA	NA	NA	NA
4930520M14Rik	0	NA	NA	NA	NA
4930520O04Rik	3.19024	0.495709	0.877799	0.213558	0.324704
4930520P13Rik	0	NA	NA	NA	NA
4930521E06Rik	0	NA	NA	NA	NA
4930521O17Rik	0	NA	NA	NA	NA
4930522H14Rik	0	NA	NA	NA	NA
4930522L14Rik	83.0441	-0.5357	0.306339	0.058514	0.110793
4930522N08Rik	0	NA	NA	NA	NA
4930522O17Rik	0	NA	NA	NA	NA
4930523C07Rik	505.15	-0.45784	0.16101	0.003701	0.009684
4930523O13Rik	0	NA	NA	NA	NA
4930524B15Rik	0	NA	NA	NA	NA
4930524B17Rik	0	NA	NA	NA	NA
4930524C18Rik	0	NA	NA	NA	NA
4930524O05Rik	0	NA	NA	NA	NA
4930524O07Rik	33.8848	-0.28827	0.360328	0.369236	0.49549
4930524O08Rik	0	NA	NA	NA	NA
4930525C09Rik	0	NA	NA	NA	NA
4930525G20Rik	13.0255	-0.11953	0.554166	0.766933	0.841123
4930526A20Rik	8.84712	0.147904	0.545331	0.720366	0.805273
4930526F13Rik	0	NA	NA	NA	NA
4930526H09Rik	0	NA	NA	NA	NA
4930526L06Rik	0	NA	NA	NA	NA
4930526M16Rik	0	NA	NA	NA	NA
4930527A07Rik	0	NA	NA	NA	NA
4930527B05Rik	0	NA	NA	NA	NA
4930527E20Rik	0	NA	NA	NA	NA
4930527F14Rik	0.435395	0.065657	0.814652	0.830162	NA
4930527G23Rik	0	NA	NA	NA	NA
4930527J03Rik	0	NA	NA	NA	NA
4930528D03Rik	0	NA	NA	NA	NA
4930528G23Rik	0	NA	NA	NA	NA
4930528H21Rik	0	NA	NA	NA	NA
4930528J11Rik	0	NA	NA	NA	NA
4930528P14Rik	0	NA	NA	NA	NA
4930529C04Rik	0.072496	0.057278	0.813433	0.971305	NA
4930529I22Rik	0	NA	NA	NA	NA
4930529K09Rik	0	NA	NA	NA	NA
4930529N20Rik	0	NA	NA	NA	NA
4930532G15Rik	4.20924	0.262748	0.714514	0.501899	0.622948
4930532I03Rik	0	NA	NA	NA	NA
4930532M18Rik	0	NA	NA	NA	NA
4930533B01Rik	0	NA	NA	NA	NA
4930533D04Rik	0	NA	NA	NA	NA
4930533I22Rik	0	NA	NA	NA	NA
4930533K18Rik	0.238996	-0.01235	0.815621	0.861192	NA
4930533L02Rik	0	NA	NA	NA	NA
4930533N22Rik	0	NA	NA	NA	NA
4930533P14Rik	0	NA	NA	NA	NA
4930534D22Rik	0.598532	0.080762	0.813677	0.772336	NA
4930534H03Rik	0.072496	0.057278	0.813433	0.971305	NA
4930534H18Rik	0.711563	-0.08749	0.798278	0.652373	NA
4930535E02Rik	0	NA	NA	NA	NA
4930535F04Rik	0	NA	NA	NA	NA
4930535G08Rik	0	NA	NA	NA	NA
4930535L15Rik	0	NA	NA	NA	NA
4930535O05Rik	0	NA	NA	NA	NA
4930537H20Rik	0.803709	-0.13197	0.81317	0.471772	NA
4930538E20Rik	0	NA	NA	NA	NA
4930538L07Rik	0	NA	NA	NA	NA
4930539C22Rik	0	NA	NA	NA	NA
4930539J05Rik	15.4158	-1.12588	0.656474	0.024039	0.05102
4930539M17Rik	0	NA	NA	NA	NA
4930540E01Rik	0	NA	NA	NA	NA
4930540I17Rik	0	NA	NA	NA	NA
4930540M03Rik	0	NA	NA	NA	NA
4930540M05Rik	1.1025	-0.30112	0.850804	0.227714	NA
4930541O19Rik	0	NA	NA	NA	NA
4930542C12Rik	0.114429	-0.09934	0.819286	0.632742	NA
4930542C16Rik	0	NA	NA	NA	NA
4930542D17Rik	0.513127	-0.01953	0.815103	0.810916	NA
4930542M03Rik	0	NA	NA	NA	NA
4930543E12Rik	0	NA	NA	NA	NA
4930543I03Rik	0	NA	NA	NA	NA
4930543I11Rik	0	NA	NA	NA	NA
4930543K20Rik	0	NA	NA	NA	NA
4930543N07Rik	0	NA	NA	NA	NA
4930544D05Rik	0	NA	NA	NA	NA
4930544F09Rik	2.16973	-0.43006	0.830884	0.264723	0.384516
4930544G11Rik	0	NA	NA	NA	NA
4930544I03Rik	0	NA	NA	NA	NA
4930544L04Rik	0	NA	NA	NA	NA
4930544M13Rik	0	NA	NA	NA	NA
4930545E07Rik	0	NA	NA	NA	NA
4930545H06Rik	0.161744	0.050228	0.812701	0.971307	NA
4930545L08Rik	0	NA	NA	NA	NA
4930545L23Rik	0	NA	NA	NA	NA
4930546C10Rik	0	NA	NA	NA	NA
4930546K05Rik	2.31816	0.021886	0.743174	0.945956	0.963426
4930547E08Rik	0	NA	NA	NA	NA
4930547E14Rik	0	NA	NA	NA	NA
4930547H16Rik	0	NA	NA	NA	NA
4930547M16Rik	6.06892	-0.11342	0.61949	0.780774	0.851149
4930548G14Rik	0	NA	NA	NA	NA
4930548H24Rik	0.910861	0.106863	0.789954	0.680196	NA
4930548J01Rik	0.186237	-0.03323	0.804543	0.789903	NA
4930548K13Rik	0	NA	NA	NA	NA
4930549C15Rik	0	NA	NA	NA	NA
4930549G23Rik	0.4301	0.072194	0.813517	0.809679	NA
4930549P19Rik	0.072496	0.057278	0.813433	0.971305	NA
4930550C14Rik	3.33916	0.27255	0.72603	0.482505	0.60616
4930550C17Rik	0	NA	NA	NA	NA
4930550L24Rik	0.072496	0.057278	0.813433	0.971305	NA
4930551I15Rik	0	NA	NA	NA	NA
4930551I23Rik	0	NA	NA	NA	NA
4930551L18Rik	0	NA	NA	NA	NA
4930551O13Rik	0.115508	-0.01157	0.815659	0.861193	NA
4930553E22Rik	0	NA	NA	NA	NA
4930553I04Rik	0	NA	NA	NA	NA
4930553I21Rik	0.223282	0.067711	0.814862	0.832236	NA
4930553J12Rik	0	NA	NA	NA	NA
4930553M12Rik	0	NA	NA	NA	NA
4930553P18Rik	0.825778	-0.08106	0.797291	0.695657	NA
4930554C24Rik	0	NA	NA	NA	NA
4930554G22Rik	0	NA	NA	NA	NA
4930554G24Rik	0	NA	NA	NA	NA
4930554H23Rik	0	NA	NA	NA	NA
4930554I06Rik	0	NA	NA	NA	NA
4930555A03Rik	0.816838	-0.05087	0.777256	0.814428	NA
4930555B11Rik	0	NA	NA	NA	NA
4930555B12Rik	0	NA	NA	NA	NA
4930555F03Rik	0	NA	NA	NA	NA
4930555G01Rik	0	NA	NA	NA	NA
4930555G07Rik	0	NA	NA	NA	NA
4930555G21Rik	0	NA	NA	NA	NA
4930555K19Rik	0	NA	NA	NA	NA
4930555M17Rik	0	NA	NA	NA	NA
4930555O08Rik	0	NA	NA	NA	NA
4930556C24Rik	0	NA	NA	NA	NA
4930556G01Rik	0	NA	NA	NA	NA
4930556G22Rik	0	NA	NA	NA	NA
4930556H04Rik	5.64391	0.414519	0.770746	0.319806	0.444557
4930556I23Rik	0	NA	NA	NA	NA
4930556J02Rik	0.23964	-0.10684	0.821359	0.593619	NA
4930556J24Rik	0.321849	-0.1025	0.820137	0.632738	NA
4930556L07Rik	0	NA	NA	NA	NA
4930556M19Rik	207.42	-0.71049	0.229183	0.0012	0.003476
4930556N09Rik	0	NA	NA	NA	NA
4930556N13Rik	0	NA	NA	NA	NA
4930557B06Rik	0	NA	NA	NA	NA
4930557F08Rik	0	NA	NA	NA	NA
4930557F10Rik	0	NA	NA	NA	NA
4930557J02Rik	0	NA	NA	NA	NA
4930557K07Rik	0	NA	NA	NA	NA
4930558C23Rik	0	NA	NA	NA	NA
4930558F17Rik	0	NA	NA	NA	NA
4930558G05Rik	0	NA	NA	NA	NA
4930558J18Rik	8.78401	1.23978	1.07207	0.044137	0.086972
4930558J22Rik	0.223282	0.067711	0.814862	0.832236	NA
4930558K02Rik	0.231783	-0.04557	0.805827	0.747907	NA
4930558N11Rik	0	NA	NA	NA	NA
4930559C10Rik	0	NA	NA	NA	NA
4930560O18Rik	0	NA	NA	NA	NA
4930562A09Rik	0.079665	-0.01119	0.815694	0.861194	NA
4930562C15Rik	0.400516	0.082099	0.817887	0.660182	NA
4930562D21Rik	0	NA	NA	NA	NA
4930562F07Rik	0.368517	0.07101	0.814211	0.790467	NA
4930562F17Rik	0	NA	NA	NA	NA
4930563E18Rik	2.3521	0.161039	0.7418	0.638208	0.741859
4930563E22Rik	9.64311	0.441946	0.640963	0.313262	0.43766
4930563F08Rik	0	NA	NA	NA	NA
4930563H07Rik	0	NA	NA	NA	NA
4930563I02Rik	0	NA	NA	NA	NA
4930563J15Rik	0	NA	NA	NA	NA
4930563M21Rik	0	NA	NA	NA	NA
4930563N14Rik	0	NA	NA	NA	NA
4930564C03Rik	0	NA	NA	NA	NA
4930564D02Rik	0	NA	NA	NA	NA
4930565D16Rik	0	NA	NA	NA	NA
4930565N06Rik	0.479925	-0.12741	0.828686	0.356524	NA
4930566F21Rik	0.152161	0.05054	0.812729	0.971307	NA
4930566N20Rik	0	NA	NA	NA	NA
4930567H12Rik	0	NA	NA	NA	NA
4930567H17Rik	0	NA	NA	NA	NA
4930567J20Rik	0	NA	NA	NA	NA
4930567K12Rik	0	NA	NA	NA	NA
4930567K20Rik	0	NA	NA	NA	NA
4930568A12Rik	0.441877	0.05767	0.811474	0.967073	NA
4930568A13Rik	0	NA	NA	NA	NA
4930568D16Rik	0	NA	NA	NA	NA
4930568E12Rik	0	NA	NA	NA	NA
4930568G15Rik	0	NA	NA	NA	NA
4930569F06Rik	0	NA	NA	NA	NA
4930570B17Rik	0.115508	-0.01157	0.815659	0.861193	NA
4930570D08Rik	0	NA	NA	NA	NA
4930570E03Rik	0	NA	NA	NA	NA
4930570G19Rik	0.324862	0.066351	0.814725	0.83016	NA
4930570N18Rik	0.360443	-0.1071	0.821441	0.593616	NA
4930571K23Rik	0	NA	NA	NA	NA
4930571N24Rik	0	NA	NA	NA	NA
4930572G02Rik	0.789557	0.06317	0.811711	0.966499	NA
4930572K03Rik	0	NA	NA	NA	NA
4930572O03Rik	0	NA	NA	NA	NA
4930572O13Rik	0	NA	NA	NA	NA
4930573C08Rik	0	NA	NA	NA	NA
4930573C15Rik	0.144992	0.074733	0.815772	0.830156	NA
4930573H18Rik	0	NA	NA	NA	NA
4930573I07Rik	0	NA	NA	NA	NA
4930577H14Rik	0	NA	NA	NA	NA
4930577N17Rik	10.1011	-0.42062	0.626167	0.332868	0.458452
4930578E11Rik	0	NA	NA	NA	NA
4930578G10Rik	0.455352	0.056171	0.811242	0.967168	NA
4930578I06Rik	0	NA	NA	NA	NA
4930578I07Rik	0	NA	NA	NA	NA
4930578M01Rik	0.161744	0.050228	0.812701	0.971307	NA
4930578M07Rik	0.110533	-0.01146	0.815677	0.861194	NA
4930578N18Rik	0	NA	NA	NA	NA
4930579C12Rik	1.67168	0.196957	0.843606	0.227432	0.341148
4930579D07Rik	0.090577	0.061219	0.813883	0.971305	NA
4930579D09Rik	0.323488	0.06628	0.814706	0.832238	NA
4930579F01Rik	1.71828	-1.22362	3.28602	0.009443	0.02239
4930579G18Rik	0	NA	NA	NA	NA
4930579G24Rik	115.103	2.22138	0.340338	9.18753e-12	7.71065e-11
4930579H20Rik	0	NA	NA	NA	NA
4930579J19Rik	0	NA	NA	NA	NA
4930579K19Rik	6.1493	1.24274	1.20534	0.048378	0.094062
4930579M01Rik	0	NA	NA	NA	NA
4930579O11Rik	0	NA	NA	NA	NA
4930579P08Rik	0	NA	NA	NA	NA
4930580E04Rik	0	NA	NA	NA	NA
4930581F22Rik	898.445	-1.7127	0.192916	1.38267e-19	2.31792e-18
4930583I09Rik	0	NA	NA	NA	NA
4930583K01Rik	0.624237	-0.14735	0.824519	0.551438	NA
4930583P06Rik	0	NA	NA	NA	NA
4930584E12Rik	0	NA	NA	NA	NA
4930584F24Rik	0	NA	NA	NA	NA
4930586N03Rik	0	NA	NA	NA	NA
4930587A21Rik	0	NA	NA	NA	NA
4930587E11Rik	0	NA	NA	NA	NA
4930588A03Rik	0	NA	NA	NA	NA
4930588D02Rik	0	NA	NA	NA	NA
4930588G17Rik	0.368471	0.079274	0.817196	0.696172	NA
4930588J15Rik	0	NA	NA	NA	NA
4930588K23Rik	0	NA	NA	NA	NA
4930589L23Rik	0	NA	NA	NA	NA
4930589O11Rik	5.29555	0.198658	0.653897	0.628643	0.733993
4930589P08Rik	0	NA	NA	NA	NA
4930590H14Rik	0	NA	NA	NA	NA
4930590J08Rik	4.97132	-0.38789	0.666232	0.365779	0.492141
4930590L14Rik	0	NA	NA	NA	NA
4930590L20Rik	0	NA	NA	NA	NA
4930591A17Rik	0	NA	NA	NA	NA
4930591E09Rik	0	NA	NA	NA	NA
4930592A05Rik	0.079665	-0.01119	0.815694	0.861194	NA
4930592C13Rik	4.29162	-0.42209	0.744345	0.315483	0.43982
4930592I03Rik	0	NA	NA	NA	NA
4930593A02Rik	0	NA	NA	NA	NA
4930593C16Rik	0	NA	NA	NA	NA
4930594C11Rik	1.26769	-0.11633	0.782968	0.65062	NA
4930594M17Rik	0.117485	-0.01158	0.815658	0.861193	NA
4930594M22Rik	54.0546	0.354692	0.350897	0.260845	0.380054
4930594O21Rik	0	NA	NA	NA	NA
4930595D18Rik	0	NA	NA	NA	NA
4930595L18Rik	0	NA	NA	NA	NA
4930595M18Rik	0	NA	NA	NA	NA
4930595O18Rik	0	NA	NA	NA	NA
4930596D02Rik	0	NA	NA	NA	NA
4930596I21Rik	0	NA	NA	NA	NA
4930597A21Rik	0	NA	NA	NA	NA
4930597G03Rik	0	NA	NA	NA	NA
4930597L12Rik	0	NA	NA	NA	NA
4930597O21Rik	4.73954	0.060989	0.667803	0.875467	0.916361
4930598F16Rik	0	NA	NA	NA	NA
4930598N05Rik	0	NA	NA	NA	NA
4930599A14Rik	0	NA	NA	NA	NA
4930599N23Rik	9.2574	0.079582	0.547822	0.847517	0.897342
4930599N24Rik	0	NA	NA	NA	NA
4931400O07Rik	0	NA	NA	NA	NA
4931403E22Rik	0.419789	0.014925	0.803332	0.970752	NA
4931406B18Rik	0.25415	0.067207	0.814807	0.832236	NA
4931406C07Rik	8281.72	-0.75737	0.154781	5.9804e-07	2.94339e-06
4931406G06Rik	0.914511	-0.13403	0.796838	0.591041	NA
4931406P16Rik	809.678	0.218415	0.14518	0.126762	0.212224
4931407E12Rik	0	NA	NA	NA	NA
4931408C20Rik	0	NA	NA	NA	NA
4931412I15Rik	0	NA	NA	NA	NA
4931413I07Rik	0.333316	0.079679	0.817263	0.695551	NA
4931413K12Rik	0	NA	NA	NA	NA
4931414P19Rik	108.092	-0.41094	0.299892	0.140153	0.230663
4931415C17Rik	0.641934	0.093967	0.815796	0.679575	NA
4931417E11Rik	0	NA	NA	NA	NA
4931419H13Rik	0.089935	-0.01129	0.815687	0.861194	NA
4931420L22Rik	0	NA	NA	NA	NA
4931422A03Rik	0.110533	-0.01146	0.815677	0.861194	NA
4931428F04Rik	101.738	-0.33914	0.27549	0.190605	0.296438
4931428L18Rik	3.2915	-0.79479	1.15477	0.079009	0.142525
4931429L15Rik	0	NA	NA	NA	NA
4931429P17Rik	0	NA	NA	NA	NA
4931431B13Rik	0.159331	-0.01193	0.815648	0.861193	NA
4931431C16Rik	0.115508	-0.01157	0.815659	0.861193	NA
4931439C15Rik	0	NA	NA	NA	NA
4931440P22Rik	11.7625	-0.35718	0.533159	0.384422	0.51064
4932411K12Rik	6.76837	-2.79559	1.04198	0.000683	0.002068
4932411N23Rik	0	NA	NA	NA	NA
4932412D23Rik	0	NA	NA	NA	NA
4932413F04Rik	0	NA	NA	NA	NA
4932414J04Rik	0	NA	NA	NA	NA
4932414N04Rik	0	NA	NA	NA	NA
4932415D10Rik	0	NA	NA	NA	NA
4932415M13Rik	0.090577	0.061219	0.813883	0.971305	NA
4932416K20Rik	0	NA	NA	NA	NA
4932422M17Rik	11.0393	-0.18595	0.572464	0.651244	0.751684
4932429P05Rik	0	NA	NA	NA	NA
4932431L22Rik	0	NA	NA	NA	NA
4932431P20Rik	0.159975	-0.10554	0.820969	0.593622	NA
4932435O22Rik	0	NA	NA	NA	NA
4932438A13Rik	2391.7	0.262553	0.148594	0.072389	0.132478
4932438H23Rik	1.51503	0.244796	0.854699	0.212061	0.322841
4932441J04Rik	1.20888	0.083092	0.787501	0.740906	NA
4932442E05Rik	0.249266	-0.01239	0.815619	0.861192	NA
4932443L11Rik	0.54883	0.094543	0.816388	0.664056	NA
4932702P03Rik	0.716411	-0.25696	0.856314	0.304221	NA
4933400A11Rik	0	NA	NA	NA	NA
4933400B14Rik	0	NA	NA	NA	NA
4933400C23Rik	0	NA	NA	NA	NA
4933400F21Rik	0	NA	NA	NA	NA
4933400L20Rik	0	NA	NA	NA	NA
4933401B06Rik	0	NA	NA	NA	NA
4933401D09Rik	1.60543	0.38055	0.907146	0.142447	0.233867
4933401H06Rik	0.372539	0.048274	0.812538	0.97131	NA
4933401J01Rik	0	NA	NA	NA	NA
4933401L05Rik	2.14197	-0.03764	0.754313	0.899486	0.932136
4933402C05Rik	0	NA	NA	NA	NA
4933402C06Rik	0	NA	NA	NA	NA
4933402D24Rik	0	NA	NA	NA	NA
4933402E13Rik	0	NA	NA	NA	NA
4933402J07Rik	0	NA	NA	NA	NA
4933402J10Rik	0	NA	NA	NA	NA
4933402J15Rik	0	NA	NA	NA	NA
4933402N03Rik	0	NA	NA	NA	NA
4933402N22Rik	0	NA	NA	NA	NA
4933403L11Rik	0	NA	NA	NA	NA
4933403O08Rik	0.072496	0.057278	0.813433	0.971305	NA
4933404G15Rik	0	NA	NA	NA	NA
4933404I11Rik	0	NA	NA	NA	NA
4933404K08Rik	0	NA	NA	NA	NA
4933404K13Rik	0.072496	0.057278	0.813433	0.971305	NA
4933404O12Rik	151.013	-1.67493	0.217682	3.02108e-15	3.49241e-14
4933405D12Rik	1.76191	-0.43789	0.940623	0.16215	0.260493
4933405E24Rik	0	NA	NA	NA	NA
4933405L10Rik	0	NA	NA	NA	NA
4933405O20Rik	0	NA	NA	NA	NA
4933406B15Rik	0	NA	NA	NA	NA
4933406B17Rik	0	NA	NA	NA	NA
4933406C10Rik	5.0994	-0.24964	0.655784	0.543529	0.6606
4933406D12Rik	0	NA	NA	NA	NA
4933406F09Rik	0	NA	NA	NA	NA
4933406G16Rik	0	NA	NA	NA	NA
4933406I18Rik	2.60453	-0.17137	0.737807	0.615866	0.723427
4933406J09Rik	0	NA	NA	NA	NA
4933406J10Rik	0	NA	NA	NA	NA
4933406K04Rik	0	NA	NA	NA	NA
4933406L23Rik	0	NA	NA	NA	NA
4933406P04Rik	6.00701	-0.11356	0.633315	0.774168	0.846606
4933407E24Rik	0	NA	NA	NA	NA
4933407I05Rik	0	NA	NA	NA	NA
4933407I08Rik	0	NA	NA	NA	NA
4933407K13Rik	93.3727	-0.0036	0.249361	0.985989	0.990899
4933407L21Rik	0.429413	0.094111	0.812838	0.776685	NA
4933408A14Rik	0	NA	NA	NA	NA
4933408J17Rik	0.460429	0.075742	0.813966	0.78108	NA
4933408N05Rik	0	NA	NA	NA	NA
4933409D19Rik	0	NA	NA	NA	NA
4933409F18Rik	0	NA	NA	NA	NA
4933409G03Rik	0	NA	NA	NA	NA
4933411E02Rik	0	NA	NA	NA	NA
4933411E06Rik	0	NA	NA	NA	NA
4933411E08Rik	0	NA	NA	NA	NA
4933411G06Rik	0.072496	0.057278	0.813433	0.971305	NA
4933411K16Rik	115.164	-1.44071	0.318325	1.6111e-06	7.40063e-06
4933411O13Rik	0	NA	NA	NA	NA
4933412A08Rik	3.28961	-0.62024	0.834968	0.177756	0.280277
4933412E12Rik	29.8753	0.203248	0.407742	0.567551	0.682238
4933412E24Rik	0	NA	NA	NA	NA
4933412L11Rik	0	NA	NA	NA	NA
4933412O06Rik	0	NA	NA	NA	NA
4933413C19Rik	1.08144	0.056844	0.786721	0.832578	NA
4933413J09Rik	0.551006	0.095365	0.816844	0.646658	NA
4933413L06Rik	0	NA	NA	NA	NA
4933414I15Rik	0	NA	NA	NA	NA
4933415A04Rik	2.51835	0.385723	0.838113	0.281544	0.402742
4933415J04Rik	0	NA	NA	NA	NA
4933416E03Rik	0	NA	NA	NA	NA
4933416E14Rik	0	NA	NA	NA	NA
4933416I08Rik	0	NA	NA	NA	NA
4933416M07Rik	0.321075	0.048556	0.812561	0.97131	NA
4933416O17Rik	0	NA	NA	NA	NA
4933417A18Rik	0	NA	NA	NA	NA
4933417C20Rik	5.24447	-0.18539	0.652538	0.643252	0.745615
4933417D19Rik	3.85624	-0.19805	0.708316	0.604183	0.713106
4933417E11Rik	0.280133	-0.0125	0.815612	0.861191	NA
4933417G07Rik	0.079665	-0.01119	0.815694	0.861194	NA
4933417O13Rik	0	NA	NA	NA	NA
4933421A08Rik	34.4858	0.828861	0.458189	0.034144	0.069486
4933421D24Rik	0	NA	NA	NA	NA
4933421I07Rik	0	NA	NA	NA	NA
4933421O10Rik	147.489	0.035745	0.207415	0.858966	0.905062
4933422A05Rik	1.07613	0.012488	0.765105	0.988114	NA
4933423L19Rik	0	NA	NA	NA	NA
4933423P22Rik	0.522609	0.142905	0.822405	0.509265	NA
4933424G05Rik	0.072496	0.057278	0.813433	0.971305	NA
4933424G06Rik	0.195173	-0.01686	0.815312	0.861191	NA
4933424H11Rik	0	NA	NA	NA	NA
4933424L21Rik	0	NA	NA	NA	NA
4933424M12Rik	5.45541	2.10441	1.73391	0.021192	0.045592
4933424N20Rik	0.072496	0.057278	0.813433	0.971305	NA
4933425B07Rik	1.1565	-0.23757	0.826957	0.335408	NA
4933425D22Rik	0	NA	NA	NA	NA
4933425M03Rik	0.405124	0.103132	0.819769	0.594754	NA
4933426B08Rik	0.710835	0.052658	0.793189	0.83307	NA
4933426K07Rik	0	NA	NA	NA	NA
4933427D06Rik	0	NA	NA	NA	NA
4933427D14Rik	171.506	1.59798	0.333557	3.50694e-07	1.77805e-06
4933427E11Rik	2.42779	0.344994	0.819092	0.325991	0.451134
4933427E13Rik	0	NA	NA	NA	NA
4933427G23Rik	0.090577	0.061219	0.813883	0.971305	NA
4933427I04Rik	0.090577	0.061219	0.813883	0.971305	NA
4933427I22Rik	0	NA	NA	NA	NA
4933427J07Rik	0	NA	NA	NA	NA
4933428C19Rik	0	NA	NA	NA	NA
4933428G20Rik	0.205006	-0.02483	0.803918	0.789903	NA
4933428M09Rik	0	NA	NA	NA	NA
4933428P19Rik	0.661117	0.082165	0.812891	0.791235	NA
4933429H19Rik	3.77924	-1.07396	1.18725	0.057277	0.108767
4933429O19Rik	0	NA	NA	NA	NA
4933430A20Rik	0	NA	NA	NA	NA
4933430H06Rik	0	NA	NA	NA	NA
4933430H16Rik	0	NA	NA	NA	NA
4933430I17Rik	6.20491	0.348847	0.729605	0.391832	0.518334
4933430L12Rik	0.231914	-0.1009	0.819705	0.63274	NA
4933430M04Rik	0	NA	NA	NA	NA
4933430N04Rik	0	NA	NA	NA	NA
4933431C10Rik	0.311579	-0.10236	0.820109	0.632738	NA
4933431E20Rik	213.434	0.119495	0.270811	0.642646	0.745341
4933431G14Rik	0.194094	-0.10087	0.819691	0.632741	NA
4933431J24Rik	0.071808	0.057019	0.813406	0.971305	NA
4933431K14Rik	46.2297	-0.81035	0.333593	0.007771	0.018823
4933431K23Rik	0.593936	0.075544	0.816595	0.713331	NA
4933431M02Rik	0	NA	NA	NA	NA
4933432G23Rik	0	NA	NA	NA	NA
4933432I03Rik	0.935875	0.236308	0.848852	0.27321	NA
4933432I09Rik	0.632175	0.01435	0.798271	0.949536	NA
4933432K03Rik	0	NA	NA	NA	NA
4933433F19Rik	0	NA	NA	NA	NA
4933433G08Rik	0	NA	NA	NA	NA
4933433G15Rik	2.37219	-0.34742	0.78997	0.342831	0.468687
4933433G19Rik	6.83303	-0.1453	0.667556	0.709953	0.79808
4933433H22Rik	0.692753	0.048083	0.792635	0.851465	NA
4933433N18Rik	0	NA	NA	NA	NA
4933434E20Rik	1593.61	-0.0975	0.085142	0.245284	0.361532
4933434M16Rik	0	NA	NA	NA	NA
4933434P08Rik	0	NA	NA	NA	NA
4933435E02Rik	0.38141	-0.04713	0.803793	0.770815	NA
4933435F18Rik	0	NA	NA	NA	NA
4933435G04Rik	0	NA	NA	NA	NA
4933436E23Rik	0	NA	NA	NA	NA
4933436F18Rik	0	NA	NA	NA	NA
4933436H12Rik	0	NA	NA	NA	NA
4933436I01Rik	0	NA	NA	NA	NA
4933436I20Rik	0	NA	NA	NA	NA
4933436N17Rik	0.079665	-0.01119	0.815694	0.861194	NA
4933436P19Rik	0	NA	NA	NA	NA
4933437G19Rik	0.522173	0.047758	0.812498	0.971312	NA
4933438A12Rik	0	NA	NA	NA	NA
4933438B17Rik	0	NA	NA	NA	NA
4933438K21Rik	0.617689	-0.13051	0.830078	0.31127	NA
4933439C10Rik	182.438	-0.73451	0.171427	1.11469e-05	4.55626e-05
4933439J24Rik	0	NA	NA	NA	NA
4933439K11Rik	6.56597	2.25995	1.24616	0.009578	0.02268
4933439N06Rik	0	NA	NA	NA	NA
4933439N14Rik	0	NA	NA	NA	NA
4933440J02Rik	0.071808	0.057019	0.813406	0.971305	NA
4933440M02Rik	0	NA	NA	NA	NA
4933440N22Rik	34.6718	-0.63296	0.362056	0.051302	0.0989
5031410I06Rik	0	NA	NA	NA	NA
5031415H12Rik	1.32764	0.149811	0.792883	0.546251	NA
5031425E22Rik	406.348	-0.47291	0.126004	0.000143	0.000491
5031425F14Rik	13.4844	0.970767	0.667053	0.049208	0.09543
5031434C07Rik	0	NA	NA	NA	NA
5031434O11Rik	16.3738	-0.69979	0.501568	0.086578	0.154128
5031439G07Rik	2543.41	-0.11022	0.081612	0.167783	0.26754
5033403F01Rik	9.57043	-0.08071	0.592064	0.841132	0.892749
5033403H07Rik	310.234	-2.17408	0.186176	2.2931e-32	1.01056e-30
5033404E19Rik	0	NA	NA	NA	NA
5033406O09Rik	224.912	-0.16181	0.174109	0.340593	0.466418
5033417F24Rik	14.2653	-2.41254	0.688158	5.01698e-05	0.000186
5033421B08Rik	25.064	-0.70926	0.48368	0.075483	0.137219
5033423K11Rik	0.627555	-0.20821	0.835047	0.448013	NA
5033424D13Rik	0	NA	NA	NA	NA
5033425B01Rik	0.449922	-0.11746	0.824711	0.49848	NA
5033426E14Rik	0	NA	NA	NA	NA
5033426O07Rik	2.15044	0.244732	0.854948	0.201585	0.310123
5033428I22Rik	38.784	0.859518	0.404837	0.015966	0.035628
5033430I15Rik	21.7576	0.322891	0.523744	0.429693	0.556421
5330406M23Rik	8.06078	-1.74246	0.82008	0.0045	0.011563
5330409N07Rik	1.3506	-0.11007	0.768521	0.697887	0.788919
5330411J11Rik	1.85816	-0.54686	1.02535	0.070964	0.130283
5330411O13Rik	0	NA	NA	NA	NA
5330413D20Rik	0	NA	NA	NA	NA
5330413P13Rik	0	NA	NA	NA	NA
5330416C01Rik	0	NA	NA	NA	NA
5330417C22Rik	79.9493	-0.26499	0.338149	0.386522	0.512883
5330417H12Rik	0	NA	NA	NA	NA
5330425B07Rik	0.534375	-0.01869	0.815232	0.860065	NA
5330426L24Rik	1.95465	-1.43695	4.9129	0.011329	0.026377
5330429C05Rik	0.079665	-0.01119	0.815694	0.861194	NA
5330431K02Rik	0	NA	NA	NA	NA
5330434G04Rik	0	NA	NA	NA	NA
5330437M03Rik	0	NA	NA	NA	NA
5330438D12Rik	38.2505	-0.55035	0.3454	0.07865	0.141953
5330438I03Rik	0.72127	-0.10001	0.802849	0.590413	NA
5330439A09Rik	0	NA	NA	NA	NA
5330439B14Rik	0.471138	0.098289	0.821407	0.550182	NA
5330439K02Rik	2.61024	-0.11484	0.727968	0.734886	0.816882
5330439M10Rik	0	NA	NA	NA	NA
5430400D12Rik	6.23202	-0.02044	0.592047	0.957787	0.971828
5430401F13Rik	0	NA	NA	NA	NA
5430401H09Rik	0.441056	0.052337	0.812947	0.971311	NA
5430402E10Rik	0	NA	NA	NA	NA
5430402O13Rik	17.9029	-1.7017	0.743311	0.003236	0.008566
5430402P08Rik	0	NA	NA	NA	NA
5430403G16Rik	63.8387	-0.94632	0.371639	0.00465	0.011914
5430403N17Rik	0	NA	NA	NA	NA
5430405H02Rik	139.912	-0.3289	0.208595	0.101675	0.176427
5430414B19Rik	3.59641	0.318742	0.763541	0.402386	0.52883
5430416N02Rik	194.305	0.28371	0.186501	0.117713	0.199577
5430420F09Rik	0.394737	0.049044	0.811165	0.968323	NA
5430421F17Rik	0	NA	NA	NA	NA
5430425E15Rik	0	NA	NA	NA	NA
5430425K12Rik	1.60089	0.249219	0.852734	0.238947	0.354105
5430427M07Rik	0	NA	NA	NA	NA
5430427N15Rik	9.77053	0.480734	0.671542	0.277159	0.39785
5430427O19Rik	44.3041	1.1762	0.368506	0.000477	0.001489
5430430B14Rik	19.3763	1.08167	0.667439	0.029803	0.061645
5430430K15Rik	1.75102	0.331562	0.868636	0.232385	0.346748
5430431A17Rik	0.605315	0.106011	0.812343	0.757002	NA
5430433H01Rik	0	NA	NA	NA	NA
5430434F05Rik	0.454059	-0.01865	0.815232	0.861187	NA
5430434I15Rik	0	NA	NA	NA	NA
5430435K18Rik	0.089935	-0.01129	0.815687	0.861194	NA
5430437J10Rik	13.1129	0.890553	0.668822	0.065955	0.122612
5430440P10Rik	0	NA	NA	NA	NA
5530400C23Rik	0	NA	NA	NA	NA
5530400K19Rik	0.110533	-0.01146	0.815677	0.861194	NA
5530401A14Rik	0	NA	NA	NA	NA
5530402G07Rik	0.339846	-0.10703	0.821425	0.593616	NA
5530601H04Rik	245.034	-0.21883	0.178231	0.207128	0.316693
5730403I07Rik	0	NA	NA	NA	NA
5730405O15Rik	28.8361	-1.19799	0.410065	0.001062	0.003109
5730408A14Rik	0	NA	NA	NA	NA
5730409E04Rik	246.89	-0.00046	0.202843	0.996462	0.998094
5730412P04Rik	0	NA	NA	NA	NA
5730414N17Rik	142.199	-3.46646	0.25982	9.91434e-42	7.22423e-40
5730416F02Rik	0.089935	-0.01129	0.815687	0.861194	NA
5730419F03Rik	1.62838	0.012981	0.776941	0.936439	0.957066
5730420D15Rik	15.2475	-0.70749	0.885465	0.135817	0.224718
5730435O14Rik	5.64107	-0.65632	0.777993	0.161686	0.259893
5730437C11Rik	0	NA	NA	NA	NA
5730455P16Rik	565.172	-0.53406	0.134044	5.12544e-05	0.000189
5730460C07Rik	0.071808	0.057019	0.813406	0.971305	NA
5730480H06Rik	232.936	-0.47905	0.172931	0.004532	0.011639
5730488B01Rik	0.179871	-0.01203	0.815641	0.861193	NA
5730507A11Rik	0.54994	-0.01302	0.815557	0.857986	NA
5730507C01Rik	7.48772	0.358584	0.664881	0.399186	0.525787
5730521K06Rik	6.27465	0.140578	0.715305	0.692173	0.784217
5730522E02Rik	5.09226	-1.03152	0.962585	0.060734	0.114267
[truncated: 53,292 more rows]
