# Supplementary material for: Hepatocyte-targeted Bap1 reduction in the liver primes an inflammatory transcriptional response
Source: G3 (Bethesda). 2026 Feb 19;16(5):jkag047. doi: 10.1093/g3journal/jkag047 (PMC13148380; doi:10.1093/g3journal/jkag047)
Supplement: jkag047_Supplementary_Data [file jkag047_supplementary_data.zip › Supplemental_Table_6_G3-2026-406585.xlsx]

## Sheet: Sheet1
Supplemental Table 6.) Terms that were slected for to be called immune within the C5 msigdb data set Fig. 2
IMMUN
INFLAM
MYELOID
LEUKO
B_CELL
ANTIBODY
MHC
T_CELL
INTERLEUKIN
CHEMOKINE
CYTOKINE
INTERFERON
NEUTROPHIL
INFECTION
LYMPH
MACROPHAGE
MICROGLIA
ANTIGEN
VIRAL
GRANUL
MONOCYT
ULCER
RASH
KILLER
