# Supplementary material for: Hepatocyte-targeted Bap1 reduction in the liver primes an inflammatory transcriptional response
Source: G3 (Bethesda). 2026 Feb 19;16(5):jkag047. doi: 10.1093/g3journal/jkag047 (PMC13148380; doi:10.1093/g3journal/jkag047)
Supplement: jkag047_Supplementary_Data [file jkag047_supplementary_data.zip › Supplemental_Table_8_G3-2026-406585.xlsx]

## Sheet: Sheet1
Supplemental Table 8.) 100 Gene Probes Selected for Spatial Transcriptomics in Resolve Biosceinces.
gene_symbol	description
Acta2	Hepatic stellate cell
Afp	Hepatoblast
Apom	Hepatocyte
Arg1	Hepatocyte
Ass1	Hepatocyte
Axin1	DNA damage/repair
B3gat1	Activated T/NK cell
Bap1	Target knockout gene
Baz2a	Regeneration
Bhmt	Hepatocyte
C9	Hepatocyte
Ccn2	Activated HSC
Ccnb1	Proliferation
Cd14	Kupffer cell
Cd163	Kupffer cell
Cd19	B cell
Cd274	Immune
Cd36	Liver sinusoidal endothelial cell
Cd3g	T cell
Cd4	T cell
Cd68	Kupffer cell
Cd79a	B cell
Cd79b	B cell
Cd8a	T cell
Cd8b1	T cell
Cdh1	EMT
Cldn3	Hepatic stem cell
Col1a1	Hepatic stellate cell
Cps1	Hepatocyte
Cre	Recombinase
Crhbp	Hepatic stellate cell
Csf1r	Kupffer cell
Ctla4	Immune
Ctnnb1	Lower in CCA-like HCC
Cxcl5	Cholangiocyte
Cxcr4	Definitive endoderm
Cxcr5	Tfh cell
Cyp1a2	Hepatocyte (C-7)
Cyp8b1	Hepatocyte (C-0)
Dcn	Quiescent HSC
Deptor	Proliferation
Dlk1	Hepatoblast
Ebf1	B cell
Eng	Blood vessel
Epcam	Cholangiocyte
Fn1	EMT
Foxa2	Definitive endoderm
Foxp1	B cell
Foxp3	Treg cell
Gata4	Hepatic stem cell
Gli1	Differentiation
Gnmt	Hepatocyte
H2-Ob	B cell
Hes1	Stemness
Hes5	Stemness
Hey1	Stemness
Hmmr	Proliferation
Hnf4a	Hepatocyte
Icam1	Hepatic progenitor
Idh1	Transdifferentiation
Idh2	Transdifferentiation
Il17a	Th17 cell
Irf4	B cell
Irf7	Kupffer cell
Itgam	Kupffer cell
Jag1	Differentiation
Krt19	Cholangiocyte
Krt7	Cholangiocyte
Lamp1	Immune
Lrat	Quiescent HSC
Mki67	Proliferation
Ms4a1	B cell
Muc5b	Cholangiocyte
Mzb1	B cell
Ncam1	Immune
Notch1	Transdifferentiation
Pcna	Proliferation
Pdcd1	Immune
Pdpn	Lymph vessel
Pecam1	Liver sinusoidal endothelial cell
Pigr	Cholangiocyte
Plg	Hepatocyte
Pou2af1	B cell
Pou5f1	Pluripotent stem cell
Prom1	Hepatic progenitor
Ptprc	Immune
Rb1	Regeneration
Shh	Differentiation
Smo	Differentiation
Sox9	Cholangiocyte
Tagln	Activated HSC
Tagln2	Activated HSC
Tgfb1	Transdifferentiation
Tnf	Liver damage/inflammation
Tnfrsf13c	B cell
Top2a	Proliferation
Trp53	DNA damage/repair
Vegfa	EMT
Vim	EMT
Wnt7a	Transdifferentiation
