# Supplementary material for: Hepatocyte-targeted Bap1 reduction in the liver primes an inflammatory transcriptional response
Source: G3 (Bethesda). 2026 Feb 19;16(5):jkag047. doi: 10.1093/g3journal/jkag047 (PMC13148380; doi:10.1093/g3journal/jkag047)
Supplement: jkag047_Supplementary_Data [file jkag047_supplementary_data.zip › Supplemental_Table_9_G3-2026-406585.xlsx]

## Sheet: Sheet1
Supplemental Table 9.) F4/80 images and their reference patches as well as tissue patches Fig. 5D-G.
Image	Row or Column Range	Reference	Tissue Analysis Square
4_5_1.tif
	Row	100:300	4500:6000
	Column	300:500	3000:4500
1_2_1.tif
	Row	7000:7200	4500:6000
	Column	300:500	1500:3000
1_2_2.tif
	Row	50:250	3800:5200
	Column	6100:6300	1700:3200
6_8_2.tif
	Row	10100:10300	7300:8800
	Column	8300:8500	3300:4800
3_7_2.tif
	Row	5700:5900	1500:3000
	Column	400:600	900:2400
6_8_1.tif
	Row	2100:2300	7800:9300
	Column	7300:7500	7700:9200
3_7_1.tif
	Row	800:1000	2500:4000
	Column	300:500	6750:8250
10_9_1.tif
	Row	7600:7800	6000:7500
	Column	9400:9600	700:2200
9_10_2.tif
	Row	3900:4100	500:2000
	Column	1100:1300	5800:7300
4_5_2.tif
	Row	500:700	4500:6000
	Column	200:400	6000:7500
